# Supplementary material for: Copper metabolism-related biomarkers and therapeutic targets for diabetic nephropathy
Source: PeerJ. 2025 Dec 19;13:e20468. doi: 10.7717/peerj.20468 (PMC12721120; doi:10.7717/peerj.20468)
Supplement: Supplemental Information 3 [file peerj-13-20468-s003.xlsx]

## Sheet: exp_GSE30122
Supplementary Table S1: Gene expresssion in GSE30122.
	GSM756992	GSM756993	GSM756994	GSM756995	GSM756996	GSM756997	GSM756998	GSM756999	GSM757000	GSM757001	GSM757002	GSM757003	GSM757004	GSM757005	GSM757006	GSM757007	GSM757008	GSM757009	GSM757010	GSM757011	GSM757012	GSM757013	GSM757014	GSM757015	GSM757016	GSM757017	GSM757018	GSM757019	GSM757020	GSM757021	GSM757022	GSM757023	GSM757024	GSM757025	GSM757026	GSM757027	GSM757028	GSM757029	GSM757030	GSM757031	GSM757032	GSM757033	GSM757034	GSM757035	GSM758485	GSM758486	GSM758487	GSM758488	GSM758489
LTF	5.74805	0.0929899	3.93812	6.51306	4.47783	0.131068	1.6993	2.49131	1.14163	-1.01144	0.57687	-0.443571	-0.937166	-0.302983	-0.164616	-0.511708	-0.373437	1.34185	-0.649414	-0.0929899	-0.446526	-0.73922	-1.05422	3.76568	6.23763	4.00345	6.77632	2.45684	3.38388	3.781	3.95185	4.54044	-0.963222	-0.104465	-0.870486	0.104465	-0.655694	-1.38763	-1.21636	-1.14339	-0.971973	-0.360968	0.111457	-1.40023	-0.540504	0.95142	-0.172468	-0.531994	0.172205
CXCL6	3.90031	-0.238149	5.34283	1.95427	1.98232	-0.944322	3.18156	2.24877	0.518321	-1.10732	0.573943	-0.0255203	-0.736733	-0.679481	-0.360697	-0.575081	0.971864	-0.536541	0.338324	-0.762525	0.0255203	-0.562591	0.473334	3.41729	2.78438	5.21156	5.88014	4.52157	3.15374	3.75479	3.98944	4.72235	-0.408918	-0.270899	-0.320222	-0.434006	-0.549329	-0.47341	-0.66106	-0.517921	-0.479077	-0.521383	0.270899	-0.811145	-0.0916405	1.15419	1.1202	-0.200531	0.0733957
CD1C	0.818744	0.308385	1.79457	2.05862	1.24079	-0.0217934	0.777831	1.57449	0.929792	-0.218057	-0.428356	0.000593	-0.00808477	-0.101346	-0.000593	-0.296297	-0.323504	0.332143	-0.170144	-0.0572181	0.0269709	-0.382587	-0.154488	1.17401	1.10689	1.31583	1.39802	0.160879	0.427632	2.32472	0.640209	1.46637	-0.274838	0.0615578	-0.310057	-0.383545	-0.0615578	-0.246986	-0.442288	-0.20866	-0.494247	-0.451397	0.260945	-0.624594	-0.298743	-0.477808	0.109917	0	0.0139666
MS4A4A	2.01074	-0.212094	1.39163	0.505109	1.56427	0.605518	3.2397	0.858511	1.56628	-0.292803	0.512607	-0.105103	-0.288374	-0.157312	-0.220769	-0.250969	-0.351999	0.245787	0.105103	-0.482191	-0.449335	-0.418472	0.873093	0.934992	3.00745	3.64855	4.02983	1.89663	0.168514	2.77125	1.08259	4.03528	-0.410995	-0.646953	-0.787923	-0.394777	-0.323571	-0.360604	-0.739626	-0.698256	-0.724358	0.341248	-0.450538	-0.168514	0	0.529424	0	-0.171493	0
MMP7	2.0746	-0.933579	2.8274	2.47465	2.02974	-1.72494	2.63896	2.97497	2.03279	-0.254264	0.291677	-0.0080719	-2.04127	-1.23073	-0.126012	-1.23194	0.0080719	-0.0281096	0.0181646	-1.24969	-0.658012	0.178528	0.307673	2.63261	3.29283	3.33559	4.18137	2.56613	2.8391	2.89287	1.69247	3.37116	-1.27233	-0.109206	-1.87643	-1.49875	-1.904	0.109206	-1.36245	-2.05867	-0.462406	-0.205346	-0.209888	-1.28197	0.288814	0.911427	0.471375	-1.25811	-0.490752
CPA3	1.55946	0.135092	4.32742	1.56015	2.26411	0.138229	3.72764	1.90533	0.921516	-0.158532	-0.186085	-0.135092	-0.361957	-0.139025	0.193635	-0.301646	-0.341112	0.369761	-0.388832	-0.298685	-0.337226	-0.428908	0.0408363	2.37047	2.05067	4.40729	4.77602	1.85898	0.365644	0.758902	0.683121	3.8902	0.144448	-0.273521	-0.864264	-0.0408363	-0.441316	-0.634454	-0.462004	-0.86539	-1.08681	-0.475464	-0.591603	-0.701794	-0.0836926	-0.251293	0	-0.0575004	0.0224395
TRIM16	0.355164	0.237904	1.16544	0.0660687	0.64224	0.429229	1.94015	0.839703	1.38512	0.0558548	-0.0810432	-0.279326	-0.282015	-0.219725	-0.337618	-0.300882	-0.56844	-0.11931	-0.328287	-0.00784969	-0.387408	0.00784969	0.612445	0.46118	0.395205	0.0282149	-0.18476	1.74176	1.12636	1.71137	1.11161	1.10786	-0.377799	-0.380321	-0.0516229	-0.0110168	-0.407416	-0.0300999	-0.333785	-0.613246	-0.363601	0.0110168	0.158626	-0.152974	0.2129	0.060451	-0.159546	-0.0467262	-0.224366
FCER1A	1.17939	-0.0988698	0.802949	0.226975	2.15954	-0.0456119	2.47494	2.53821	1.34909	-0.235848	-0.234515	-0.409837	-0.329807	-0.280016	0.131355	-0.391496	0.0456119	1.07172	0.406613	-0.0670447	-0.0843887	-0.375696	0.52014	0.796458	1.94443	0.947025	1.63703	1.62563	0.575901	2.98024	0.268085	1.90141	-0.134189	-0.495795	-0.384343	-0.405224	-0.437716	0.134189	-0.467068	-0.689889	-0.810945	-0.236158	-0.146298	-0.616087	-0.305006	0.040832	-0.188757	-0.249867	-0.133303
CD48	1.43605	1.10515	1.99476	4.01359	0.123271	-0.375391	1.56644	2.28643	0.767841	-1.01558	-0.576091	-0.412529	-0.304944	-0.123271	-0.344313	-0.831169	0.246679	0.474533	0.20594	-0.4368	-0.239134	-0.560967	-0.0677109	0.901751	1.31541	3.62312	2.79779	0.806405	0.785542	1.92336	0.318726	2.32556	-0.764555	0.0677114	-0.640495	0.111507	-0.319117	-0.525324	-0.673818	-0.605525	-0.891531	-0.478926	-0.255226	-0.494936	-0.272793	0.363677	0.0388064	0.0704923	0.376509
JCHAIN	0.593985	-0.136549	2.77222	2.63285	4.07759	-1.46606	3.72067	4.76484	3.88386	-1.04703	2.80904	-0.83306	-0.738389	-0.898122	-0.203769	-0.955708	0.211048	0.136549	0.780528	-1.00619	-0.278625	-0.923952	2.14369	0.199265	4.26278	4.68433	5.25558	2.0507	1.58257	3.08678	2.96724	5.57992	-0.760756	-0.539562	-0.947057	-0.706164	-0.49179	-0.199265	-1.1901	-0.958803	-0.80721	-0.824951	0.471732	-1.24747	-0.216909	3.41238	-0.170976	-0.281201	-0.403259
EVI2A	2.07201	1.35836	3.04826	2.95634	0.539481	-1.27558	1.72253	2.43435	0.51354	-1.15733	-0.111925	-0.665243	-0.727358	-0.372194	-0.386648	-0.572633	0.111925	0.249891	0.135911	-0.685089	-0.244388	-0.182819	-0.125263	1.49232	2.0971	3.9399	3.45008	0.658743	0.83981	1.40221	1.65474	4.09115	0.125263	-0.381983	-0.545259	-0.973599	-0.932691	-0.876238	-1.58924	-1.05126	-1.16574	0.297936	-1.19053	-1.27658	-0.702949	0.603635	-0.111336	-0.240056	0.436904
CD163	1.99324	0.0276718	1.88153	0.845305	1.07119	-0.192759	2.65222	1.62503	0.818584	-0.881436	0.308591	-0.376817	-0.254505	0.122043	-0.54851	-0.594171	-1.05675	0.426978	-0.0276718	-0.591779	-0.921465	-1.38944	0.0805893	1.30007	2.55733	3.4146	3.10054	1.36394	0.681672	2.27974	-0.140783	3.25044	-0.567621	0.406461	-0.550727	-0.772856	-0.67123	-0.125818	-0.0421042	-0.543458	-0.682078	0.0421042	-0.265919	-0.553527	-0.223643	0.787865	-0.146561	0.180047	0.706306
RNASE6	1.6528	0.595144	1.56078	2.06562	1.0606	-0.493258	1.13978	1.24416	1.06134	-0.620775	0.169296	-0.618532	-0.601281	-0.151457	-0.215364	-0.413889	-0.580888	0.0407238	0.0378723	-0.573218	-0.0378723	-0.614388	0.319181	0.126866	1.61863	2.73254	2.92007	0.21678	-0.0546074	1.77031	0.371655	2.4428	-0.464476	0.0546074	-0.757472	-0.242955	-0.741107	-0.856274	-0.947484	-1.31734	-1.08831	0.180884	-0.26021	-0.372255	-0.464649	0.426555	-0.160672	-0.451102	0.21945
C3	4.15216	0.156142	4.03521	4.77742	2.17367	-0.156143	2.9083	1.65457	1.53314	-0.496924	3.22661	-0.850727	-1.29444	-1.14403	-0.868372	-1.65823	-0.214789	0.280553	0.517642	-0.756079	-0.480741	-0.427951	-0.305545	3.7983	4.05517	4.96951	5.14715	3.2016	2.30617	2.93031	1.14435	2.71858	-1.5955	-0.400992	0.305545	-0.990922	-0.65338	-0.578907	-0.592075	-0.835076	-0.861439	-1.39701	0.949846	-0.406644	-0.0598178	4.24309	-0.283086	-0.777406	-0.628716
VCAN	1.01323	0.165503	3.85273	0.456485	-0.10038	-0.340015	1.34121	1.82956	0.491274	-0.78274	0.10038	-0.450763	-0.686438	-0.396029	-0.228648	-0.649501	0.305794	0.303121	0.254095	-1.0453	-0.441382	-0.261147	-0.327686	1.92744	2.39545	3.93512	3.83313	2.32428	2.70774	3.03003	2.75961	3.72427	-0.973585	0.077364	-0.523888	-0.523136	-0.646034	-0.756965	-0.610683	-0.72941	-0.262609	1.69257	-0.077364	-0.87036	-0.250962	0.380559	0.0434284	-0.19288	0.291975
EZH2	0.145574	0.234258	0.52235	0.552876	0.240227	-0.296652	1.46706	0.409283	0.197031	-0.123682	-0.0402026	-0.124951	-0.174098	-0.138221	0.143912	0.0698819	-0.109062	-0.166342	0.0402026	-0.31649	-0.225005	-0.163356	0.033771	0.721501	0.262687	0.630836	0.214376	1.10238	0.721204	0.524812	0.602456	1.6208	-0.28969	-0.216115	-0.37009	-0.120499	0.10401	-0.279621	-0.301088	-0.033771	-0.199601	-0.2314	-0.388237	-0.123867	-0.0894365	0.0289559	-0.119348	0.0432963	-0.209605
CCR2	1.40808	-0.415228	3.74646	0.847189	1.78955	-0.637739	2.12482	2.30263	0.588976	-0.718112	-0.250469	-0.709763	-0.470752	0.0774479	-0.63558	-0.0774479	0.431994	0.706976	1.04147	-0.608984	-0.236043	-0.836683	0.285789	1.71992	2.50259	4.95283	3.82198	1.69378	1.74464	2.68525	0.38221	3.35023	-0.0274534	-0.386567	-0.265519	-0.297843	0.0274534	-0.211711	-0.550683	-0.490557	-0.737099	-0.367394	-0.361134	-0.219797	0	0.240805	-0.105394	0.241598	0.377242
MS4A6A	2.78357	0.698554	3.33703	1.82384	1.52472	-0.529302	1.28848	1.12756	1.29317	-0.7135	0.255105	-0.919066	-0.739997	-0.255105	-0.663659	-0.650693	-0.619278	0.401836	0.31112	-0.513885	-0.511619	-0.398844	-0.436053	1.5141	1.86627	2.71013	2.63319	0.245476	0.217461	1.81535	0.996581	2.32624	0.648293	0.0637903	-1.00735	-0.766397	-0.667616	-0.611919	-0.717548	-0.833577	-1.63398	-0.179158	-0.0637898	-1.33024	-0.0906396	0.367125	-0.288116	-0.193625	0.344147
C1QB	2.98082	-0.144969	2.28187	0.907533	1.86686	0.979123	2.0194	1.76541	2.281	-0.791628	0.633244	-0.92034	-1.18282	-1.00109	-1.01268	-0.958305	-1.01547	0.144969	0.711845	-0.634156	-0.501722	-0.557045	-0.0571685	2.06185	2.61057	4.76529	3.28397	0.475394	0.279336	2.87989	0.057169	1.69968	-0.334059	-0.291838	-0.438438	-0.535662	-0.28419	-1.05017	-1.03087	-1.15184	-1.2102	0.467583	0.698091	-0.628455	-0.0880208	1.31433	-0.21856	-0.361516	-0.324491
CD53	1.20294	0.471774	1.74233	3.38287	0.0330086	-0.132182	1.59616	1.81225	0.333361	-0.744367	-0.687799	-0.874352	-1.22755	-0.508743	-0.756485	-1.32987	0.0887165	0.229735	0.533489	-0.685077	-0.0330086	-0.657784	0.424047	1.26237	1.90762	3.33997	3.73024	0.895612	1.00082	2.54338	-0.0119953	2.32479	-0.754943	-0.560473	-0.487164	-0.286963	0.0119953	-0.61832	-0.220796	-0.811408	-0.831589	0.44545	-0.816689	-0.667282	0.00276899	0.101375	-0.109857	-0.248758	0.253575
TNC	1.45494	-0.326086	2.972	0.520198	0.262749	-0.260988	3.00199	1.91539	2.19566	-0.209622	0.672951	0.0153317	-0.658381	-0.111657	-0.0982547	-0.526817	1.08456	-0.168735	0.470408	-0.708016	-0.740505	-0.0153322	-1.03636	2.67612	2.51085	3.67793	4.07141	3.38914	2.7609	2.89627	1.15353	3.11751	-0.19183	0.19183	-1.1957	-0.762039	-0.816308	-0.704175	-1.13274	-0.828974	-1.19966	1.06624	-1.03674	-0.999233	0.272874	1.31031	0.47112	-0.124211	0.48548
COL6A3	1.66696	-0.188602	4.35165	3.4266	1.55961	-0.370649	2.00733	2.33779	1.19677	0.0114436	-0.447031	0.159748	-1.29195	-0.222001	0.062861	0.10959	-0.784074	-0.0114431	-0.0598903	-1.254	-1.04677	-0.854327	-0.353023	0.609185	1.8978	3.88917	4.11453	0.41733	1.04459	1.35792	0.690067	3.67137	-0.426311	-0.21279	-1.25929	-0.787333	-0.997966	0.21279	-1.92103	-0.801728	-1.32025	1.18587	-0.787562	-0.89797	0.0705853	-0.319037	0.205244	-1.00832	-0.121802
SERPINA3	3.41834	0.261566	2.11494	3.76259	2.11702	0.602076	2.57252	0.0918512	1.71051	-0.699375	-0.0918512	-0.979898	-0.538513	-0.997539	0.712752	-0.503542	-1.1381	-0.186198	-0.772491	0.798254	-0.634549	-1.10427	-0.714385	3.76154	2.82174	2.89975	3.43283	3.04124	0.530932	3.07554	-0.29814	3.5858	-1.29566	-0.175215	-0.883228	0.175215	-0.99727	-0.835984	-0.585488	-0.7872	0.908654	-0.705647	0.781618	-0.851178	-0.237266	0.406564	-0.267218	-0.0741215	-0.20699
IL10RA	2.18933	-0.247843	2.24014	2.41203	1.06251	-0.553218	1.48271	2.54184	1.71934	-0.341502	0.148885	-0.045857	-0.861671	-0.035387	0.0353866	-0.535774	-0.290223	1.01467	1.06659	-0.203561	-0.330311	-0.150811	-0.619234	1.48486	1.7554	3.28351	3.49648	0.222635	0.964606	2.30587	-0.101856	2.43564	0.0080204	-0.271591	-0.412507	-0.299476	-0.230653	0.324406	-0.421656	-0.379278	-0.68806	0.213236	-0.0080204	-0.85606	0.0401201	0.326038	0.0502233	-0.385812	0.121343
GZMA	2.7749	0.44009	4.56175	2.43361	0.641671	-0.736381	2.24987	2.48731	1.02123	-0.422498	-0.581284	-0.346947	-0.277413	-0.194268	-0.132843	-0.165244	-0.142231	0.643573	1.44029	-0.147948	-0.35608	0.132843	0.188379	0.9903	2.8667	5.68319	3.37076	0.375623	0.72401	1.82066	0.617773	3.06554	-0.123013	-0.58932	-0.786531	-0.510367	0.0230923	-0.7296	-0.611527	-0.468555	-0.602047	-0.131091	-0.0230923	-0.688202	0.00480461	-0.156589	-0.243911	0.0245986	0
NLGN4X	0.930331	0.310064	3.09796	0.498163	0.0757437	-0.162822	0.833903	1.18407	0.160348	-0.172509	-0.158978	0.0184884	-0.221827	-0.156609	0.183075	-0.137418	0.419127	-0.098824	-0.0184884	-0.223987	-0.349013	-0.538384	0.0410948	0.493083	0.852609	1.82125	1.53091	1.16538	0.532306	0.63745	1.38671	2.70372	0.202748	-0.130606	-0.507206	-0.538225	-0.202365	-0.0410948	-0.571394	-0.318522	-0.136134	-0.277771	-0.209653	-0.707138	-0.125753	-0.0205202	0.199684	-0.249743	0
AVPI1	-1.17118	0.165648	-1.45648	-0.942547	-1.12327	-0.624232	-1.42133	-1.44898	0.446009	-0.214443	0.0701761	0.224324	0.0591192	0.10944	0.0789318	0.403822	-0.31214	0.137206	-0.0591192	0.719277	-0.253999	0.392846	-0.901281	-0.448078	-0.739687	-0.861658	-0.958879	-1.07796	-0.90122	0.445789	-1.53335	-1.49691	-0.130933	0.353707	0.259529	0.803393	0.235084	0.565717	0.30478	0.0242872	-0.0242872	1.46834	0.750365	0.427448	-0.123953	0.172814	0.260526	0.0753813	0.113129
HRG	-0.814825	0.0290079	-2.0467	-1.80928	-1.64086	-2.85927	-1.76851	-0.657819	-0.8055	0.754109	0.0956793	-0.00376606	0.0628414	2.25324	0.0612659	0.425436	0.00376606	0.56529	-0.959329	0.191502	0.0575991	-0.0145435	0.161216	-1.36905	-0.791389	-4.18592	-4.51231	-2.38275	-1.1554	-2.49717	-1.20202	-1.68077	-0.161216	0.496812	0.89044	-0.676895	1.11632	0.9588	0.584151	2.70364	0.54436	0.351994	1.73238	1.47376	0.0443087	-0.478008	-0.76939	-0.659988	1.58303
AGR2	1.0892	-0.0434456	2.97004	3.00769	0.961956	0.0434456	0.633138	0.408128	1.14359	-0.795948	1.51634	-0.146485	-0.487183	-0.625803	-0.461451	0.694343	-0.376019	0.992706	-0.612157	-0.431331	-0.599264	-0.475245	0.417189	1.98169	1.93279	2.40011	3.80478	1.51891	0.0712161	2.79049	0.828603	1.76852	-0.0936904	-0.264057	-0.240463	-0.67711	-0.728644	-0.639788	-0.310071	-0.421095	-0.201935	-0.759881	0.546054	-0.0712161	-0.592039	1.55654	-0.246722	-0.418754	-0.538207
TDO2	0.876678	0.414159	3.56332	3.36888	1.21084	-0.0939698	1.89783	1.83234	0.373822	-0.0663323	-0.0896668	-0.0410066	-0.0829444	-0.235328	-0.105532	0.128913	0.0410066	0.278255	-0.27627	-0.222031	-0.204235	-0.0709777	-0.305227	0.959387	1.27414	4.16218	2.67973	0.831272	0.190226	0.376312	0.289927	1.05728	0	-0.385542	-0.0673127	-0.193238	-0.232272	-0.169547	-0.0579715	-0.296853	-0.0590334	0	0.159849	-0.420318	0.0238767	0.0238767	0.0260949	-0.0517688	-0.0173221
TRBC1	2.5423	-0.168967	2.1483	4.55599	0.362327	0.0660877	2.60816	2.01259	1.42636	-0.500141	-0.0660882	-0.315952	-0.880875	-0.719385	-0.326847	-0.943064	-0.463378	0.581766	0.591534	0.148686	-0.363781	-0.426668	0.169816	0.739905	1.60341	4.35996	2.90009	0.375046	0.31296	2.27585	0.081521	1.69145	-0.978864	-0.319116	-0.746129	-0.208872	-0.481583	-0.835113	-0.563601	-0.0815206	-0.993286	-0.272882	0.364743	-0.510475	-0.297299	0.380126	0.0137992	-0.298371	-0.229666
COL1A2	2.05591	-0.937478	2.74734	1.96394	1.17811	0.0243473	1.18944	2.20496	1.35128	-0.0929213	-0.104802	-0.0831518	-1.04093	0.0580616	0.491318	-0.253931	-0.634686	-0.0243473	0.431903	-0.877282	-0.499076	-0.623982	-0.377532	0.947379	1.6189	3.81911	3.46507	0.340423	0.528323	1.76304	-0.0602226	1.24661	-0.135516	-0.0861111	-1.12893	-0.417521	-1.14194	0.278323	-1.21966	-0.862669	-1.24711	0.0602226	0.334012	-0.509713	0.0929995	0.0514746	0.21148	-0.91523	0.263392
CD2	2.16521	0.453632	2.90619	3.15386	0.412606	-0.184384	1.70122	1.193	0.625898	-0.327396	-0.145845	-0.0570316	-0.00660372	-0.252536	-0.250669	-0.221414	-0.307071	0.579699	0.325853	0.0066042	-0.180451	-0.0507169	-0.363549	0.333441	2.02003	2.78206	2.41755	0.00702381	0.0200648	1.13013	0.536844	1.54656	-1.16868	0.100599	-0.660604	0.157714	-0.00702381	-0.0993042	-0.388207	-0.41737	-0.46759	-0.585479	-0.0278969	-0.934988	-0.183643	-0.0378327	-0.119259	0.0357547	-0.256833
VSIG4	1.34587	0.223564	2.77716	0.132088	1.63397	0.133679	1.18132	0.802247	1.2231	-0.740916	-0.0547528	-0.962749	-0.637103	-1.02176	-0.428103	-0.401979	-0.398973	0.0547523	0.466318	-1.00974	-0.799489	-0.907732	0.338124	1.05609	1.31074	2.30722	1.40141	0.0204735	-0.0895896	1.76802	0.264507	1.27913	-0.437256	0.169901	-0.221862	-0.161844	-1.21381	-0.497657	-0.193631	-0.0465231	-0.72739	-0.0204735	0.682295	-0.879187	-0.107442	0.387485	-0.328493	-0.0119433	-0.218683
LY86	0.668305	0.261777	1.93091	3.68346	0.765145	-0.0266972	0.433876	0.677447	1.11651	-0.4947	-0.328704	-0.317283	-0.414074	0.0266972	-0.0452156	0.0856609	-0.132362	0.402216	-0.0552077	-0.229528	-0.382239	-0.258574	-0.242392	1.32113	1.91015	2.45434	1.73322	0.0460396	-0.18733	1.88059	0.714603	1.25997	-0.0460396	-0.0961394	-0.569122	0.965266	-0.515999	-0.548959	-0.477793	-0.529299	-0.547524	0.127846	0.0720468	-0.487178	0.0311346	-0.267916	-0.137406	-0.1176	0.144002
CDC20	1.31301	0.0828776	0.627377	0.904774	1.35206	0.360345	2.62273	0.705989	0.29368	-0.133979	-0.214365	-0.219282	-0.353585	-0.322358	-0.108974	-0.108364	0.000934	-0.000934	-0.0142813	0.279908	-0.116469	-0.0761299	0.173821	1.64232	-0.0147171	0.756672	0.96078	2.55988	0.522794	0.421419	-0.271782	0.614014	-0.350244	0.0147171	0.099782	-0.0581055	-0.0581703	-0.175101	-0.117566	-0.280376	-0.520995	-0.228394	-0.0205641	0.400185	-0.158781	-0.0980701	-0.211151	-0.295098	-0.066205
C1QA	2.2389	0.306326	1.38423	1.15177	1.36611	0.283759	1.49747	1.60765	1.25575	-0.89303	0.465846	-0.708245	-1.07575	-0.831724	-0.70868	-0.885021	-1.28979	-0.0833559	0.0833559	-0.647052	-1.13277	-1.26164	-0.747982	1.75631	2.19618	3.97771	2.5895	0.573098	0.562164	1.93981	-0.582734	1.16011	0.445867	0.034142	-0.492758	-0.162565	-0.770001	-0.489385	-0.502423	-0.91052	-0.632246	-0.034142	0.133729	-0.0660496	0.105864	1.11743	0	-0.0169497	-0.139248
WFDC2	2.76853	0.0660973	2.74838	2.51517	2.84444	-0.0660973	0.729276	0.163491	1.65307	-0.509397	1.78911	-1.11359	-1.76078	-1.74607	-0.457594	-0.650682	-0.382085	0.821403	-0.762933	0.208222	-0.133565	-0.873101	-0.327621	2.63489	1.87009	2.92876	1.97503	0.800859	0.39047	2.04374	0.451036	1.41106	-1.6342	-0.451056	-0.593409	-0.458625	-0.880764	-0.500668	-0.316387	-0.464455	-0.120964	0.120964	1.00895	-0.398372	-0.581223	1.54823	-1.32349	-1.71391	-1.80826
ITGB2	0.658391	-0.184903	0.241506	1.93081	0.807964	-0.01864	1.82492	2.13883	0.960941	-0.493442	-0.442738	-0.234465	-0.81262	-0.709754	-0.790891	-0.973088	-1.07754	0.303009	0.76136	-0.243703	0.0186396	0.0187163	0.0494175	0.852855	1.06724	3.38682	3.43329	0.761176	1.09559	1.41781	-0.0494175	1.74627	0.197929	-0.576325	-0.534327	-0.460147	-0.511309	-0.360478	-0.632183	-0.429986	-0.973971	-0.484718	0.170475	-0.370916	0.062964	0.222363	0.677673	-0.227829	-0.0622253
GZMK	2.05416	0.0712447	3.33445	3.46512	0.588695	-0.195337	2.31241	2.55891	-0.0431609	-0.515938	-0.339579	-0.457165	-0.460949	-0.497272	0.073565	-0.305391	-0.674123	1.18431	0.170629	-0.246136	-0.517788	0.0431609	-0.190802	0.489443	3.26378	4.47017	3.04055	0.206385	0.769883	1.1754	-0.568634	2.65594	-0.115538	-0.144001	0.148387	-0.203234	0.395448	-0.0990314	0.0990314	-0.149165	-0.174283	-0.288095	-0.153722	-0.544516	-0.286971	0.0446463	-0.227323	-0.0840845	-0.289081
FCGR2B	0.787074	0.505702	0.857958	1.74401	0.50102	-0.00632763	0.0645404	0.622942	0.435094	-0.395016	-0.118399	-0.33483	-0.264578	-0.145123	-0.23646	0.00632763	-0.400146	0.402863	0.256815	-0.113707	-0.145706	-0.0513716	0.268113	0.137613	1.05462	1.59795	2.54734	-0.412965	-0.0482063	1.76407	0.199981	2.05935	-0.253501	-0.251941	-0.308919	0.128274	0.0482063	-0.374961	-0.351664	-0.422206	-0.292717	-0.336257	0.197987	-0.3167	-0.475764	-0.0738945	-0.242662	0.0344472	-0.249993
CCL19	2.42435	-0.297715	2.76947	5.88449	1.97349	-0.0101256	1.26076	0.194544	2.71128	-0.231525	0.828085	-0.0250382	-0.223303	0.00479794	-0.274127	-0.163295	-0.115739	-0.13008	-0.390516	-0.00479794	0.0371604	0.00818109	0.190514	1.56705	3.59014	5.53167	2.53739	-0.196219	-0.219565	4.26329	0.115771	1.49374	-0.323883	-0.115772	-0.516525	0.433633	0.283411	-0.492202	-0.297753	-0.330435	-0.514871	-0.172201	0.496633	-0.304091	-0.138247	0.843412	0.141209	-0.0661235	0.0426397
QPCT	0.999448	-1.14883	0.788173	-0.353553	2.30025	-0.905755	1.67092	1.82458	0.71295	-0.602917	-0.088757	0.0290675	-0.562317	-0.169854	-0.103076	-0.0632753	0.208326	-0.131553	0.871244	0.360006	-0.0290675	0.617572	0.774413	1.78632	2.2511	1.45365	3.08384	2.35068	2.19336	1.12848	0.957481	3.06304	-0.0649977	-0.80399	-0.164473	-1.08282	-0.330283	0.00665855	-0.801379	-0.00665855	-0.242918	-0.0666294	-0.549341	-0.541062	0	0.212799	0.283535	-0.0968442	0.333024
C3AR1	1.11076	0.0654097	1.91436	1.18372	0.540838	-0.485309	0.616189	0.81539	0.489225	-0.168487	-0.179278	-0.746123	-0.389073	0.0234075	-0.0234075	-0.447873	-0.221893	0.377109	0.278187	-0.471498	-0.207688	-0.696636	-0.0375242	0.368355	1.2529	2.34376	1.80977	0.0126424	0.17184	0.859411	0.17242	1.20076	-0.0126429	-0.170022	-0.0563855	-0.361115	-0.175369	0.390872	-0.387465	-0.0352406	-0.375375	0.520055	-0.553174	-0.317269	0.0386043	0	-0.535212	-0.118285	0.0870371
FGF9	-1.20247	-2.01981	-0.933482	-0.970007	-1.60075	-0.729642	-0.627127	-1.40268	-0.040884	0.314915	0.0205402	1.0823	0.173602	0.175188	-0.150553	0.342028	1.57628	0.591419	-0.0205402	1.06489	0.917041	1.31816	-0.448124	-1.21387	-0.207968	-1.21167	-1.64516	-1.23592	-1.62343	-0.691403	-0.0573711	0.172737	0.120997	0.585759	-1.35837	-0.218215	0.859076	0.617074	0.0624065	0.0573711	0.368606	0.873067	0.393912	1.02865	-0.145689	-0.440813	0.579151	-0.383716	-0.23293
MARCKSL1	0.300064	-0.335809	0.760373	0.716357	-0.0285339	-0.304606	0.648345	0.404969	0.118608	-0.0961371	-0.178912	-0.00783539	-0.32593	-0.127502	0.0451717	0.17065	0.301188	0.00783539	0.0237675	-0.581017	-0.362299	-0.191063	-0.0139732	1.2527	1.25191	1.03813	1.6246	1.01221	0.616989	0.670944	1.79389	2.46244	-0.667615	-0.409168	-1.30388	-0.397576	-0.488355	0.11872	-0.34641	-0.375754	-0.247215	0.0139732	-0.826813	-0.791725	0.238518	0.137794	0.317285	-0.209507	0.229334
TTC39A	1.14902	0.237467	0.544054	-0.146658	1.36167	0.93761	1.09548	1.14904	0.320501	-0.669908	0.420331	0.146658	-0.498067	-0.741286	-0.313832	-0.469909	-0.398856	-0.599071	-0.436592	-0.44044	0.326567	-0.206995	-0.349606	1.79134	0.339775	0.816422	0.360486	1.25963	0.927326	0.626576	-0.00762367	1.48763	-0.394033	-0.510185	0.00762367	-1.12838	-0.607206	-1.08626	-0.366095	-0.226257	-0.0932188	0.204554	-0.580078	0.103047	-0.428029	0.559564	0.325089	-0.318485	-0.51985
NNMT	3.76049	0.842442	4.27075	2.24854	2.8421	-0.75037	2.50165	1.71764	1.78826	0.0707693	1.40352	-0.231895	-0.839586	-1.53328	0.462018	-1.51641	-1.88068	-0.890922	-0.107422	-0.0707693	-1.80819	-2.01078	-1.33596	3.43862	0.62756	3.41209	3.6622	2.8028	1.41666	2.90377	0.820891	1.92152	-1.07593	0.73276	-2.35318	-2.64139	-3.00084	-1.4239	-1.9199	-3.54145	-2.56716	0.0412636	-0.0412636	-1.55024	1.16141	2.49418	0.510878	0.154574	-0.553357
ACKR1	1.76008	0.370317	1.35281	0.38512	1.32336	0.001513	2.48819	0.485465	-0.133773	-0.321767	0.331167	-0.393973	-0.001513	-0.00964785	-0.193296	-0.337785	0.0422487	0.175593	-0.595682	-0.328171	-0.155316	-0.402168	-0.281057	1.47662	-0.0981874	2.33611	4.15848	2.08593	-0.301912	2.90328	-0.0190654	1.31487	-0.261306	0.288656	-0.694277	0.0202236	0.0609007	-0.0395093	-0.616595	-0.409367	-0.586833	0.0190654	0.127428	-0.422827	-0.305181	0.11484	-0.348114	0.0192094	0.154516
TLR7	0.84611	0.190389	4.40668	2.65297	0.565829	-0.410072	0.813763	1.20586	0.638942	-0.307426	0.0656686	-0.285336	-0.272971	-0.285487	-0.234436	-0.317101	-0.0596118	0.819955	0.0596118	-0.219147	-0.361764	-0.226604	0.176071	-0.070509	1.51817	3.02146	2.56911	0.166548	0.586029	1.10424	0.578898	2.75751	0.270166	-0.397842	-0.302035	0.0464044	-0.42984	-0.365324	-0.563512	-0.445586	-0.598911	-0.0464044	-0.359416	-0.799685	-0.168521	0.318272	0.117326	-0.135874	0
PLK2	0.28343	-0.139057	1.69237	-0.226914	-0.322946	-0.693364	1.88387	1.23722	1.64119	-0.294996	-0.175828	0.0465431	0.0182571	0.102464	0.654046	0.113023	-0.739029	-0.0182576	1.01991	-1.32683	-0.868286	-1.10374	1.46516	1.52597	0.944672	2.90944	1.66202	3.23487	1.10719	3.00992	2.90224	2.62204	-0.0517774	-0.00407743	-0.73478	-1.58587	-1.12822	-0.103676	-0.198436	-1.00145	-0.0375257	0.00407696	-1.1296	-0.222106	0.23168	0.505217	0.693661	0.630541	0.835119
GPR65	0.415782	-0.000876	1.66266	0.79552	0.390549	-0.398926	0.934568	1.56852	0.00176001	-0.146588	-0.520929	-0.509736	-0.257433	0.0859804	-0.0460315	-0.222483	-0.0380745	0.290955	0.209729	0.000876	-0.324569	-0.434766	-0.100527	0.336916	1.09645	1.67625	0.920181	0.28969	0.378535	1.02143	-0.0381479	2.52302	-0.0151486	0.0151486	-0.19837	0.0262756	-0.100103	-0.0601897	-0.327481	-0.322408	-0.168324	0.0670304	-0.450223	-0.484011	0.194472	-0.142039	-0.304955	-0.193487	0.143127
SERPINH1	0.395341	0.368351	0.346724	-0.226259	0.468556	0.64409	1.15558	0.65535	0.590617	-0.368894	-0.628912	-0.079617	-0.418963	-0.390512	0.0213122	-0.628097	-0.143852	-0.46631	-0.0213122	-0.0239558	0.0411038	0.217597	0.178176	0.276153	0.346405	0.823894	0.32844	0.785455	0.828871	1.06786	0.27201	0.0604782	-0.311305	-0.0604782	-0.242082	-0.313826	-0.204981	-0.107532	-0.433329	-0.171495	-0.231909	-1.38221	-0.0784302	0.459364	0.129849	-0.207292	0.103366	-0.130176	-0.118592
DHRS9	0.728106	0.259811	2.90004	1.38892	-0.1299	0.472633	0.0857387	1.36928	0.175048	-0.219851	0.00720358	-0.287647	-0.00720358	-0.258248	-0.0259614	-0.413768	-0.14581	0.370701	0.152642	-0.127958	-0.169405	-0.389719	0.057828	0.941202	0.632484	2.3625	2.45927	-0.117381	0.329367	0.341519	0.593409	1.16708	-0.116185	-0.230853	-0.324163	-0.0515413	-0.120739	-0.572826	-0.183045	-0.257508	-0.334243	0.0515413	0.55023	-0.332919	-0.242277	0.144982	-0.293422	-0.0424108	-0.187389
EVI2B	0.851773	0.629251	2.02464	3.13354	-0.0182004	-1.14011	1.94748	2.37934	0.0106072	-1.04933	-0.143696	-1.75031	-1.49105	-0.825251	-1.13808	-0.460562	0.805239	0.398535	0.701314	-0.340815	0.0842419	-0.0106072	0.592131	1.13519	1.51811	3.67066	5.14344	1.25112	1.12952	1.64897	1.42997	3.98351	-1.04963	-0.504019	-1.08259	-0.36809	-0.460685	-0.123541	-0.727479	-0.218838	-1.26869	0.123541	-0.872507	-1.05005	0	0.822794	-0.50092	-0.170767	0.0276103
KLRB1	0.686214	-0.0381465	1.17596	2.53017	-0.194277	-0.599835	0.882748	0.63805	0.825116	0.0972495	-0.0843663	-0.541417	0.0956683	0.353394	-0.159447	-0.146914	-0.0404763	-0.526971	0.0381465	0.141898	-0.143118	-0.134202	0.154112	0.435646	1.86636	2.11466	1.81039	-0.0600457	0.0356722	1.05581	0.985089	2.52436	-0.691682	-0.37239	-0.558431	0.483436	-0.282675	-0.495892	-0.291573	-0.19856	-0.478596	0.234012	-0.0356722	-0.286551	0.347236	0.263189	-0.335408	0.428615	0.395678
COL15A1	1.77261	-0.285935	3.28548	-0.18083	0.596668	-0.0908537	1.30466	1.49425	0.733438	0.249674	-0.42327	0.390016	-0.228865	0.0570035	-0.0570035	0.746727	-0.303871	-0.375419	0.6072	-1.01284	-0.320225	-0.779497	0.938577	0.124817	0.746257	3.679	4.94753	1.48171	0.885528	1.45395	0.446348	1.93739	-0.124817	-0.397102	-0.748019	-0.742167	-0.691608	0.88071	-0.454399	-0.421014	-0.291586	-0.615984	-0.477917	-0.844505	0.424317	-0.014626	0.55925	-0.0201597	0.22261
CLEC4A	1.23382	0.31325	1.69461	2.28173	0.172345	-0.636397	0.920365	1.07319	0.587651	-0.496003	-0.665533	-0.306127	-0.575961	-0.0762386	-0.280303	-0.0579171	1.04172	-0.579456	0.240263	-0.0825844	0.0579171	-0.37815	0.0433102	0.360631	2.06687	2.24313	2.25845	0.298884	0.270078	1.45072	1.39159	4.42548	-0.207045	-0.0433102	-1.16544	-0.777619	-0.774979	-0.405596	-0.872857	-0.937023	-0.797553	0.865136	-0.615499	-1.48485	0.0920982	-0.049787	0.241898	-0.236924	0.455467
APOBEC3B	0.891279	-0.300077	1.6161	0.517023	0.860314	-0.676063	2.95435	0.119224	1.51356	-0.384523	0.369405	0.0605702	-0.255536	-0.0806975	-0.186167	-0.445779	-0.0628352	0.509794	0.194355	-0.0984206	-0.375354	-0.0605702	0.0581408	1.51237	0.286778	0.986273	0.949171	1.31391	-0.408365	1.95006	1.13096	2.10328	-0.0655932	0.151427	-0.540918	-0.306133	-0.638909	0.373869	-0.472286	-0.409487	-0.33614	-0.156975	-0.0581408	-0.64652	-0.292017	0.673669	0	-0.0764022	0.172511
JPT1	0.680776	0.114335	1.03332	0.143611	0.77694	0.0487247	0.405499	0.2371	1.05072	-0.843612	0.355981	-0.874221	-0.765448	-0.660786	-0.289284	-0.527084	-0.249221	-0.160044	-0.22345	-0.0418911	-0.31925	0.0418916	-0.222502	1.1437	0.869598	1.0932	0.626649	0.697779	0.312431	1.61794	-0.0489092	0.0489087	-0.294885	-0.52541	0.124976	-0.0851026	-0.135812	-0.223182	-0.270397	-0.296423	-0.316895	0.320642	-0.203232	0.301925	-0.547512	0.427394	-0.6043	-0.583697	-0.519625
PSTPIP2	0.905105	0.213227	0.905342	0.482032	-0.194934	-0.0242538	0.53755	0.527719	0.288148	-0.426677	0.0484581	-0.312579	-0.4632	-0.0725598	-0.079699	0.0242538	-0.124315	0.0533485	-0.163069	0.177571	-0.193628	-0.291126	0.241516	0.485282	0.272984	0.879693	1.44663	-0.0522099	0.00967598	0.499631	0.762382	1.62184	0.0429077	-0.513659	-0.350482	-0.490387	-0.841202	-0.0096755	-0.626736	-0.223182	-0.594815	0.412138	-0.327219	-0.594496	-0.323645	0.194797	-0.22819	-0.0837441	0.079401
PLPP2	0.552949	0.190775	0.414264	0.642583	0.710412	0.152805	0.500704	0.282423	0.757239	-0.153033	-0.0840192	-0.0606718	-0.210198	-0.329838	-0.0900703	-0.124864	-0.31105	-0.373606	0.0606718	0.197156	-0.11708	-0.311694	0.0096941	0.479918	-0.0096941	1.30423	1.3496	0.760901	-0.234853	2.13494	0.117051	0.681503	-0.215933	-0.230992	-0.104256	-0.28939	0.297288	-0.384258	-0.356948	-0.463297	-0.803413	0.0984864	-0.177387	0.170318	-0.0205851	-0.155584	0.0465651	-0.16204	-0.26447
GABRP	0.745218	0.385787	0.126099	3.47387	0.354968	-0.214855	2.8675	1.55893	0.508499	-0.450357	-0.0976939	-0.261764	-0.180972	0.0403161	0.0276256	-0.218107	0.277402	-0.0276256	-0.477587	-0.173874	-0.0341368	-0.447664	-0.20168	0.513151	0.913728	0.424922	1.62032	2.0202	0.0222244	1.30038	0.215322	1.0559	-0.640535	-0.411052	-0.0717716	0.317142	0.448373	-0.506609	-0.326941	-0.371028	-0.506465	-0.0222244	-0.442603	-0.514745	-0.373846	0	-0.17894	-0.00512695	0.17635
CCR7	0.29722	-0.00158358	1.34298	2.17691	0.302413	-0.155911	1.07259	0.920703	0.320494	-0.577926	0.0878644	-0.0906835	-0.177032	-0.347751	0.00158358	-0.318706	-0.145139	0.0551419	-0.330961	0.181697	-0.166817	-0.120089	-0.113161	0.689409	0.147242	0.968078	0.918561	-0.0386815	0.235887	1.98941	0.204336	0.638367	0.692743	-0.207439	-0.15227	-0.0637355	-0.299593	-0.645043	0.00434685	-0.252968	0.0240464	-0.00434685	-0.094152	-0.154333	-0.372764	0.171743	0.139693	-0.0560265	0
TNFAIP8	1.31689	-0.756309	2.3948	2.66374	0.617338	-1.1568	1.83154	1.3067	0.266034	-1.15745	-0.28164	0.0367889	-0.878249	-0.389415	0.0408621	-0.380009	0.184767	0.351424	-0.0367889	-0.518227	-0.446454	-0.499233	0.359858	0.872578	1.52204	1.12605	2.1586	1.06073	0.696275	0.619779	1.35628	2.44484	-0.359858	-1.15278	-0.365606	-1.94885	-0.986262	-0.923571	-0.875053	-0.843076	-0.616252	0.987024	-1.64931	-1.70488	-0.673422	0.148584	0.457985	-0.514109	0
EFHD1	-0.329993	-0.411255	-1.18058	-1.40265	-0.520604	0.122383	-0.638387	-0.551103	-0.475408	0.275043	0.358874	0.108122	0.00322723	0.36132	0.151638	0.246915	-0.18967	0.276304	-0.00700188	0.157205	-0.00322723	0.0489006	-0.0470486	-0.326079	0.0470486	-1.00014	-2.18408	-0.205237	-0.173491	-0.65198	-0.773293	-1.20798	0.137575	0.106895	0.358604	-0.537266	0.673079	0.738399	0.797525	0.800248	0.825417	0.273293	-0.146841	0.346537	0.137884	0.214773	-0.0496616	-0.161847	0.190558
IL33	0.377134	0.028388	1.7443	0.0738106	0.259347	0.826021	1.73607	0.85648	-0.112618	-0.028388	-0.185383	-0.259634	-0.218035	0.0651565	0.173379	-0.179981	0.0569262	-0.239884	-0.216941	-0.0328126	-0.159523	-0.141589	0.118342	0.0132084	0.929362	1.36394	1.81696	0.75825	-0.0132084	0.0776634	-0.0988936	2.77323	0.11393	-0.47335	-0.239339	-0.819912	-0.546659	-0.299223	-0.307347	-0.144454	-0.125301	0.046772	0.179195	-0.160309	0.0448017	-0.00307274	-0.0466185	-0.287864	0.0317955
ADRA2A	1.18377	0.209229	0.491296	1.28188	0.372751	0.198957	1.46772	1.14725	0.779399	0.00522995	-0.255882	-0.440121	-0.310845	-0.570381	0.0293145	-0.00522995	-0.367166	-0.047111	-0.221606	-0.120077	-0.227642	-0.25199	-0.207749	0.000751	0.180419	1.21569	2.96042	0.299515	0.342799	1.14441	0.238222	0.770091	-0.561147	0.342731	-0.191558	1.09324	-0.138669	-0.113513	-0.147685	-0.575413	-0.018775	-0.000751	-0.237787	-0.368557	0	-0.105285	-0.291538	-0.220787	-0.490382
ERVMER34-1	-1.15542	0.148648	-1.20042	-1.49705	-0.868079	-0.975529	-0.60307	-1.05441	0.418077	0.462344	0.147311	-0.276878	0.0400929	0.305579	-0.284596	0.903585	0.396749	0.403011	-0.181152	0.117794	-0.0400929	0.184696	0.100189	-0.600536	-0.62222	-1.04341	-0.822825	-0.260059	-1.1321	-0.373656	-0.51814	-0.21045	-0.0289669	0.0289669	-0.23899	0.044991	0.0586844	0.641238	0.286823	1.1171	0.497784	0.308942	0.0724826	0.311181	0.411519	0.0747266	-0.30814	-0.00338316	0.201544
PDLIM1	0.781327	-0.576376	0.500441	1.22059	-0.207493	-0.839461	0.641401	0.738231	0.339348	-0.0101204	0.0446262	0.0576363	-0.445986	0.0382404	0.258059	-0.529757	-0.668564	-0.624545	0.0101204	-0.188141	-0.525944	-0.478664	0.0165138	1.54639	1.7544	1.56961	1.25507	1.14568	0.762276	0.8985	1.07256	1.05823	-0.0165138	-0.353367	0.211393	-1.22643	-0.896415	-0.596225	-0.857285	-0.658856	-0.603165	-0.621238	-0.801791	-1.03961	0.505087	0.646746	0.562443	0.128416	0.517143
GPR18	1.75492	0.23462	2.71216	4.45148	0.161877	-0.0794048	1.20555	1.9607	-0.0212488	-0.245154	-0.22475	-0.29953	-0.0310037	0.109501	0.0632739	-0.145389	0.0163827	0.652182	-0.0163827	-0.0621197	-0.0396476	-0.10933	-0.127551	0.602201	0.963724	3.73593	2.41833	0.147208	0.039886	0.13336	0.277938	1.97329	0.206028	-0.258345	-0.547245	0.0614252	-0.0475693	-0.039886	-0.283343	-0.329443	-0.309024	-0.249788	-0.319322	-0.382683	-0.204473	-0.135989	-0.153517	-0.0513282	0.123785
TAC1	3.76272	0.0831313	1.65975	-0.581453	3.81743	-0.584821	2.39245	3.71053	1.64544	-0.797726	-0.189558	-0.441211	-1.07641	-0.460312	-0.725186	-0.361878	3.18752	0.357386	0.0185637	-0.0185637	2.25689	-0.566328	0.363472	1.58935	2.23805	0.522736	3.72658	3.16321	3.52145	0.124614	3.42906	4.20776	-0.770872	-0.461733	-0.124614	-0.899251	-0.907047	-1.05473	-1.00733	-0.708093	-0.640697	-1.27065	0.46393	-1.18139	-0.449515	0.213425	-0.084743	-0.426661	-0.128634
CASP1	-0.323847	0.400867	0.798756	0.90286	-0.11259	-0.866202	0.990523	1.27592	0.685711	-0.263748	-0.102218	-0.0845323	0.0662169	0.435308	-0.0121322	0.0121322	0.427049	-0.246148	0.234676	-0.581702	-0.307836	-0.496397	-0.0837612	1.62674	1.0726	2.02329	0.937898	0.631877	0.619871	1.41454	1.28163	2.69262	0.0722604	0.0403061	-0.828337	-0.632502	-0.377819	-0.0403061	-0.559254	-0.239218	-0.590158	-0.323473	-0.484714	-0.581684	0.0233202	0.140726	0.464346	0.539041	0.983853
IRF8	1.95516	0.599536	1.68947	2.68351	0.219817	-0.597483	1.44789	1.98267	0.000678	-0.542851	-0.638803	-0.487618	-0.650483	-0.000678	0.58887	-1.27473	0.272758	0.282967	-0.458503	-1.34716	-0.648095	-1.26053	-0.105641	1.08784	0.985486	2.33589	2.00973	0.969241	0.589221	0.5812	0.369849	2.09664	-0.444795	0.514172	-0.888824	-0.640522	-0.373388	-0.361365	-1.12172	-0.724884	0.0355377	-0.0355377	-2.08823	-1.48821	0.0774465	-0.176689	-0.000404	-0.292521	0.732887
CD3D	2.46669	1.16528	2.78233	3.58004	0.725758	0.0637126	0.712321	0.558454	0.748975	-0.624302	-0.139503	-0.55124	-0.537336	-0.79468	-0.459701	-0.313637	-0.0637126	0.939351	0.465935	-0.142282	-0.24111	-0.483671	-0.465887	1.27692	1.28172	4.25097	1.81917	-0.191155	0.0469351	2.04971	-0.110876	1.43987	-0.211021	0.141992	-0.0469351	0.0668483	-0.519294	-0.369864	-0.0731316	-0.363889	-0.537721	0.305978	0.872284	-0.432992	-0.47046	0.121243	-0.032599	-0.00297737	-0.421278
MELK	-0.0260611	0.325489	1.26932	1.13765	0.226326	0.0664811	1.92392	0.0322351	0.124183	-0.085043	-0.265229	-0.0683227	0.292589	-0.391062	-0.112193	-0.0893345	0.0249243	-0.116451	-0.249953	-0.180186	0.118257	-0.0249243	-0.12148	1.34091	0.0500846	0.895996	0.978729	0.933879	0.275266	0.110106	0.702781	2.09468	-0.408272	-0.707396	-0.345451	-0.272168	-0.0500846	-0.549386	-0.724761	-0.57146	-0.747453	0.111146	0.262523	-0.231213	0.0323639	-0.150861	0.0248446	0.428198	0.0242052
IL7R	2.33971	0.406988	0.570767	3.54898	0.257791	-0.224182	3.20775	2.8503	0.0958514	-0.524734	-0.306751	-0.0900187	-0.212323	-0.233894	-0.156241	-0.221279	-0.0829959	0.227273	0.111453	-0.236721	0.0829959	-0.128496	-1.0287	0.342343	0.721666	0.582243	2.83322	0.120011	0.754016	1.14445	0.365617	1.44543	-0.785594	0.013926	-0.126929	0.141434	-0.441112	-0.727208	-0.332881	-0.496722	-0.942006	-0.954619	-0.013926	-0.260218	-0.340867	0.0159612	-0.121934	0	-0.290115
IGSF6	1.98297	0.269173	3.45688	1.46796	-0.158202	-0.655848	0.391877	0.629406	0.0871415	-0.91765	0.0364456	-0.385266	-0.331007	-0.0364456	-0.12594	-0.476762	0.20096	0.160314	0.529395	-0.294986	-0.210815	-0.204053	-0.319927	1.43969	1.72562	3.59201	2.75464	0.182769	0.0228062	1.09423	0.67631	2.53616	0.0675826	-0.257619	-0.156963	-0.294741	-0.192776	-0.0410204	-0.164952	-0.419076	-0.381092	-0.0228062	0.110813	-0.618834	-0.107299	0.224789	0.000803	-0.0576134	0.203879
REG1A	2.42703	-0.180613	0.592394	0.0173559	6.23827	1.41625	1.43857	0.494346	0.429811	-0.267723	0.691787	-0.257332	0.0164461	-0.214209	-0.204411	-0.205848	-0.226225	-0.0164461	-0.605116	0.259836	-0.0320773	-0.063477	0.0135107	1.07631	1.01795	1.33673	-0.0927048	2.4767	1.34987	-0.0271711	2.67922	1.89272	-0.0135107	0.139544	0.119544	-0.564865	-0.282704	-0.449168	0.0564547	-0.207334	-0.411429	-0.471974	-0.251568	-0.61133	-0.412589	0.740274	-0.144997	-0.087882	-0.221621
FN1	1.08647	0.259936	1.98904	0.453716	0.475582	0.410377	1.01795	0.805159	0.284748	-1.06773	-0.61725	0.0854569	-0.0854569	-0.906997	0.409296	-0.951316	-1.08193	-1.14132	-0.546387	-1.45201	-1.6431	-1.22763	1.79716	0.416697	0.349482	3.56772	3.0716	1.11287	0.275417	0.553362	-0.196076	2.02425	-0.482053	0.0233326	-1.15695	-1.63126	-1.21998	-0.0233326	-0.602007	-1.60062	-0.159083	0.342371	-2.07194	-1.20237	-0.126602	0.154746	1.13752	0.941574	0.121426
ALOX5AP	0.195626	1.06492	0.779014	1.10969	0.282401	-0.122091	0.564817	0.216116	0.506601	-0.0818472	-0.30967	-0.32383	-0.0533495	-0.283482	-0.301272	-0.0174165	-0.0678244	-0.0664239	0.255424	-0.0354056	0.0174165	0.083847	0.11285	0.0280771	0.344606	1.60597	0.547164	0.241897	-0.193415	0.577802	-0.0731659	0.543872	0.0514574	-0.0280771	-0.294533	0.0622053	-0.32725	-0.491961	-0.300373	-0.249083	-0.426388	-0.0669651	0.152567	-0.263668	-0.0269284	-0.0493956	-0.0297651	-0.0415049	0.00107527
HLA-DMA	1.10913	-0.805658	-0.133822	1.66703	0.656119	0.510831	0.964402	0.620788	0.891354	0.246248	-0.063591	-0.166264	-0.177608	0.319815	-0.0200567	0.0200567	-1.11104	-0.518372	0.825054	-0.145565	-0.476914	-0.880825	0.460384	1.2212	1.79316	2.92532	2.39053	1.66872	0.716518	1.40297	-0.540658	0.94535	-0.1834	-0.766729	-0.0776253	-0.502916	-1.20995	-0.506618	-0.578634	-0.380319	-0.917305	0.177278	-0.425163	0.0776253	0.947814	0.540099	0.468293	0.437765	1.04653
ADRB2	1.63752	0.859544	1.78915	1.08775	0.111388	-0.433488	0.640611	0.22958	0.0286999	-0.340034	-0.225604	0.308223	-0.441309	-0.0286999	-0.0808644	-0.137052	-0.226823	0.367623	0.0571866	-0.424182	-0.33377	-0.12834	-0.714377	1.13508	0.638106	1.71602	1.59011	-0.0413022	-0.0270438	0.614576	0.763229	1.19449	0.0270438	-0.692962	-0.191084	0.167635	-0.59261	-0.238114	-0.312951	-0.0340066	-0.189706	0.244323	0.0446963	-0.699389	-0.247842	-0.0504241	0.317523	-0.34332	0.176605
PLA2G4A	1.82146	-0.0342746	0.262335	1.04893	0.530153	-0.0335031	1.97671	1.59995	0.848037	-0.2286	0.0335031	-0.161673	-0.294524	-0.0865369	0.691323	0.681015	-0.0958333	-0.254944	0.129527	-0.265756	-0.309418	-0.337757	0.809741	-0.0305176	0.66699	1.58737	2.00423	1.34787	0.684903	1.05142	0.164268	1.74805	0.0276937	-0.0276937	-0.280296	-0.389271	-0.565291	-0.152311	-1.08719	-0.789983	-0.702749	1.70611	-0.66404	-0.156813	-0.0611906	0.167308	-0.173479	-0.163664	-0.021522
COMP	1.32571	0.140255	0.0377703	0.0164704	2.50955	0.0602956	2.12971	-0.023633	0.3267	-0.334621	-0.0660348	-0.12776	-0.203002	-0.175233	0.0298209	-0.0174651	-0.177948	0.0140386	-0.0612173	0.247856	-0.37239	-0.0140386	2.09019	0.590147	-0.050653	2.44823	1.78958	2.55164	-0.161146	1.52129	-0.422678	-0.00793743	-0.0400286	0.208383	-0.218927	0.469021	0.0377402	-0.340502	0.0659962	-0.428492	-0.289046	-0.326131	0.00793743	-0.113287	-0.279746	-0.0371356	-0.136907	-0.205617	-0.072474
TGFBI	0.759493	-0.248073	2.01016	0.875925	0.42219	0.0508986	1.96949	2.81643	-0.146335	-1.21759	0.179833	-0.108077	-0.985421	-0.113922	0.0264702	-0.811618	-0.0264702	0.152575	0.310699	-1.25142	-0.0702648	-1.05449	-0.447181	0.937172	0.567732	2.56833	3.82928	1.24368	1.21889	0.608945	-0.259562	1.65749	-0.632755	0.0310631	-0.794908	-1.18153	-1.36291	-0.694529	-1.03963	-0.370141	0.0531311	0.963174	-0.0310631	-1.14271	-0.767182	0.342889	0.0397882	-0.878255	0
RRM2	1.4195	-0.00674152	2.8487	0.828786	0.367815	-0.230882	4.11574	0.214078	0.757736	-0.125972	0.00674152	-0.320046	0.420428	-0.340245	-0.758956	-0.667511	0.669445	0.186786	-0.227834	-0.550375	-0.53789	-0.23945	0.0345154	1.30279	0.220834	1.40793	2.13854	1.00977	-0.252197	0.565493	1.14065	2.90361	-0.655862	-0.73808	0.100265	-1.08775	-0.474845	-0.0345154	-0.546785	0.414104	-0.0881052	-1.3875	-1.26789	-1.00619	-0.0373559	0.0861378	-0.248744	0.529342	-0.123476
ACKR4	1.26751	0.266303	1.01534	0.40406	1.94833	-0.0555205	0.684823	0.457977	0.127854	-0.00212812	-0.147473	-0.205894	0.0522189	0.153831	-0.210651	-0.243511	-0.00412369	-0.693649	0.00212812	-0.104212	-0.157174	-0.348076	-0.0717206	0.81097	0.443249	0.631224	-0.517503	1.32226	0.219709	0.243351	1.34931	0.471916	-0.0389657	-0.792544	-0.963619	0.333828	-0.69196	-0.587776	-0.850067	-0.180731	-0.360327	0.0389657	-0.352315	0.0426221	0.116852	0	0	0.239483	0.277757
ENAH	0.913685	-0.0416513	1.34589	0.00400448	0.197036	-0.0562043	0.760882	0.395136	-0.120329	-0.369474	-0.0555735	0.0649629	-0.247828	-0.00400448	0.0347404	0.164577	0.326201	-0.492965	0.212583	-0.874615	-0.330663	-0.232353	0.39151	0.753586	1.09202	-0.082571	0.47354	0.98083	0.384808	0.0693455	1.8844	1.62598	-0.161982	-0.192318	-0.500246	-1.00289	-0.185549	0.293087	-0.238685	-0.112858	-0.0693455	0.197395	-0.557236	-0.632473	-0.247837	-0.00407171	0.127408	-0.32231	0.0164466
SYK	1.05167	0.0787644	0.863447	1.45802	0.0170679	-0.667373	1.16313	1.11019	0.733038	-0.546214	0.533684	-0.379172	-0.67918	-0.354574	-0.64556	-0.389875	-0.225276	0.463858	0.427551	-0.218898	-0.0170679	-0.104513	-0.173293	1.0866	0.459518	1.21273	1.81637	0.62344	0.221533	0.919789	0.146451	1.24385	-0.823973	-0.515928	-0.950473	-0.418068	-0.779483	-0.357404	0.0605154	-0.219712	-0.287363	0.309411	-0.0605154	-0.4363	-0.580307	0.872141	-0.318784	-0.403196	-0.140536
IGHM	-0.105375	-0.00768042	4.78996	4.73108	4.99273	-0.52408	2.21854	4.18527	5.14715	-0.79697	2.64994	-0.895096	-0.196138	-0.635115	1.53991	-0.788502	-0.781405	1.57702	0.0907397	0.00768042	-0.719575	-0.429186	1.54564	0.699225	1.71745	6.48296	5.41639	-0.0890746	1.07257	3.8445	-0.413224	2.94267	-1.02336	1.23992	-1.1605	0.0890746	-0.249906	-0.727777	-0.895288	-0.622887	-1.12028	-0.897682	1.75885	-1.08413	-0.362978	3.00048	-0.570996	0	-0.327062
LYZ	1.28327	-0.270021	1.63177	1.58156	1.17039	-1.49401	1.01806	1.77998	0.969044	-2.03047	-0.213466	-1.46559	-0.957774	-0.703026	-0.796695	-0.239328	0.626259	-0.0443182	0.0443182	0.242937	0.271238	-3.53905	0.376248	2.55666	2.59301	3.41713	4.44452	2.08832	2.13926	2.15175	1.70868	3.56056	-2.3775	-0.319659	-2.1814	-1.71034	-2.84365	-0.838044	-2.84512	-3.02185	-2.38723	-0.744639	0.319659	-2.55957	-0.379226	1.37685	0.283905	0.872407	1.01589
CD28	1.4267	-0.013823	1.22482	2.4473	0.196404	-0.143586	1.93481	1.32762	-0.115778	-0.27025	-0.133893	-0.0217695	0.013823	0.206039	0.0373588	-0.171433	-0.212422	0.124765	0.131868	-0.0635781	-0.165258	-0.251173	-0.231597	0.634407	0.145418	0.953539	2.1783	0.0128179	-0.0947242	0.289364	0.0309243	1.55193	0.0909848	-0.463626	-0.40166	0.123047	-0.198999	0.0638251	-0.362669	-0.451342	-0.344572	-0.0128179	-0.581974	-0.411302	-0.31323	-0.0389442	0.118729	0.00435829	0.226175
P2RY14	1.45645	-0.143109	2.04535	1.78329	1.04355	-0.0338149	1.24593	2.91144	0.589931	-0.180844	-0.317526	-0.309402	-0.213332	-0.356033	-0.39348	0.264347	-0.13767	0.294438	0.223824	-0.79564	0.0338149	-0.558356	0.51309	0.00470018	1.43921	3.10654	1.84709	-0.0545454	0.330945	1.89746	-0.00470018	2.59952	0.310707	-0.0887957	-0.723303	-0.294745	-0.385843	-0.0386085	-0.0234971	-0.0647325	-0.995566	1.81136	-0.85716	0.0386791	-0.0849452	-0.0976338	-0.299064	-0.200785	-0.325285
CTSS	0.456128	0.0133362	0.460966	0.236283	0.110575	-0.342094	1.2037	1.2322	0.787828	-0.269897	-0.0133362	-0.595944	-0.300236	-0.195834	-0.200191	-0.278093	0.698768	0.305604	0.661601	-0.612716	-0.330014	-0.491573	-0.102679	1.65582	0.738048	0.558526	2.11439	1.13058	1.18672	2.3594	0.670007	3.08003	-0.244562	0.102679	-0.308349	-0.456899	-0.416728	-0.12118	-0.506737	-0.566588	-0.320992	0.746579	-0.433041	-0.385411	0	0.616822	0.0280228	0.150987	0.416035
B4GAT1	-0.753395	-0.445943	-1.48049	-1.16227	-1.17439	-0.720407	-1.61785	-0.908897	-0.765993	0.238653	-0.085268	0.575405	0.677132	0.523055	0.117336	0.275363	-0.668841	0.085268	0.16734	0.0943813	0.129605	0.307728	0.0424213	-0.503415	0.282446	-0.97014	-1.0589	-1.02015	-0.35089	-0.997081	-0.409204	-0.61175	0.0729723	0.223705	0.173728	-0.453035	-0.0424213	0.338006	0.142946	0.508852	0.595437	-1.38206	0.361953	0.146671	0.678438	0.310262	0.959196	1.08959	1.16256
TRIM22	0.109978	0.292731	1.10621	0.914716	-0.0735111	-0.922096	0.872918	1.2152	0.0371389	0.0130711	-0.0853577	-0.0956125	0.0975532	-0.0130711	-0.192919	0.438626	-0.27296	-0.134656	0.556592	-0.401248	-0.49028	-0.560404	0.0919051	0.72423	1.57683	2.8163	2.55591	2.10988	1.6364	0.51941	1.0449	2.38084	-0.728515	-0.511185	-0.791854	-2.0767	-1.40238	-0.0919046	-1.04084	-1.07563	-0.878408	0.724545	-1.63243	-0.591298	0.547693	0.475096	0.502375	0.742888	0.709272
LUM	2.69922	-1.02419	2.93194	2.12962	2.27493	1.102	3.22839	3.01215	2.01408	-0.204006	1.3781	-0.333233	-3.0835	-0.311377	-0.114425	-0.0416183	-0.0483313	0.77459	0.0416183	-0.424665	-1.11611	-0.855337	-0.266209	1.02242	1.15371	1.92774	2.59216	1.57683	0.969483	0.885104	-0.213368	2.23893	0.302919	0.213368	-0.878159	-2.70047	-2.9879	-0.669484	-2.25022	-1.90965	-2.28433	1.01918	-2.07518	-0.519285	-0.103342	1.76227	-0.182877	-2.97601	-0.0729718
ALDH1A3	0.939457	0.387344	2.36393	0.839048	0.0241003	-0.00492144	1.63079	1.4529	0.0804529	0.0644345	-0.0308633	-0.273079	-0.0509868	-0.130928	-0.238004	0.0657768	-0.0243602	0.00492144	-0.468156	-0.185281	-0.175797	-0.423257	-0.188489	0.169797	1.17937	1.27201	0.730578	1.22376	0.664504	-0.206257	1.93338	1.37134	-0.958066	-0.111958	-0.669461	-0.380926	-0.51413	-0.645606	0.121148	-0.380928	-0.222525	1.36469	0.111957	-0.361216	0.125901	0.0197063	-0.187555	-0.0617785	-0.156704
KIF20A	0.235814	-0.05128	1.16842	0.757926	0.0156431	-0.0869226	1.14974	0.161061	0.0417438	-0.36635	-0.113412	0.0380077	0.154059	0.0854096	-0.210148	-0.0158701	-0.220757	-0.0156431	0.136619	-0.208	-0.155025	-0.212028	0.340903	0.444938	0.0861793	1.22777	0.951907	0.691622	-0.0195165	0.599456	-0.0494661	0.184038	-0.300877	0.39594	-0.0488591	0.318302	-0.154855	-0.208215	0.0195165	-0.225459	-0.0760779	-0.216575	-0.0747385	-0.185975	-0.194838	-0.0893211	0.102657	0.0838962	0.265675
SERPINE2	1.79382	0.425008	2.10793	0.34224	0.967227	0.978493	2.59958	1.70828	0.931445	-0.609382	-0.0233612	-0.168115	-1.10108	-1.12503	0.0233612	0.0668116	-0.11696	-0.234188	-0.872077	-1.08781	-0.0769644	-0.478183	0.306796	1.41347	0.492894	-0.324262	-0.947112	1.57373	1.15818	0.307856	0.918921	1.33025	-0.458668	-0.00757694	0.00757694	-0.658032	-0.361424	-0.109941	-0.745709	-1.06128	0.0707378	-1.75407	0.473296	-0.362022	-0.970148	0	-0.273565	-1.33623	-1.26978
MOXD1	2.84586	-0.273451	3.3144	1.47515	0.356334	0.734057	2.39615	2.76027	0.929902	-0.367578	0.228084	-0.0277472	-0.306093	-0.439164	-0.210254	0.0137014	0.0126152	-0.200659	-0.0126152	-1.18267	-0.788888	-0.490729	-0.402835	0.189914	1.507	1.60517	3.66162	0.805078	0.34468	1.44709	0.165828	2.34781	-1.31248	-0.140367	-1.12402	-1.42243	-2.10309	-0.336453	-1.62343	-1.86703	-2.02489	2.30106	0.140367	-2.11993	0.192344	0.238661	0	-0.248166	-0.362224
COL1A1	1.39122	-0.0635242	0.918106	0.671506	0.834269	0.0057807	0.35465	1.22692	0.474322	-0.466114	0.346037	-0.262066	-0.285768	-0.322257	-0.170503	-0.517887	-0.0057807	-0.0346484	0.0105658	0.0738454	-0.231535	-0.193615	-0.635225	0.667124	0.512146	3.1357	2.72574	0.169603	0.542351	1.11302	0.0980024	-0.104866	0.061923	-0.236527	-0.268584	0.117478	-0.319291	-0.061923	-0.222376	-0.638351	-0.544103	-0.0865703	0.400268	-0.201571	-0.297662	0.259692	-0.216419	-0.270544	-0.242167
LTB	1.90025	0.08846	1.24308	5.33567	0.705802	-0.735437	1.92361	1.88832	0.311598	-0.6788	-0.243311	-0.722696	-1.14913	-0.643795	-0.6816	-0.515981	-0.459026	1.01167	0.0939865	0.250218	-0.08846	-0.0944123	-0.378508	1.84798	1.33336	3.31909	2.40305	-0.104413	-0.144751	1.66321	0.228954	1.30136	0.25329	0.43278	-0.184149	-0.129074	-0.214172	-0.580501	-0.456212	-0.608532	-0.644394	0.104413	0.690674	-0.250906	-0.403685	0.0562949	-0.312377	-0.731182	-0.338653
CCL5	2.44927	0.0502834	2.68665	2.15418	0.0685959	-0.829122	2.00631	1.73736	1.45908	-0.218779	0.200414	-0.599147	-0.793108	-0.47269	-0.564711	-0.841851	-0.677298	0.127278	2.00869	-0.0502834	-0.0871859	-0.439838	-0.226266	1.29941	1.10952	5.39275	3.87653	0.38667	0.431926	2.10745	-0.0245938	1.45362	-0.392651	-0.319229	-0.471525	0.183907	-0.330544	-0.179418	-0.198319	-0.203239	-0.175033	0.0245938	0.124023	-0.188434	0.117276	1.03755	0	-0.0605888	-0.00707865
TLR1	1.59783	0.0483346	0.780551	0.788616	0.016479	-0.016479	1.75464	1.97232	0.280585	-0.423785	-0.595277	-0.606443	-0.600019	-0.308852	-0.343167	-0.606443	0.0337734	0.330181	0.771924	-0.492893	-0.0385633	-0.468222	-0.525785	0.0383096	0.90062	1.38776	1.56936	1.16346	1.12341	0.573335	0.600995	2.28795	-0.333654	-0.904946	-0.125137	-0.750165	-0.437906	-0.0383096	-0.790169	0.19797	-0.185266	0.971114	-1.06711	-0.930799	-0.238286	-0.0723939	-0.291029	-0.300086	-0.0190897
TNFAIP6	0.00834131	0.22817	1.08099	0.507017	-0.00834131	-0.275009	1.04464	0.106748	0.288795	-0.54004	-0.136136	-0.109519	-0.161823	-0.475227	-0.203399	-0.141748	0.137495	0.262498	-0.216507	0.134994	0.0902748	-0.169104	-0.394392	1.78595	0.123882	0.494292	0.870282	1.08035	0.293989	0.853747	0.349415	0.965102	0.0472622	0.0873652	-0.557504	-0.0472622	-0.287075	-0.119911	-0.620101	-0.812857	-0.705919	-0.067379	-0.0510406	-0.47253	-0.472051	-0.0383916	-0.08986	-0.0222783	-0.42624
PRKCB	0.140617	0.0876236	1.29734	2.92259	0.0560255	-0.305981	2.08081	2.12275	-0.117339	-0.243109	-0.017386	-0.0178323	-0.364426	-0.0988641	0.017386	-0.237272	0.719891	0.64692	0.643689	-0.16779	-0.0278063	-0.296863	-0.249803	0.982573	1.4475	1.88449	2.01662	0.540678	0.215982	0.450442	0.116381	2.06025	0.115925	-0.13906	-0.196149	-0.424215	-0.254189	-0.195586	-0.177938	-0.34257	-0.225178	0.725422	-0.115925	-0.18061	-0.0363741	0.0324402	0.205588	-0.0798454	0.256687
THBS2	1.97206	0.297859	4.4867	0.816029	0.604305	0.144125	1.54074	2.17445	0.43921	-0.318405	0.0429277	-0.594303	-1.18392	-0.765736	-0.804776	-0.809757	0.598421	-0.0429277	-0.632332	-1.58745	-0.833816	-1.22959	-1.11859	1.4135	1.70963	2.44621	3.05831	0.641348	0.743727	0.488633	1.37091	2.47376	-0.7973	0.852323	-1.01281	-1.20825	-1.8073	-0.750692	-1.70962	-2.01772	-2.21205	0.849092	-0.488633	-2.3077	0	0.716898	-0.105163	-0.368477	-0.443051
CDCP1	0.466203	0.353838	1.80011	1.30091	0.522924	0.333749	1.07071	0.166814	1.45831	-0.0195951	0.384158	-0.22345	-0.662621	-0.160188	-0.0396557	-0.228949	-0.355073	0.0195951	-0.205985	-0.141375	-0.383627	-0.104095	-0.292879	1.07415	0.151548	0.902483	1.87481	0.567256	-0.137829	1.69128	0.368931	0.985114	-0.677365	-0.103234	-0.889428	-0.146142	-0.0142097	0.602726	-0.153792	-0.229401	-0.77611	0.0142102	0.551157	-0.323176	0.0187922	0.249171	-0.0935221	-0.603231	-0.138184
CD1D	0.645521	0.0383768	0.496945	1.22652	0.140934	-0.480542	0.293402	1.57586	0.63171	-0.304243	-0.0385828	-0.000209	-0.367618	-0.11693	-0.301702	-0.174816	0.000209	0.205621	0.247861	-0.29507	-0.327713	-0.481462	-0.320649	0.773832	0.0753708	2.00396	1.58823	0.0706596	0.0109844	1.22831	-0.135017	1.73442	-0.463263	-0.0818005	-0.109303	0.53547	-0.0772519	-0.0109844	-0.0390511	-0.224041	-0.212893	0.0552573	0.0875301	-0.314282	0.0361881	0.0205956	0.0502768	-0.123925	-0.0015645
CASP3	0.0858064	7.96e-05	0.732613	-7.96e-05	0.442641	-0.990122	0.744295	0.767318	0.368772	-0.348879	-0.594616	-0.379648	-0.0611777	-0.0876479	-0.020483	0.0857692	0.364078	-0.280412	0.0531702	0.0905261	-0.266023	-0.0933242	-0.150639	0.566066	0.665452	1.38573	1.71442	0.749261	0.518857	0.920188	0.323671	1.57994	-0.645232	-0.177443	0.0243416	-0.767677	-0.604129	-0.0243416	-0.338932	-0.169567	-0.101812	-0.272488	-1.16564	0.20284	0.0412078	-0.114084	0	0.129012	0.254969
ACTN1	1.22384	1.01004	1.65391	0.454559	1.18305	0.346174	0.769487	0.620454	0.688145	-0.605582	0.529217	-0.158911	-1.15321	-0.537114	-0.137897	-0.475224	-0.214481	-0.0878444	0.0878439	-0.910325	-0.473763	-0.441473	-0.20982	1.54131	0.533143	1.83672	2.20543	1.06145	0.0907693	1.15505	0.675779	1.39433	-0.795928	1.04135	-1.57061	-1.78055	-2.01399	-0.760145	-0.970011	-1.09941	-1.22628	1.56393	-0.0907693	-1.04897	-0.169669	0.944723	0.248078	-0.820438	0.00694561
NCK1	-0.234118	0.280214	0.11895	0.824035	-0.0546885	-0.021163	1.40803	1.1002	0.0117092	-0.138007	-0.309798	0.106776	0.144732	-0.0117092	0.0756388	-0.0159674	0.139932	-0.0999699	0.746814	-0.112159	-0.049305	-0.060914	0.364463	-0.337065	1.10748	0.615238	0.39891	1.20299	1.16622	0.449591	0.243354	1.79241	-0.104226	-0.404466	-0.426477	-0.758965	0.15076	-0.147725	0.0386295	-0.19424	-0.0386295	-0.430443	-0.665495	-0.139004	0.0657635	-0.281353	0.0606403	0.164944	0.0143189
LAMC2	0.298165	0.251138	1.49079	1.89521	0.346432	-0.414168	1.02265	0.162118	0.129319	-0.47294	-0.133344	-0.333159	-0.57974	-0.297181	0.417466	-0.0439606	0.107901	-0.00396395	0.00396442	-0.612085	-0.265964	-0.0533209	-0.641254	0.633672	1.10693	2.28455	2.23416	0.783766	-0.398176	1.33905	0.241034	2.01241	-0.197003	-0.0615573	-0.761893	0.30581	-0.175034	-0.440292	-0.609632	-0.498052	0.104722	-0.197168	0.0615568	-0.811282	-0.371974	0	-0.096735	-0.422468	-0.232709
FMOD	0.962527	0.332982	0.858772	0.414493	0.581436	0.113513	0.746461	0.0511384	0.194176	-0.370708	0.067615	-0.37351	0.0741696	-0.289309	-0.0725308	-0.0511384	-0.653904	-0.258543	-0.464503	-0.541696	-0.48551	-0.0839396	-0.08428	0.586804	0.252676	1.05719	1.45447	0.470293	-0.192978	0.992335	-0.170695	-0.12777	0.00933981	0.146375	-0.0355911	-0.00934029	-0.278507	-0.0684724	-0.154476	0.078794	-0.243216	0.242975	0.598712	-0.194354	-0.2226	0.205033	-0.214294	0.0420918	-0.168195
CD44	1.22422	0.22293	1.08431	2.16846	0.216658	0.0326142	0.725541	0.303353	0.115731	-0.0251436	-0.0925503	-0.376099	-0.343486	-0.227993	0.188381	-0.026803	-0.056128	0.0251441	-0.211631	-0.401498	-0.356723	-0.44597	-0.360154	1.19252	0.744464	2.01338	3.36338	0.319141	-0.107949	0.978401	-0.222409	1.90816	0.596371	-0.040204	-0.0781469	0.040204	-0.245364	0.477156	-0.296038	-0.313902	-0.309018	0.493887	-0.231208	-0.272354	-0.0112886	0.094348	-0.0482206	-0.257788	-0.0535779
VWF	0.150034	-0.166924	1.45162	0.181248	1.03878	0.580807	2.68149	0.861306	0.511004	-0.319634	0.157418	-0.0452557	-0.180605	-0.0815859	0.0233254	-0.0233254	-0.611963	-0.132759	0.095808	-0.265881	-0.334005	-0.151913	0.00457239	0.0312185	-0.263212	2.69402	4.39602	1.44995	-0.173203	2.09013	0.209031	0.674449	-0.425815	-0.607488	-0.359412	-0.225527	0.0188699	-0.434192	0.191486	-0.660612	-0.45066	0.329865	-0.00457239	-0.155485	-0.215699	0.173952	0	-0.0256648	-0.0468407
CSNK2A1	0.313411	0.381556	0.0850463	0.0589728	-0.0645456	0.613155	1.84515	1.07703	-0.181766	-0.0125923	-0.170382	-0.0347638	0.113119	-0.116378	-0.285896	-0.0775108	-0.0239925	0.0125923	-0.189007	-0.165493	0.0256348	0.174603	0.895776	-0.0191579	0.255859	0.129393	0.570339	1.45087	0.630547	-0.203082	0.176697	0.454146	-0.29181	-0.230112	-0.18255	-0.0121908	-0.100937	-0.183208	-0.0933342	-0.0952516	0.0121908	0.0722466	-0.376739	0.264189	-0.0275288	-0.1189	0.043817	0.098031	-0.0643301
CHI3L2	0.0934486	-0.1864	0.800745	0.852803	0.484713	0.0162582	0.935535	-0.0420432	-0.0612898	-0.251548	0.141833	-0.136983	0.0405598	-0.0996437	0.14731	-0.119753	-0.165186	-0.0995855	-0.089159	0.0210738	-0.0162582	0.14309	-0.19222	1.39371	0.52609	1.25402	1.69219	0.465391	0.0266857	0.865619	-0.0266857	0.710127	-0.101231	0.460465	-0.283881	0.283619	0.243677	-0.63192	-0.245977	-0.459453	-0.434436	-0.185455	-0.200171	-0.252098	-0.203847	0.0905037	-0.109305	-0.022068	-0.128114
PLAC8	0.699976	0.0527382	3.03094	3.05082	0.0959787	-0.424438	0.852921	2.05301	0.568675	-0.849242	-0.161969	-0.283257	-1.04981	-0.158875	-0.893542	-0.579627	0.103909	1.33605	0.998776	-0.0527382	-0.0948734	-0.316135	-0.21909	1.70178	1.09658	3.40473	3.46653	0.00487518	0.467629	0.884743	0.0455217	2.96712	-0.016974	-0.00487518	-0.1513	0.0520549	-0.369354	-0.629851	-0.658557	-0.697051	-0.55297	-0.503089	0.0228472	-0.562784	0.0391879	0.420733	0.134416	-0.408618	0.57086
RUBCNL	0.318816	0.435857	1.1224	2.10699	0.167624	-0.209019	1.26016	1.58245	-0.0938554	-0.406872	-0.0364604	-0.198319	-0.278235	0.17332	-0.287132	-0.386425	-0.0690055	0.119833	0.0836415	-0.110502	-0.212869	0.0364604	-0.0075078	0.106898	0.184363	0.394987	1.24297	0.352023	-0.0655932	0.0101929	0.385825	1.16802	-0.484654	0.0978041	-0.238843	0.00539637	-0.380568	-0.17343	-0.344429	-0.413396	-0.575031	-0.00539637	0.122805	-0.778979	-0.214498	-0.00367403	-0.205053	-0.133721	0.10821
CST6	1.70391	0.0863166	1.57917	0.422231	1.71932	-0.15069	0.222868	0.404629	1.52186	-0.515527	-0.142292	-0.489594	-0.454027	-0.577714	-0.293148	-0.189553	-0.0899921	-0.016912	0.016912	0.375403	-0.412687	0.126284	-0.318508	1.38028	-0.33472	2.11339	3.19417	0.292878	0.0716457	2.9717	-0.0465612	0.550817	-0.690336	0.0465612	-0.302721	0.160089	-0.705218	-0.685889	-0.493451	-0.789067	-0.495296	0.946128	0.324499	-0.387804	-0.325809	0	-0.169076	-0.289106	-0.32602
CORO1A	1.06517	-0.621268	0.57838	2.97145	0.898001	0.109833	1.86055	2.32075	1.12445	-1.13931	-0.257273	-1.07381	-1.14595	-0.821467	-0.783226	-0.786114	-1.29587	1.18455	0.954773	0.23442	-0.109833	-0.505472	-0.22284	1.15505	0.902491	3.39714	2.78615	0.687257	0.752698	1.97371	-0.382524	0.560303	-0.541702	0.0444574	-0.813863	-0.408749	-0.332266	-0.576701	-0.707049	-0.758498	-1.34747	0.017427	0.123666	-0.017427	-0.0210285	0.800411	-0.0324144	-0.173528	0.133777
DYRK2	1.27102	-0.689734	1.17184	0.774273	1.02686	-0.784268	0.633335	0.657138	0.26043	-0.653267	-0.0248513	0.202488	0.0248518	-0.334591	-0.266421	-0.494737	0.101583	-0.0365095	0.383418	-0.0834413	-0.270876	-0.319767	-0.100213	0.779619	0.544842	0.813802	1.56403	0.387236	0.158951	0.464438	0.757131	1.41813	-1.25038	0.0947013	-0.539122	-0.243076	-0.317636	-0.144346	-0.496122	-1.15947	-0.670292	-0.0509872	0.0509872	-0.548511	-0.331126	0.248674	0.3074	0.335819	-0.0114341
DOCK2	0.0791817	-0.0437045	1.46077	2.83714	0.511535	-0.721341	1.38754	1.39632	0.238147	-0.491539	0.0437045	-0.651604	-0.352641	-0.266699	-0.533646	-0.52124	-0.617919	0.387641	0.211274	0.330334	-0.101996	-0.238247	-0.320151	0.17264	0.524171	3.30584	1.96439	0.239129	0.219256	1.0709	0.139106	1.21426	-0.422787	-0.369117	-0.0994916	0.0994916	-0.284691	-0.355794	-0.380931	-0.365223	-0.384869	-0.233428	0.172307	-0.407583	0.115888	0.309646	-0.0622873	0	0.0261288
CLU	1.40519	-2.29103	-0.054594	2.49716	1.85151	-0.193947	2.26584	2.15988	2.32047	-0.443499	0.135201	-1.02949	-2.328	-2.17996	-0.658992	-2.70788	-1.1005	0.594834	0.054594	-0.312681	1.04259	0.454168	0.867906	1.64902	1.92079	1.68612	1.79447	2.16242	1.54937	2.02111	-0.860836	1.23893	-0.960006	-1.33777	-0.507134	-2.53452	-1.22815	-1.36141	-1.64854	-1.62577	0.278214	-2.05074	-0.278214	0.374979	0.183942	0.761509	-0.41106	-1.83557	-1.68488
SAMHD1	0.571512	-0.0886679	1.35265	1.36917	0.0313807	-0.366641	0.290945	0.988437	-0.0173459	-0.0866065	-0.0443406	0.0234814	-0.447883	0.0900269	0.219687	-0.180286	-0.381259	0.0173464	0.328963	-0.219253	-0.193315	-0.228654	-0.318257	0.655747	0.93283	2.51373	1.18115	0.263688	-0.120152	0.530839	0.0342751	0.93857	-0.594254	-0.28011	-0.0342755	0.0657663	0.0352168	-0.318257	-0.322751	0.183658	-0.268911	-0.665226	-0.5193	-0.708327	0.106731	0.308568	0.146461	-0.125887	0.051034
C7	1.62873	-0.547914	1.07179	0.966198	1.17086	1.89935	2.24677	2.35941	1.43695	-0.146971	0.449624	-0.322751	-2.69766	-0.0239563	0.284274	-0.30578	-0.368913	-0.44902	0.0239563	-2.38082	-0.941476	-1.54357	0.473414	0.0869932	1.42253	1.10036	2.40482	0.27983	0.459727	0.799357	-0.539786	2.3877	-0.0869932	0.669731	-0.836885	-2.67519	-2.04393	-0.1215	-1.46819	-0.934462	-1.13678	1.06629	-0.296459	-0.186687	-0.0139313	0.705444	-0.0411186	-2.33453	0.285884
GCNT3	1.71213	0.243929	0.540412	-0.138076	1.34671	0.770455	1.29615	0.388589	1.45939	-0.376802	-0.170994	-0.259497	-0.297061	-0.627477	0.0753822	-0.584623	-0.0753822	0.205287	-0.721451	-0.435968	0.328372	-0.211665	0.524225	0.404573	0.295773	-0.392762	1.68628	0.704484	-0.0748453	0.522316	0.520592	0.732285	-0.608429	0.136974	-0.715585	-0.916074	-0.308138	-0.617282	-0.970652	-0.53667	-0.0594926	0.842032	0.0594931	-1.02226	-0.577505	-0.0827632	-0.161694	-0.527036	-0.641968
NELL1	-1.73064	1.60816	-1.86669	-0.91006	-3.30558	0.31133	-2.29019	-0.255741	-1.19617	-0.86925	1.88955	2.91134	1.69823	-0.378058	1.17157	-0.0077424	1.4151	1.27542	2.71044	0.0077424	0.58228	-0.75637	0.00897503	-1.43649	-0.957523	-1.31171	-1.78948	-0.912116	-0.634945	-1.20145	-0.251969	-0.918842	0.268127	0.0152946	-0.00897503	0.734869	0.542776	0.16698	0.0730691	0.443546	0.898386	1.44721	-0.27856	0.38797	-0.490922	1.88959	3.40283	1.64766	-0.28203
PYCARD	1.9264	0.015532	1.98197	2.64595	1.06911	-0.232926	0.738943	0.490937	1.7659	-0.965994	-0.0155325	-0.777421	-1.17274	-0.537093	-0.993207	-1.20003	-1.09179	0.818059	1.60346	0.899065	-0.468805	-0.423736	-0.54845	2.55599	1.29571	4.02229	3.42071	0.663806	0.662785	3.15223	-0.356158	0.733156	0.0893922	-0.532442	-0.0893917	-0.14951	-0.731537	-0.601314	-0.662532	-1.05881	-1.22546	0.919316	0.251634	-0.377502	-0.166198	0.843015	0	-0.398936	0.227094
MRC1	1.71959	-0.0170164	1.52403	-0.193054	1.12203	0.00252438	1.92504	1.48489	0.472878	-0.586978	0.203245	-0.447047	-1.46369	1.00106	0.154097	-0.549341	-0.728341	-0.00252438	0.331534	-1.46514	-1.61481	-1.47132	0.541915	-0.117335	1.07998	1.41021	2.89369	0.802771	0.146938	1.30194	0.207438	2.77477	-0.263751	-0.0438256	-1.07463	-1.13999	-1.71766	0.0438256	-0.542919	-0.542919	-1.22657	0.515142	-0.0534601	-1.29393	0	0.534465	0.0633168	-0.800309	1.64611
DIRAS2	0.021564	0.494437	0.223087	-0.226373	0.23905	-0.0528917	0.662471	1.16718	0.102157	-0.0108166	-0.144285	0.113733	-0.142837	0.112786	0.00733089	-0.00733113	0.19635	-0.0988774	-0.284534	-0.214446	-0.231831	-0.141151	1.31231	-0.213673	0.0392325	0.5089	-0.205182	0.745411	0.608595	0.170995	0.88935	1.49481	-0.035428	-0.414315	0.105855	-0.351517	-0.221111	-0.0723968	-0.0819604	0.369271	-0.343877	-0.152051	0.035428	-0.318572	0	-0.152503	0.109667	-0.152609	0.109427
TOP2A	0.729187	0.046339	0.150956	0.198047	0.344054	-0.204576	1.78035	0.0928369	0.153462	-0.145967	-0.199712	-0.243029	0.24247	-0.333315	-0.142579	-0.0185847	0.0697746	-0.0125818	-0.048032	-0.0239902	0.0125821	-0.0716643	-0.0465224	0.334331	-0.123694	1.14319	1.50533	1.08406	-0.0606418	0.316782	0.215213	0.664924	0.0142534	-0.117679	-0.0142536	-0.0970933	0.114263	-0.0970933	0.0735683	-0.165538	-0.0756168	0.110446	-0.103808	-0.050097	-0.121542	-0.18613	-0.249917	0.21571	-0.191251
LYPD1	-0.00234222	0.574591	0.96806	0.0916343	0.227857	0.101159	0.652867	0.54636	-0.0225525	-0.463775	0.246176	-0.00568771	-0.488933	-0.469323	-0.200625	0.17408	-0.386633	-0.208491	0.00234222	-0.0240393	-0.0534639	0.143275	-0.263228	0.819033	0.250644	0.473569	1.47274	0.543448	0.287159	0.208089	0.144965	0.384882	0.0987759	-0.0373564	-0.443869	-0.0811353	-0.438772	-0.400552	-0.621216	-0.606427	-0.760576	-0.643249	0.0373564	-0.545915	-0.307592	0.104274	0.0469093	-0.479176	-0.15957
TLR2	0.120403	0.559798	1.21016	0.406005	0.859324	-0.68805	0.159202	0.455314	-0.325737	-0.114178	-0.138283	-0.311136	-0.363315	0.012536	-0.012536	-0.369582	-0.146997	0.0187578	0.0697594	-0.794194	0.142309	-0.610577	0.0417914	0.723114	0.971129	0.940196	0.959823	-0.0490532	0.223249	0.47784	-0.265617	1.21156	-0.0554943	-0.375842	-0.215691	-0.386193	-0.119903	0.173134	-0.0166988	0.100416	0.0166988	-0.639229	-0.680122	-0.674977	0	0.128336	-0.207572	-0.0070591	0.278915
DACT1	2.15936	0.00895405	1.6467	0.504992	-0.0855703	0.0380888	1.22072	1.6484	0.486353	-0.00895405	-0.0376863	-0.00971842	-0.282855	-0.0364337	1.06982	-0.0635314	0.0996046	-0.323867	0.0182624	-0.689719	-0.499016	-0.766894	-0.418656	0.518574	1.55419	1.36428	2.22506	0.568417	-0.225463	1.10461	0.383186	1.62045	0.329887	-0.453923	-0.489396	-0.818437	-0.841773	0.225463	-0.692368	-0.876935	0.706681	-0.448754	-0.888047	-1.18599	0	-0.125654	0.0622444	-0.0905075	0.0477648
LAPTM5	0.636974	0.768722	1.66941	3.25707	0.146498	-0.0255699	0.805694	0.757088	-0.3083	-0.734484	-0.0128589	-0.34604	-0.739863	-0.266357	-0.534878	-0.422148	-0.0377188	0.254902	0.0128584	0.0790734	0.145523	-0.0712261	-0.4376	1.09019	1.22035	1.84953	1.11931	-0.0430455	-0.143413	1.19758	0.219409	0.892076	-0.352612	0.260983	0.163554	0.0260544	-0.845284	-0.0260544	-0.624399	-0.469507	-0.253887	0.267989	-0.0802908	-0.557004	-0.0861998	0.550357	0.352059	-0.228177	0.43917
SH2D1A	0.852701	0.21071	2.40697	2.35724	0.0518489	-0.184991	1.34079	1.20572	0.122439	-0.00461197	-0.275682	-0.363997	0.00461197	-0.230875	-0.0269561	-0.189338	0.0538425	0.0890655	-0.111121	-0.0323696	-0.291891	-0.207813	-0.289619	-0.0973048	1.31109	2.16541	0.778625	0.0249929	0.142182	-0.312268	0.811719	2.21717	0.528171	0.161589	-0.326793	-0.0249929	-0.0922928	-0.618566	-0.594499	-0.701933	-0.556132	0.129099	0.65659	-0.500535	-0.0143671	-0.238185	0	0.0592933	0.0724516
PROM1	0.965237	-0.987649	2.50875	1.07753	0.518692	-0.384385	2.72765	2.07349	-0.855743	-1.64779	0.901569	-0.329498	-1.23576	-0.361418	0.0912123	-0.301433	0.450232	0.703731	-0.724645	-1.39252	-0.0912123	0.700733	0.44795	1.88081	2.064	1.7892	3.88378	2.41122	1.80071	0.244475	0.969467	2.23722	-2.31719	-0.568181	-1.40834	-2.99195	-2.35956	-0.791162	-0.515204	-0.244475	-0.678833	1.92541	-2.29035	-2.40829	-1.43913	1.24849	0	-0.909349	-0.0684376
GPR171	1.67466	0.249379	2.13678	2.70046	0.208803	-0.164213	1.5271	2.19085	-0.153604	-0.400554	-0.13613	-0.0801172	-0.316825	-0.125882	-0.312798	0.00884438	0.395568	0.404387	-0.392763	0.0584893	-0.00884438	-0.245293	-0.368278	0.429937	1.1704	3.31934	1.24426	-0.319482	0.0204196	-0.0204196	0.169996	1.68856	0.748569	0.177166	-0.316712	0.282728	-0.0455427	-0.2324	-0.393435	-0.0748005	-0.447062	0.136946	-0.715086	-0.485598	-0.351986	-0.0225182	0	-0.209136	0.00017
ARL4C	2.31552	-0.44363	2.40586	2.2404	0.253601	-0.73109	2.56994	1.56936	1.21548	0.0323539	-0.439069	0.114518	-0.427238	-0.155911	0.114285	-0.797087	-0.714917	0.118863	-0.0323539	-0.511986	-0.416822	-0.785593	0.0207191	1.90976	0.373982	1.17084	2.47005	1.34046	0.206738	0.265161	-0.337714	1.19054	-1.01904	0.441607	-1.98029	-0.0207186	-1.18396	0.663612	-1.29909	-1.45553	-1.33117	-1.55695	-1.12534	-1.60245	0.398384	0	0.358906	-0.220124	0.260603
SVEP1	0.570838	0.502752	0.781817	1.18147	-0.0156832	-0.153146	1.09831	0.563475	0.405604	0.0156832	-0.308761	-0.094203	-0.262094	0.0184131	0.123402	-0.145703	-0.188418	0.0863977	-0.469766	-0.330739	-0.404217	-0.425046	-0.215777	0.203971	0.787824	1.38855	1.40355	0.248194	-0.0667114	0.332472	-0.232075	1.03964	0.131838	0.498198	-0.301565	0.700556	-0.0652366	0.065237	-0.121335	-0.36057	-0.520274	-0.0962648	-0.165978	-0.583773	0.0367799	-0.292643	-0.277123	-0.463448	-0.0715346
PCDH9	-0.88798	-0.365406	-0.439409	-0.317972	-1.05231	-0.638249	-1.26931	-0.857224	0.467663	0.439319	0.647473	0.240304	0.581033	0.760104	0.606245	0.0983052	0.369039	0.0403104	0.0339136	-0.0339136	-0.450356	-0.835382	0.365722	-0.315701	-0.338803	-0.950985	-1.41781	-0.959892	-0.392365	0.649032	-0.492978	-0.859334	0.200261	0.0249243	0.896485	0.236965	-0.0249248	0.682514	0.133279	-0.0986586	1.23961	1.37253	-0.070106	0.932608	0.249835	0.439095	0.26321	0.460711	0.592918
DCLK1	0.100548	-0.726591	0.8623	0.638129	0.228126	-0.144883	1.17656	0.828855	0.100373	-0.0154896	-0.552107	0.334941	-0.0117092	0.0117092	0.100245	-0.118914	0.104713	-0.672427	-0.821085	-0.330639	-0.165863	-0.0423799	-0.0411515	1.22371	1.93448	0.860992	0.630757	0.394561	-0.197032	0.555437	0.239093	2.53198	-0.61734	-0.191024	-0.784749	-0.321559	-0.188633	0.119191	0.0411515	-0.170866	-0.247229	0.0543141	-0.617443	-0.625479	0.118526	-0.261896	0.47434	0.0342722	0.40613
CD36	0.722603	1.16252	1.90545	0.806908	0.0904498	0.202556	0.724724	0.547123	0.272178	-0.389066	-0.293098	-0.882681	-0.342476	-0.109944	-0.244355	-0.443586	-0.108696	0.307868	0.410604	-0.289721	-0.0904498	-0.294641	4.18328	-0.0549321	0.117691	2.32359	1.00183	0.0869045	-0.0179453	1.09637	-0.0844951	1.11857	-0.196786	-0.140068	-0.734414	0.16899	0.0179453	-0.37164	-0.303561	-0.544202	-0.590648	0.624841	0.183767	-0.341396	-0.0541816	0.172812	-0.0916796	0.076088	0.142063
FCER1G	1.35178	0.0276566	1.29436	1.11412	0.491694	-0.0276566	-0.130004	0.0665703	0.6203	-0.419722	0.0604362	-0.539821	-0.651848	-0.437404	-0.382816	-0.329714	-0.330427	0.289887	0.154277	-0.445896	0.400026	-0.318124	-0.00763035	2.1682	1.65574	3.25828	1.97168	-0.0611048	0.00763035	1.48794	-0.258901	1.08997	-0.245018	-0.0434294	-0.178267	0.228645	0.00872755	-0.253546	-0.101027	-0.220734	-0.271018	0.725219	0.751499	-0.224856	0	0.493217	0	-0.205681	0
MAGI2	-0.821619	-0.840434	-2.72236	-0.411336	-1.54352	-2.10496	-2.28904	-1.85301	-0.546593	2.33891	0.765102	2.14292	2.34504	2.00428	1.3042	1.21922	-1.21156	1.45452	1.8523	-0.0138488	0.842817	0.0138488	-0.696178	-0.436467	-0.175144	-0.527923	-0.510066	-0.247013	-0.411711	0.205025	-0.629724	-0.706124	0.965908	0.408247	1.40063	0.0609212	0.0924063	0.163558	0.873462	-0.120917	0.201297	0.847709	-0.0609212	0.211799	2.71344	0.965528	2.57203	2.48851	2.32269
HLA-DQB2	1.60372	0.112981	0.220702	1.21855	0.198058	0.441073	-0.122641	0.0497503	0.722072	-0.141639	-0.0747838	-0.149651	0.0240507	-0.00535536	-0.21841	-0.238267	-0.258457	-0.206197	-0.0682244	0.0639296	-0.0204802	0.00535536	0.0668216	0.793571	0.160035	0.930074	0.795825	0.0218596	-0.230287	1.53592	0.485424	-0.398255	0.137521	0.611587	-0.162411	-0.195857	-0.129483	-0.383642	-0.0459294	-0.116434	-0.0480304	-0.102455	-0.0218596	0.0461202	-0.146465	-0.159799	-0.208943	0	-0.0129676
CHST15	0.78622	-0.695885	2.03668	1.94132	0.252376	-1.10592	-0.160757	0.43344	1.11071	-1.05956	0.2185	0.250865	-1.42815	-0.148931	0.347914	0.105981	-0.343792	-0.0492325	0.049233	-0.572413	-0.185538	-0.395545	0.231377	1.15533	1.1399	2.14945	2.5579	-0.548009	-0.165574	1.62617	0.606639	2.24304	-0.509831	-0.000573	-0.888606	-0.922266	-0.787434	0.369788	-0.996728	-0.558434	0.000574	0.324162	-1.2188	-0.970513	-0.655279	0.572054	0.633847	-1.17877	0.232044
CXCR4	-0.348852	0.178769	1.19481	2.06564	-0.183341	-0.0676265	0.909151	2.53691	0.123933	-0.388896	-0.195581	-0.0535636	-0.142645	0.186801	0.103607	0.018322	-0.20376	0.186897	0.458177	-0.339624	-0.188352	-0.018322	0.4715	-0.225672	1.08976	0.473423	1.516	-0.0683322	0.324221	0.5948	0.0789909	1.95638	-0.336613	0.154991	-0.172855	-0.113	0.243815	-0.400103	-0.270257	0.0683322	-0.407215	-0.316832	-0.222668	-0.194245	-0.257402	-0.0296874	0.0107737	-0.132769	0.133819
FAS	1.38338	-0.540295	0.96069	0.0362072	1.02648	-1.18772	1.64044	0.863108	0.243134	-0.498795	-0.255812	-0.634167	0.199821	0.347561	-0.0362072	0.144524	-0.0678387	-0.0947657	0.263655	-0.718492	-0.238288	-0.250906	0.233798	1.35442	0.673708	0.631522	0.933842	1.16415	0.227117	0.442715	0.823736	1.67875	-0.991512	-0.792482	-0.330701	-0.967945	-0.443678	0.0161114	-0.0161114	-0.198435	-0.756193	-0.600863	-2.43572	-0.782948	-0.181333	-0.0371342	-0.343396	0.259852	0.601171
HNRNPAB	0.358449	-0.628623	-0.142129	-0.031908	0.40977	0.167047	1.06629	0.854398	0.21539	0.0309696	-0.432826	-0.281988	-0.539896	-0.38627	-0.175725	-0.540208	0.253189	-0.000252	0.000252	0.0895386	0.325734	-0.0790253	1.00307	0.31914	0.526622	0.286078	0.0652704	1.14859	0.893361	-0.071146	0.593359	0.536716	0.106297	-0.0652704	-0.265005	-1.10308	-0.216866	-0.0861378	-0.125134	-0.395327	-0.140268	-0.48753	-1.09513	0.180897	0.0806007	-0.379559	-0.174135	-0.519579	-0.37041
TRAF3IP3	0.845167	0.126275	0.660275	2.63445	-0.0607009	-0.168286	1.58788	1.68909	0.10461	-0.363731	0.0903077	-0.428516	-0.451466	-0.274631	-0.21195	-0.0489473	0.146752	0.423062	0.0489473	-0.258424	-0.0517716	-0.228697	0.0388565	-0.0626054	0.291776	1.02591	1.33806	-0.119928	0.151492	0.787686	0.106442	0.589146	-0.154474	-0.24832	0.137344	-0.458097	-0.298922	-0.180501	-0.440947	-0.378836	0.0284014	-0.259864	0.413034	-0.0284014	-0.195006	0.0494556	-0.46533	-0.398224	-0.2391
AHNAK2	0.141242	-0.107926	1.69302	1.68909	0.0250897	-0.0907206	0.581658	0.220604	0.326127	-0.0173817	0.19099	-0.112801	-0.201685	-0.18805	0.0387201	-0.361494	-0.0369	-0.305384	0.0290666	0.0173817	-0.193003	-0.167836	-0.422011	0.714901	0.18478	2.04366	0.434979	0.848228	0.647505	0.955042	0.0539079	0.957864	-0.659075	-0.0685229	-0.239214	0.681712	-0.136063	-0.235906	-0.505239	-0.627661	-0.741799	-0.0539079	0.306338	-0.233943	-0.0540218	0.308237	-0.190955	-0.228815	-0.211736
ITGA2	-0.145472	-0.0637445	0.0362902	0.190539	0.363843	0.185713	1.00858	0.468838	0.694591	-0.12434	0.0957432	-0.0999465	-0.0400286	-0.246901	-0.0362902	-0.188209	-0.309453	-0.154954	0.356965	0.388273	-0.0745029	0.0526867	0.0537448	-0.0968471	0.00548696	0.612473	0.782398	0.74856	0.631856	0.922159	0.264703	0.284764	-0.241589	-0.243327	-0.551477	-0.504608	-0.00548696	-0.296252	-0.224037	-0.303705	-0.178378	-0.0923138	0.168778	0.139166	-0.231087	0.0152473	-0.200407	-0.110836	-0.216164
YWHAH	0.00846386	-0.381163	-0.267941	0.238997	-0.219577	0.48123	2.06446	1.2359	0.191051	-0.191594	-0.30557	0.107033	-0.0738878	-0.343752	0.0920281	-0.201703	1.08241	-0.0932179	0.164872	-0.132532	0.131907	-0.00846386	0.72721	-0.000185	1.32051	0.661358	0.000185	1.7128	1.02761	0.56286	1.0088	2.69286	-0.0909538	-0.119263	-0.583275	-0.186923	-0.192359	-0.48578	-0.337095	-0.181222	-0.00454283	-0.426192	0.378331	0.349643	-0.323438	-0.319431	0.0225081	0.0683684	-0.25809
GRM1	0.108291	0.215021	-0.163453	-0.124016	-0.163065	0.0299482	-0.205806	-0.269934	-0.169406	0.000134	0.230353	0.0290127	-0.000134	0.149202	0.428302	0.26174	0.135797	-0.115994	-0.196329	-0.0280199	-0.19332	0.125363	-0.545428	-0.483846	-0.0416794	-0.240618	-0.547105	-0.946071	-0.899247	-0.649006	-0.683865	-0.851269	-0.384887	0.373794	0.795824	0.250838	0.0416794	0.554556	0.195442	0.579142	0.929279	1.01235	0.0788622	0.0640287	-0.113287	0.116096	-0.0940561	-0.287216	-0.0374832
TMPRSS4	1.02637	0.193655	0.772973	0.404918	0.99891	0.54052	1.10855	0.304371	0.498106	-0.398167	0.0567555	-0.305355	-0.608274	-0.473147	-0.162558	-0.690257	-0.958491	-0.319734	-0.862156	0.380255	-0.293971	-0.0567551	0.155349	0.214753	0.108689	0.796427	0.201223	0.739782	-0.183434	1.65392	-0.251373	0.117675	-0.374009	-0.0844316	0.169832	-0.945079	0.0844312	-1.12199	-0.637022	-0.0998626	-0.677162	-0.879825	0.355711	-0.372756	-0.374267	0.193337	-0.212543	-0.387777	-0.367701
HDAC9	0.91248	1.06399	0.698349	1.18959	-0.519067	-0.644209	0.242019	0.150791	-0.114842	-0.185579	0.236825	0.573002	-0.321573	0.289536	0.114842	-0.323215	0.486971	-0.562962	-0.212763	-0.593938	-0.793114	-0.337535	-0.083817	0.99198	1.06164	1.45735	1.72071	0.962768	0.441286	1.3279	0.446775	1.62142	0.0579305	-0.192387	-0.581224	0.109023	-0.0579305	-0.434279	-0.270773	-0.619731	-0.454136	-0.308488	-0.552522	-0.232715	0.194107	0.344565	1.67203	0.258143	0.634934
FOLR2	1.42628	0.46411	1.08832	0.847847	1.11483	-0.0647001	0.961171	-0.161459	1.53958	-0.127633	0.186705	0.154376	-0.175777	-0.275461	-0.519931	-0.0875588	-0.066174	0.163997	-0.0803504	0.0646996	-0.308934	-0.218035	-0.29379	0.790461	0.521367	2.08744	0.977977	-0.286348	-0.596376	1.88198	-0.0744147	0.568371	0.156971	0.259729	0.0744143	0.412071	-0.42101	-0.382652	-0.115337	-0.567677	-0.342056	-0.155078	0.49678	-0.083838	-0.247434	0.201805	0.0123148	-0.472552	-0.2072
LY96	1.29073	1.72472	3.36499	1.85198	0.474072	-1.72797	-0.0695419	0.218867	0.454172	-0.882741	0.0569086	-0.284604	-0.21912	-0.240575	-0.317761	-0.0569086	0.106791	0.143952	1.22477	-0.372636	-0.610511	-0.146876	0.138958	0.342743	1.9877	4.81521	4.04107	0.0330858	-0.0330858	2.34688	0.816984	4.17225	0.224211	-0.354088	-0.752048	-0.639136	-0.844339	-0.396816	-1.32466	-1.55058	-0.794888	1.74836	-0.984376	-0.425981	-0.333992	0.560004	0.285455	0.491724	0.373794
PROCR	0.816455	-0.0652838	0.780713	-0.351831	0.199576	0.184482	0.994873	1.01014	1.02099	-0.298851	-0.0854893	-0.0511827	-0.291838	0.0220609	-0.0686488	0.00137663	-0.503276	-0.289892	0.221477	0.201903	-0.32658	-0.00137615	-0.0108557	0.412424	0.0838099	0.991498	0.656788	0.508751	0.387674	1.41489	0.0108557	-0.0997653	-0.0190191	0.0292935	-0.371715	-0.576106	-0.233561	-0.0601611	-0.339217	-0.449501	-0.425619	-0.184857	0.456166	0.123483	-0.224886	0.0718508	-0.0199986	-0.135964	0.175548
RCN1	0.395221	0.25573	1.04281	0.793188	-0.189149	-0.125341	0.185413	0.0942345	-0.0288601	0.0288601	0.290605	0.15775	-0.288098	-0.111113	-0.270583	0.193954	1.08894	-0.101957	-0.293133	-0.294433	-0.133192	-0.0303564	-0.0211782	1.41531	1.24974	1.49425	2.16283	0.325324	0.587607	0.810932	0.971547	1.44684	-0.214183	0.0211782	-0.32119	-1.00129	-1.07242	-0.572118	-0.814773	-0.688645	-0.29139	1.05234	-0.220025	-0.652611	0.214478	0.445017	0.434345	-0.0827427	0.0787296
CLEC7A	1.096	1.39262	1.96092	0.764073	-0.334179	-0.629572	0.00339079	1.46389	0.0812054	-0.616599	-0.440262	0.0198574	-0.625649	-0.0922055	-0.326211	-0.0723405	0.716031	0.340467	-0.00339079	-0.719814	0.103388	-0.747944	0.0701103	1.21419	0.447938	2.42404	2.47991	-0.373446	0.803775	0.0621448	0.754423	3.11725	0.0074687	-0.410434	-0.766964	-0.201326	-0.92429	-0.0074687	-1.14689	-0.889061	-0.930028	1.18803	-0.579328	-1.74446	0.145111	0	0.577628	-0.366663	0.198888
RUNX3	0.536239	0.00797605	1.09052	3.4728	-0.109468	0.0536809	0.77596	0.797173	0.0908508	-0.12536	-0.275563	0.0534692	-0.0494676	-0.00797605	0.0359168	-0.162875	-0.143685	0.350172	-0.189046	-0.566393	-0.353932	-0.259452	0.0371866	0.923749	0.859241	2.30414	1.57607	-0.0479193	-0.0668473	0.543251	-0.00312376	0.784574	-0.461373	0.728313	-0.356204	0.111748	0.00312376	-0.315751	-0.225445	-0.117067	-0.418197	-0.110721	0.292704	-0.369978	0	0.0559292	0.310011	0.357502	0.142723
CFB	2.02689	-0.858248	0.982102	0.655439	1.18196	2.02088	1.40205	1.67822	0.284563	-0.856228	0.300062	-1.14373	-1.46288	-1.43214	-1.33052	-1.69085	1.06992	-0.580058	-0.666819	-1.03179	0.0584173	-0.0584173	-0.0897484	0.0897484	1.36154	1.01636	3.41609	0.533597	1.07482	0.20196	0.949641	1.25445	-2.02922	-1.65389	-1.13357	-1.69933	-0.36382	-2.43607	-1.74527	-1.46584	-1.62738	-2.52082	0.158647	0.103147	-0.299923	0.787011	-0.498301	-1.01982	-0.789921
PRRC1	0.598289	-0.422433	0.39686	0.54946	-1.86e-05	0.316718	1.39235	0.977946	0.107202	0.501959	-0.0858502	-0.216359	-0.274422	-0.281375	-0.469207	-0.456305	0.245526	1.86e-05	0.024425	-0.32775	-0.106111	-0.21141	-0.0323691	0.0323691	-0.122448	0.389163	0.406082	1.44616	1.15797	0.361633	0.24899	0.72997	-0.059629	-0.361279	0.072856	-0.199468	-0.365204	-0.203603	-0.381171	-0.577283	-0.760922	0.119526	-0.326699	0.107537	0.551082	-0.167354	-0.257401	-0.221748	-0.266334
C1S	1.03928	-1.32352	0.737483	1.24057	-0.146965	-0.0613737	0.777522	0.877987	-0.144486	0.136547	0.715297	-0.00296974	-0.0607824	0.00296974	-0.471022	-0.0982161	0.969692	-0.313902	-0.153303	-0.479586	0.00722027	0.083765	0.0236807	1.76381	2.28968	3.28018	3.78195	1.56669	1.30226	1.88576	-0.219604	2.20444	-0.686473	-0.0236807	-0.951765	-1.22454	-1.485	-0.31775	-0.919555	-0.994707	-1.30596	0.037034	0.324516	-0.581655	0.752307	1.3822	0.606668	0.410022	0.528898
CLEC10A	0.297882	0.335946	1.90572	1.29304	1.06027	0.130971	0.972177	0.500638	1.15531	-0.399821	-0.25402	-0.315444	-0.482096	-0.167161	-0.0635076	-0.0382266	-0.0337234	0.412474	-0.429215	0.0337234	-0.239211	-0.0389876	-0.00585604	0.469523	0.632643	2.37625	0.334533	0.029798	0.167243	2.37474	-0.116379	1.56205	0.00585556	-0.172637	-0.715574	1.13079	-0.247596	-1.17447	-0.408211	-0.0493803	-0.684472	-0.082994	0.347223	-0.613489	-0.230085	0.00576735	-0.158215	-0.276515	-0.0600095
IDO1	0.165857	-0.151684	0.276645	1.68181	-0.280616	0.133935	0.615306	1.24977	1.63608	0.97299	-0.601194	-0.0101304	0.0101304	-0.208613	-0.133776	0.172903	-0.219218	0.270528	-0.113549	-0.16302	-0.399541	-0.173324	0.112209	0.153951	0.533537	2.04287	0.519405	0.0303879	-0.153719	1.51202	0.387627	0.751289	-0.0401001	-0.0487642	-0.112838	-0.171288	0.0513563	-0.500914	-0.418207	-0.521042	-0.492768	-0.0303879	0.233886	-0.138671	1.01359	-0.163623	0.0921659	0.0533581	-0.183847
NINJ2	0.489436	0.889046	1.604	2.14695	0.0507555	-0.572428	-0.2665	-0.377103	0.338082	0.00245524	0.0354447	-0.0390401	-0.217526	-0.0369625	0.11442	-0.0850525	-0.162881	-0.302592	-0.00245524	0.207791	0.0179615	-0.0724525	-0.135702	1.35853	0.9375	2.68737	1.76313	0.0287533	-0.44444	0.554081	0.402588	1.03459	-0.0287533	0.0956583	-0.269076	-0.127981	-0.302288	0.0968914	-0.0951881	-0.39843	-0.412073	0.10295	-0.0792832	-0.120046	0.142701	-0.0204644	0.0847607	0.046278	0
ARPC1B	1.07446	-0.292583	0.0682898	1.74756	-0.122387	-0.290297	1.40171	1.45743	1.07703	-0.383176	0.301281	-0.0367222	-0.600258	-0.620685	-0.618734	-1.02845	0.2512	0.406265	0.751567	0.0354061	-0.0354061	-0.333855	-0.126795	1.27942	0.79224	1.98229	0.901656	1.00852	0.829022	1.39615	-0.58176	0.73722	-0.166464	0.155991	-1.17741	-1.22406	-0.88773	-1.25011	-1.05753	-1.57047	-0.348907	-0.793365	0.86666	0.126795	-0.112527	0.646414	0.314122	-0.239353	-0.494203
CD247	0.012857	0.160606	0.596013	1.2491	-0.0411835	0.27578	0.439487	0.550279	0.572658	-0.445936	-0.000181	-0.045289	-0.322932	0.00018	-0.16206	0.0869722	-0.17769	0.190163	-0.111305	-0.121159	-0.257687	-0.258354	-0.348723	0.700876	0.333808	0.592999	0.568791	-0.0962057	-0.0356526	0.292902	-0.346506	0.294757	0.0356526	0.0887084	-0.455988	0.105888	-0.524705	-0.107682	-0.257464	-0.200079	-0.413345	-0.289613	0.0499158	0.281775	-0.20262	0.0721631	0.0833616	-0.0039525	0.0291352
CD209	1.00035	0.657468	1.5428	0.47555	0.546622	0.0351291	1.11161	-0.418938	0.139253	-0.103457	-0.122044	-0.28875	0.0493374	-0.158674	0.218002	-0.187903	-0.257545	0.199657	-0.566376	-0.369427	-0.278167	-0.0351291	-0.0377827	0.0397644	1.3526	1.24657	1.59416	-0.313108	-0.35968	0.842377	0.0377831	0.743308	-0.201045	-0.119391	-0.298115	0.391505	-0.401893	-0.218692	0.066505	0.22137	-0.504632	-0.360961	0.223944	-0.389687	-0.19459	0.100515	-0.277843	0	-0.453307
BCLAF1	0.34849	0.137335	0.103263	0.0779433	-0.1019	-0.446477	2.59131	2.22934	0.623268	0.416293	0.24579	-0.109445	-0.0779433	-0.31299	-0.484642	-0.437718	0.0852728	-0.324493	0.365881	-0.13785	-0.425537	-0.102141	1.2799	-0.119397	-0.236047	0.172574	0.511012	2.26591	1.38686	1.18684	1.69532	1.70306	-0.523457	-0.340362	-0.0994649	-0.261828	-0.000271	-0.000639	-0.147995	-0.405716	0.000271	0.534991	-0.0935931	0.944292	0.485077	0.408663	-0.0341301	-0.120328	-0.236116
TNFSF15	0.501324	-0.0206518	-0.0437427	-0.051106	0.886605	0.653637	1.09135	0.807684	0.221542	0.0464063	-0.225095	-0.247273	0.00347185	-0.0132155	0.00523138	-0.249822	0.0808525	-0.00347185	-0.224837	-0.189653	0.0546536	-0.103765	0.324023	0.579651	-0.35774	-0.465105	-0.0274754	2.44971	1.29248	-0.145828	1.56183	0.778193	0.0101013	-0.114358	-0.397218	-0.198882	-0.0101013	-0.486201	0.137137	-0.259549	0.0862985	0.110899	0.045886	-0.0988398	0.0414152	-0.162743	-0.213854	0.0798616	0
CXCR6	0.326784	0.371785	1.21371	0.23509	0.116988	-0.121063	0.298867	0.619103	0.0453663	-0.458847	-0.0790362	-0.0176711	0.0238357	-0.241175	-0.137415	-0.0152688	-0.174259	-0.0244017	0.0152688	-0.148698	0.238218	-0.218032	-0.0891991	0.329246	1.23665	0.784388	2.48398	-0.0976291	0.456781	0.291905	-0.0757651	0.882347	-0.196942	0.0220141	-0.0220141	-0.0314102	-0.190672	-0.228929	-0.160493	-0.562755	-0.441602	0.385165	0.300682	0.155731	-0.297962	0	-0.060554	0.0180988	0
GPR183	0.656955	-0.191921	0.286997	2.90275	0.0685244	-0.351588	1.76583	3.25931	1.70033	-0.210351	0.103407	-0.240645	-0.469264	-0.243769	0.283403	-0.417696	-0.0685244	1.04362	0.518315	-0.254971	-0.144735	-0.226688	-0.171422	-0.293115	0.858506	1.47658	1.70206	0.0355835	0.569057	2.02141	0.124012	1.8999	-0.26526	-0.0355835	-0.54084	0.223607	-0.0996351	0.632235	-0.401712	-0.34851	-0.491434	0.17586	-0.463781	-0.442255	-0.154118	0.270677	-0.0588207	-0.214079	-0.0178761
CSF1R	1.94208	0.182724	0.940288	0.680257	0.235334	0.0644994	0.912237	1.21695	0.586195	-0.387586	-0.0644994	-0.253166	-0.224355	-0.494986	-0.288242	-0.100832	-0.44785	0.492607	0.272948	-0.437885	-0.416289	-0.440372	-0.720202	0.473245	1.0079	1.86424	2.30773	0.174935	0.128095	0.479026	-0.670704	0.0680475	-0.577212	0.0316319	-0.623251	0.111479	-0.664472	-0.543355	-0.286076	-0.591732	-0.765361	-0.0316315	0.178949	-0.908642	-0.168242	0.0316272	0	-0.0288405	0.0917406
SLAMF1	0.210503	0.224113	1.57925	2.04175	0.180569	-0.129306	0.698004	0.461887	-0.0657873	-0.087214	0.0628748	-0.284224	-0.200541	-0.200425	0.198587	-0.154748	-0.262105	0.201291	0.316421	-0.0628748	-0.0861149	-0.137602	0.00514269	0.21564	0.486972	1.40721	2.14108	-0.0438838	-0.148071	0.228468	0.0120382	0.843696	0.335641	0.0261302	0.0625248	-0.00514269	-0.203212	-0.266172	-0.279048	-0.11579	-0.103853	-0.257027	-0.0651717	-0.223814	0	0	-0.188209	-0.0208044	-0.177837
TMEM80	-0.334559	0.0176344	-0.484536	-0.32353	-0.539912	-0.634062	-1.22141	-1.08346	-0.0205407	-0.0176349	0.250092	0.479263	0.0941796	0.367039	0.203643	0.516624	-0.606833	0.210772	-0.115882	0.500664	0.0368571	0.456482	-0.3389	0.0230503	-0.066577	-0.0680423	-0.0230503	-0.919654	-0.536648	-0.403989	0.310768	-0.279466	0.217887	0.167237	0.211543	-0.10636	-0.247684	0.209966	-0.244025	0.0708704	0.26616	1.1411	0.0772071	0.103965	0.106956	0.403217	0.369661	0.244802	0.250261
ST14	1.13341	0.910176	0.349591	-0.0249882	0.448041	1.01956	1.14241	1.36416	1.31915	-0.30468	0.531956	-0.288233	-0.0117893	-0.574983	-0.454784	-0.10542	-0.191242	-0.0845046	-0.863997	-0.235927	0.0117893	0.169256	0.00778389	0.349216	-0.303607	1.01282	0.526259	0.452557	0.524936	0.812175	-0.00778389	-0.272032	-0.838689	0.0297375	-0.0424833	-0.41043	-0.156998	-0.463248	-0.174303	-0.22345	-0.158167	0.436489	0.231162	0.164052	-0.467305	0.486762	-0.451262	-0.209024	-0.623142
CD27	0.899859	0.641568	1.78695	2.25094	0.489182	-0.262944	0.79432	0.954597	0.715881	-0.028193	-0.180297	-0.306937	-0.195946	-0.000888	-0.0620375	0.000888	-0.156553	0.406817	0.503399	-0.00238275	-0.23441	-0.170849	-0.0344176	0.00833893	0.433592	2.36028	2.6525	0.0293393	-0.189638	1.18127	0.327708	0.372744	-0.243561	0.538591	-0.13776	0.833972	-0.143431	-0.121029	-0.21438	-0.188079	-0.00833893	-0.0216446	0.699944	-0.0343308	-0.102169	-0.114883	-0.3133	-0.0405245	-0.0235929
ITM2C	0.653449	-0.453255	0.150112	-0.0338898	0.841325	-0.284134	0.307943	0.0638828	1.34883	0.725366	-0.105193	-0.402033	-0.371656	0.444614	-0.814297	-0.580554	0.0153227	-0.183635	0.362824	-0.0945787	0.256919	-0.0153227	0.577759	1.06147	0.444762	1.45222	1.1568	0.394906	0.129371	1.71203	0.322092	0.721569	-0.20013	-0.49234	-0.60065	-0.89549	-0.924671	-1.09646	-1.07678	-0.96001	-1.0942	-0.373398	-0.129371	0.516024	0.730852	0.0793648	-0.255011	-0.132664	0.840484
CCL2	0.694115	0.467285	0.523603	-0.266188	-0.240848	-0.435081	0.960002	1.6194	3.08639	-0.0771251	0.544891	-0.343954	-1.19541	-0.1203	1.63723	-0.914699	-0.113633	0.0771246	0.54013	-0.808433	0.376353	-0.600237	0.862248	0.169264	1.04307	1.45032	0.930494	0.737426	0.186265	2.7385	1.18173	0.995298	-1.0712	-0.639273	-1.47176	-1.24818	-1.33385	-0.0566425	-1.34224	-1.23092	-0.388896	0.0566425	-0.605024	-0.131072	0.268212	0.798265	-0.0114484	-0.929852	0.121114
ZWILCH	0.00846624	0.344264	0.0784898	0.964187	0.115975	-0.198741	1.08819	1.09742	0.0388417	0.0605588	-0.00846624	-0.117853	-0.351193	-0.146641	-0.0735097	-0.163771	0.0582876	-0.400717	-0.232815	0.0208459	-0.0735097	-0.135911	-0.126441	-0.0483432	0.599028	0.200004	0.495433	1.07458	0.365027	0.122416	0.00997591	0.596669	-0.173441	-0.240417	-0.450788	0.731953	-0.21104	-0.463513	-0.159871	-0.343855	-0.437113	-0.00997591	0.0526257	0.0544314	0.053051	0.0411396	-0.0772285	-0.224211	-0.118227
BLNK	1.50818	-0.508081	2.42888	2.29559	0.84375	-0.204408	2.2904	1.64465	1.99283	0.0478325	1.61993	-0.522918	-0.831062	-1.03851	-0.394527	-0.0478325	-0.286355	0.385017	0.299307	-0.495562	-0.293325	-0.249072	0.845243	-0.0617371	0.0767517	1.00096	1.92812	0.822885	0.318366	0.368062	0.579155	1.77423	-1.60733	-0.652578	-0.57802	-1.09772	-0.297495	-0.129631	-0.89604	-0.669815	-0.0863237	1.27944	-0.667623	0.0617371	-0.223684	1.20865	-0.679124	-1.10741	-1.32437
M6PR	0.700384	-0.366659	-0.389238	-0.0557513	1.11944	0.324212	2.22532	1.94038	0.541123	0.735622	-0.36347	-0.474292	-0.680038	-0.967365	-0.589719	-0.523755	0.77659	-0.0514779	0.0514774	0.149323	0.246216	-0.463361	1.58772	-0.101715	1.01369	-0.0686774	0.53763	1.81831	1.81683	1.26226	0.963349	1.03353	-0.57436	-0.694532	0.224255	-0.218359	-0.265041	-0.435862	-0.503371	-0.198956	0.068677	-0.884719	-0.309911	1.47857	0.846463	-0.416115	-0.42574	-0.522018	-0.763951
TRAT1	0.313947	-0.0259769	0.231411	0.900798	0.20005	-0.121447	1.05359	1.03636	0.0584261	-0.129111	-0.0907826	0.00815821	0.0331845	-0.0509331	-0.0907826	-0.149037	-0.113683	0.156045	-0.00815797	-0.208537	0.0660567	-0.0978506	-0.148123	-0.176658	0.721455	0.714804	0.510595	0.120726	0.0891771	0.0472336	0.0453742	0.232185	0.0566051	-0.262992	-0.364456	0.177753	-0.0237727	-0.23538	-0.182297	-0.201101	-0.0627956	-0.0247157	0.023773	-0.100728	-0.031028	-0.0506468	0	0.0539002	0.00967479
SORBS2	0.736155	-0.836758	-0.167146	-0.290543	0.852405	0.894586	1.53066	1.45621	0.957761	0.0187035	-0.087656	-0.329065	-0.538092	-0.666145	-0.209707	-0.245264	0.610972	-0.271853	0.133115	-0.0187035	0.580578	0.191797	-0.0388742	0.0388742	0.666603	0.135077	0.135906	1.43845	1.62857	0.984439	0.28171	0.259207	-0.570785	-0.389803	-0.311063	-0.359163	-0.713111	-0.476858	-0.12736	-0.530657	-0.621305	-0.56464	0.325077	0.2861	0	0.0498843	-0.208116	-0.426017	-0.458944
DHCR24	1.03913	-0.129955	0.456603	0.150752	0.855033	1.87976	1.68691	1.68151	0.187837	-0.0858684	0.12274	0.00286102	-0.328215	-0.4588	-0.00286055	-0.473168	-0.754307	-0.00620413	-0.352362	-0.42964	-0.285849	0.0671454	0.80153	0.190227	0.102232	-0.144262	0.240552	0.937316	1.27535	0.392829	0.431392	0.605135	0.00639772	-0.313812	-0.00639772	-0.727888	-0.412665	-0.255143	-0.225644	-0.475247	-0.0829925	-0.184866	1.25696	-0.0739822	-0.0798082	0	-0.0316625	-0.389442	-0.389365
SLC46A3	0.109635	0.336496	-0.169266	-0.849115	-0.255093	-0.136456	-0.899105	-1.49381	-0.67818	0.0905085	-0.0704203	0.363426	0.406508	0.5454	0.0704203	0.292794	0.366987	-0.0709314	-0.186843	-0.585275	0.216558	0.096858	0.182511	-0.435781	0.370574	-1.16748	-1.55558	-1.08643	-1.04042	-1.37339	-0.367861	-1.31096	0.256642	-0.172788	0.539083	-0.00881863	0.462131	1.08672	0.378127	1.04494	0.771226	-1.11575	0.274089	0.00881863	-0.0677624	-0.351068	0.0785542	0.151229	0.344388
GBP2	0.963045	-0.0408916	2.17076	1.18244	0.234846	-1.62747	0.0369558	0.478019	0.884298	-0.324281	0.259854	-0.0321999	-0.381435	0.102742	0.0321999	-0.300369	-0.556694	-0.267013	0.283425	-0.329909	-0.526131	-0.360991	-0.819941	1.04472	0.545998	3.18203	2.16217	0.551197	0.375598	1.54563	0.301065	1.12597	-0.73521	-0.188774	-0.669837	-0.0517073	-1.23595	-0.252307	-0.865515	-1.34604	-1.01052	0.208653	0.0517073	-0.876295	0.25537	1.02849	0.142659	-0.230805	0.48779
P2RY13	0.74957	-0.167138	0.60346	0.678784	0.0807281	-0.124774	0.802791	-0.0241208	-0.264485	-0.211808	-0.369237	-0.108993	-0.329362	0.228689	-0.0214858	0.0525994	0.0214858	0.148696	0.330852	-0.556415	0.329261	-0.0697398	0.176719	0.887769	1.37406	1.6687	1.88004	0.415779	-0.23609	0.487046	-0.0373058	2.07282	-0.307806	-0.066009	-0.597411	0.719762	-0.180667	-0.23887	0.0373058	-0.216282	-0.408421	-0.274493	0.437913	-0.563075	0	-0.179814	0	-0.0684481	0.181524
TNFRSF1B	0.492902	-0.154228	0.912218	1.36753	0.25348	-0.157449	0.583013	0.581523	0.162328	-0.258726	0.223075	-0.00355625	-0.465374	0.00226927	-0.0789342	-0.311416	-0.122311	-0.00226975	0.485755	-0.329567	0.177998	-0.63321	0.0152354	0.450428	0.624991	1.42615	1.83643	0.188642	0.0825586	0.813067	-0.160309	0.891563	-0.205857	0.624619	-0.738937	-0.0847831	-0.0668898	-0.279965	-0.295989	-0.439471	-0.510193	-0.0152354	0.638448	-0.23206	0	0.459144	0.0848393	-0.179298	-0.139643
TMEM243	0.92971	-0.153266	-0.234178	0.0250301	1.08633	0.742073	2.19806	1.54157	0.377802	-0.0219917	-0.36007	-0.415001	-0.0241528	-0.385237	-0.354512	-0.0449142	0.0219917	0.163989	-0.166355	0.199548	-0.240878	0.394194	0.514852	-0.0127201	0.0233793	0.0986776	0.0127201	1.67668	0.930824	0.0284061	0.248435	0.934221	-0.763526	-1.0776	-0.229076	-1.34525	-0.737779	-0.321967	-0.436781	-0.212552	-0.657767	0.393978	-1.61874	0.320969	0.0588527	-0.211791	-0.406214	0	-0.382929
TNFSF11	0.19092	0.0771556	0.279245	1.12151	-0.0773945	-0.0482264	0.687605	-0.00712442	0.265446	0.131122	-0.131705	-0.0659771	-0.167402	-0.0024476	0.0352273	0.0269053	0.0024476	0.122746	-0.200284	-0.20335	-0.00916433	-0.0275168	-0.0153804	0.2375	0.119567	0.410387	-0.00471902	0.216539	-0.067503	0.3601	0.0528729	0.457671	-0.0514739	0.0455427	0.0202887	0.00650716	-0.144837	-0.0898282	-0.156194	-0.149508	-0.24123	-0.321184	0.00471926	-0.0550351	0.150134	-0.0900283	0.0165155	-0.165836	-0.0380926
MYD88	0.410599	0.0389013	-0.149565	0.622656	0.272269	0.685038	0.611932	0.598471	0.2582	-0.193702	-0.142027	-0.528844	-0.216142	-0.413732	-0.0477505	-0.0337744	-0.381134	0.174407	0.0337744	-0.114594	0.178854	-0.152029	0.175354	0.246901	-0.0871115	0.562173	0.587426	0.655242	0.20139	0.00129414	0.174256	0.191937	-0.688981	-0.819888	0.108317	-0.727311	-0.319155	-0.263309	-0.132978	-0.367109	0.0282173	-1.20761	-0.143868	-0.00129414	-0.0615416	0	-0.345357	-0.0450535	-0.230003
PIK3CD	0.364012	-0.17914	1.01016	1.41809	0.269395	-0.0181246	0.36007	0.15125	0.0693264	0.0834179	-0.248382	-0.393197	-0.326359	-0.294449	-0.268959	0.0433674	-0.757418	0.0424662	0.0181246	-0.371269	-0.243026	-0.169472	-0.0127068	0.0908599	0.660215	0.877035	1.13074	-0.154795	0.155568	0.143106	0.0950656	0.32706	-0.595549	0.105775	-0.428937	-0.664429	0.0816779	-0.494764	-0.468775	-0.167906	-0.454545	-0.629137	0.0127068	-0.241129	0.377029	0	-0.170049	-0.0246606	0.0138259
PRKX	0.166742	-0.190828	-0.180692	0.122237	-0.0238395	0.0628791	1.59699	1.59398	-0.0732369	-0.426003	0.224482	0.229233	-0.467023	0.370639	0.0238395	0.0980239	-0.0963664	-0.0555353	0.284965	-0.513637	-0.292593	-0.212994	-0.00430298	0.784748	1.7354	0.434858	0.636863	1.84887	0.785836	1.40015	1.50143	2.73039	-0.419478	0.00430298	-0.543812	-0.196618	-0.224118	-0.571219	-0.30757	-0.116599	-0.0398746	1.65758	-0.43243	-0.624883	-0.247812	0.411487	0.0922623	-0.313219	0.439626
RASSF2	0.979757	0.168358	1.14673	2.53602	-0.326572	-0.756155	0.802163	1.52462	-0.542114	0.109319	-0.432941	0.265677	-0.014709	0.872394	0.0716491	-0.0626459	-0.237558	0.014709	-0.031002	-0.644445	-0.602112	-0.598205	-0.836498	1.08517	1.80473	2.67568	3.48399	0.670482	-0.168749	0.826798	0.401809	2.27753	-0.412208	-0.121025	-0.60737	-0.152958	-0.595351	0.241709	0.267693	-0.00145197	-0.0320616	0.00145197	-0.60458	-0.7286	0.631904	0.0381269	0.691684	0.373524	1.472
CX3CR1	1.58904	-0.13958	2.33851	0.617357	0.410278	-1.31856	0.53008	0.215737	0.440537	-0.2023	-0.707622	-0.16046	-0.429269	-0.0226274	0.274554	-0.471075	-0.456083	1.02864	1.56509	-1.92643	0.0226274	-0.0931006	0.319382	2.01138	2.811	2.94642	2.0939	0.506859	-0.0143046	1.47862	1.43472	3.30741	-0.687809	-1.53524	-0.130773	-0.518945	-0.0256572	0.0143046	-0.690504	-0.544898	-0.488128	-0.294135	0.0463333	-1.03095	0.263114	-0.0885034	0.608941	0.041472	0.726032
KLHL7	0.239519	-0.128385	0.263102	0.103188	0.115565	-0.0224185	0.88696	0.383166	0.0355775	-0.0906296	-0.0734942	-0.147475	-0.0677063	-0.0161285	-0.101804	-0.0530047	0.0632496	-0.0420423	0.0756931	0.0623822	-0.0678504	0.0161283	0.18012	-0.00511551	0.216636	0.111263	0.235023	0.869144	0.318834	-0.128033	0.136289	0.278463	-0.0263333	-0.251273	-0.0185869	-0.212444	0.00511527	0.183655	-0.0489438	-0.188428	-0.0438325	0.0435607	-0.10686	-0.10916	-0.0461671	-0.0793557	-0.156918	-0.0596821	0.0173922
HCLS1	0.751277	-0.50877	0.952782	2.90384	-0.110873	-1.30362	0.815381	0.503706	0.71748	-0.37314	-0.0507326	0.11095	-0.583976	0.255819	-0.00789928	-0.219309	-0.928725	0.352211	0.747382	-0.568432	0.00789928	-0.829626	0.392346	1.26799	1.88592	3.43346	3.12084	0.330977	-0.0919652	1.78697	0.299704	2.59196	0.0451403	0.276288	-0.668013	-0.0978808	-0.514116	-0.0451403	-1.02207	-0.885803	-0.756792	-0.278134	-0.58183	-0.477595	0.36868	0.718095	0.724565	-0.090775	0.973027
EGF	-2.20032	-0.601654	-2.41095	-2.45328	-2.24293	0.426601	0.125811	0.410789	-0.665364	0.217248	1.03366	-0.0389757	-0.485458	1.01211	0.504597	1.73677	0.0389757	0.132171	-1.01761	0.283967	-0.593109	-0.0434036	-0.007411	-1.38918	-0.521646	-1.77715	-2.81804	-0.730781	-0.0558424	-1.18288	-0.962486	-0.733548	0.908165	0.537784	0.690737	0.007411	2.34402	1.51678	1.34639	1.90976	2.17986	3.23271	-1.20301	1.0153	-0.355362	0.342493	-0.724068	-1.01814	0.14013
LDLRAP1	0.628526	-0.170891	0.0214858	0.122989	-0.105505	0.94459	1.38749	0.703595	0.776715	-0.161805	0.215019	-0.0172229	-0.359595	-0.214903	0.0072794	-0.447022	-0.67537	0.0717292	0.28271	-0.0233269	-0.0072794	-0.117725	0.128426	0.0338292	0.101321	-0.0906329	0.501088	0.456452	0.257252	0.603797	0.140065	0.342747	-0.0286388	-0.17974	-0.15185	-0.632836	0.00232506	-0.76506	-0.422133	-0.492676	-0.457803	-0.140671	0.0762811	-0.00232458	-0.0709758	0.234332	-0.231261	-0.169663	-0.20424
GALNT2	0.00813627	-0.399513	-0.489437	0.545685	1.53235	1.49343	1.64668	1.44309	0.29593	0.171372	-0.139244	-0.100536	-0.460987	-0.187294	-0.590529	-0.295661	-0.494329	-0.25692	0.0624681	-0.00813627	0.421798	0.286294	1.6992	-0.040503	0.350085	-0.353546	0.497382	1.40274	1.18652	0.365132	0.556454	0.263635	-0.490711	-0.443655	-0.293737	-0.413628	-0.155128	-0.461678	-0.275913	-0.0736446	0.0643463	0.040503	-0.186351	0.915165	0.257553	-0.106117	-0.0351152	-0.285599	-0.181178
LAMP3	0.517435	0.328551	2.3531	3.22825	-0.525985	-0.279047	0.109785	-0.0657463	0.028645	-0.481319	0.492688	0.00315332	-0.337666	-0.256801	0.0040307	0.325501	-0.363423	-0.0300603	0.377185	-0.0893059	-0.304927	-0.00315332	-0.0355749	-0.0362101	2.61928	3.27388	3.48186	-0.139167	0.180594	2.53469	0.0806894	3.4523	-0.623112	-0.212485	-0.356163	0.330779	-0.171486	0.258439	0.0355749	-0.126554	0.173737	-0.149673	-0.225332	-0.0710259	-0.296798	0.764814	0.283093	-0.0441523	0
SLC1A3	0.852026	0.560379	1.37752	1.72506	0.254788	-0.141021	1.02362	0.577407	0.187958	-0.123305	-0.0610828	-0.445453	-0.327892	0.121449	-0.114573	0.0309315	-0.335948	-0.20324	0.100715	-0.0309315	-0.14122	-0.226623	-0.285422	-0.184615	0.897928	1.10937	1.44836	-0.204172	-0.0672746	0.516489	0.566378	0.712809	-0.265721	0.636161	0.0815902	-0.00738859	-0.359635	-0.528241	-0.175663	-0.416773	-0.516395	0.653272	0.349283	0.00738859	0	0.00652981	-0.318605	-0.103556	-0.0304809
FRMD1	-0.579212	0.301662	-0.756535	-0.314035	-0.416488	-0.0186176	-1.4601	-1.27341	-0.303719	0.417459	-0.116342	-0.0189819	0.386113	0.529188	0.0267763	0.289742	-0.274019	0.677148	0.0186172	0.715417	0.343284	0.202781	-0.027627	-0.106473	-0.415159	-0.449863	-0.25511	-0.202893	0.027627	-0.232999	-0.272872	-1.00015	0.047081	0.75465	0.432683	0.465729	0.712284	0.188852	0.350125	0.193665	0.0584235	-0.13674	0.43678	-0.0983243	0.589658	0	0.0287633	0.447852	0.53185
FMO3	1.0207	-0.348663	0.543255	-0.69954	0.566763	0.512773	2.20242	1.50322	0.629191	-0.201208	0.296503	-0.34811	0.081892	-0.146618	-0.081892	-0.185255	-0.353807	0.342842	0.0954919	-0.543144	-0.303629	-0.348663	0.78438	1.06428	0.287706	1.45658	-0.47701	1.24552	0.371169	0.798944	-0.122855	2.17755	1.29925	-0.20181	-0.129814	0.0404291	-0.45377	-0.0404291	-0.447516	-0.330453	-0.761217	-1.0204	-0.273329	0.231326	-0.0409365	0.245579	-0.124567	0.00442457	-0.0392356
BIRC3	0.268591	-0.220866	1.10895	2.73372	-0.0829549	-0.907278	1.11084	1.13248	0.246974	-0.633597	0.183276	-0.0468998	-0.415278	-0.139221	0.380692	-0.326783	0.123785	0.0468998	0.643516	-0.58918	-0.166472	-0.28542	0.0830517	0.159024	0.960501	1.653	1.794	0.787123	-0.0712247	0.627138	0.0712247	1.98473	-0.770406	0.449911	-1.51266	-1.5549	-1.11558	-0.163929	-0.647012	-1.07121	0.258532	-0.17033	-0.872743	-1.25204	-0.366197	0.480295	0.163525	-0.0680699	0.0401878
BCAM	-0.555069	0.039701	0.00824785	0.107908	-0.0185347	-0.413929	-1.27128	-1.36276	-0.132883	0.0145431	0.290626	0.0564485	0.24213	-0.0217333	-0.0596418	-0.00824785	-0.140384	0.354181	0.106944	0.170726	-0.0390902	0.208644	-0.304251	-0.212948	-0.440552	0.0419731	-0.330838	-0.893329	-0.382553	-0.0017395	-0.388226	-1.05592	0.619273	1.23862	0.226454	0.93528	-0.112633	-0.115904	0.104166	0.0847354	0.00173998	0.222404	0.655134	0.0281725	0.13676	0.156212	0.0763493	0.202199	-0.0725846
CYB5R4	0.000184	0.0129147	-0.000184	0.422099	0.262531	0.239754	1.96855	1.86533	-0.306426	0.145916	-0.480387	-0.197629	-0.149751	-0.129142	-0.172291	-0.152488	0.00169182	0.0195684	0.362474	-0.169495	-0.347664	-0.352948	0.133977	-0.182067	0.810288	0.133905	0.833798	2.1458	1.47425	-0.373328	0.0538225	1.12292	-0.33031	-0.596271	-0.586363	-0.763638	-0.346828	0.000726	-0.529042	0.176198	-0.000726	0.508649	-1.12516	-0.528726	0.289238	-0.279981	-0.161489	0.0736532	-0.0875788
RAP2B	1.08301	-0.0548892	1.01519	0.623059	0.00430298	-0.482355	0.518718	0.470727	0.653973	-0.269958	0.0463629	0.20742	0.0407515	-0.0586691	-0.156162	-0.00430298	1.07978	-1.09661	-0.0313301	-0.850134	-0.488297	-0.748733	0.233537	0.539718	0.891935	-0.174454	1.50768	0.229453	-0.0438538	0.368496	1.81257	2.16156	-1.04159	-0.247092	-0.369723	-0.652483	-0.464406	0.159796	-0.76122	-0.75012	0.0438538	-0.64864	0.481566	-0.541054	-0.0917034	0.2031	0.366405	0.230724	0.116085
CTNNBIP1	-1.35987	-0.26686	-1.57826	-0.672796	-1.64204	-0.778819	-1.93114	-1.15391	-1.03736	0.173707	0.150162	0.81203	0.747459	0.536898	-0.0937758	0.632499	-0.914865	0.697632	0.622547	0.846935	0.213933	0.0937758	-0.162725	0.399738	-0.040091	-0.0493231	-0.133774	0.0374827	-0.17148	-0.278828	-0.162955	-0.843863	0.552282	0.376773	0.401108	-0.0289192	-0.0624633	0.413032	0.482755	0.394365	0.0289192	-0.63724	0.140945	0.0867848	1.07637	0.981898	1.74962	1.68282	1.59211
COL3A1	-0.240575	-1.30172	0.998299	1.35572	-0.169387	-1.13905	0.75144	1.62769	-0.0128803	0.0837865	-1.68822	-0.474843	0.332256	-0.635733	0.0936995	0.466372	-0.163726	0.0691705	0.0128798	-0.784639	-0.65826	0.432817	0.125092	1.19674	2.55568	4.45657	5.01224	1.63374	2.37401	2.30123	0.318141	2.9921	-0.125092	-1.04101	-1.23983	-1.05478	-1.19098	0.548161	-0.36589	-0.859145	-0.704542	-0.394706	-0.528329	-0.906587	1.19517	-0.519901	0.641826	1.3257	0.513441
SLA	1.21952	0.380281	0.844867	1.87045	-0.00325584	-0.207579	0.615599	0.564416	0.748735	-0.244906	-0.328712	0.102612	-0.245714	-0.100213	0.00325584	-0.43561	-0.340705	0.0923734	0.761398	-0.456207	-0.474946	-0.467319	-0.501817	0.351021	0.121893	1.60554	1.98047	0.0837493	0.155629	1.31121	-0.0837493	1.16151	-0.167358	0.38395	-0.275274	0.821605	-0.0988436	-0.333321	-0.233292	-0.6468	-0.624116	-0.42393	0.39023	-0.141716	0.00576067	-0.0393329	0.3696	0.0391755	-0.00111723
ITK	0.478646	0.0383501	0.219441	1.25116	-0.0298848	-0.182078	1.88417	1.64489	-0.117432	0.00423288	-0.172183	-0.103895	0.0606313	0.00673675	-0.213211	-0.120327	0.00872803	0.237722	-0.11377	-0.158006	-0.00423288	-0.215747	-0.0851827	-0.0469446	0.0189643	0.93999	1.5447	0.539299	0.433588	-0.171344	0.135522	0.493287	-0.270988	0.207078	-0.351044	0.0271111	0.133473	-0.259222	0.00843	-0.0192285	-0.00843	-0.177123	-0.102721	-0.0835185	-0.02215	-0.191654	-0.116781	0.167958	0.0256581
HLA-DRA	1.5812	-2.02187	-0.962019	2.33528	1.85172	0.175988	1.51666	2.04904	1.68348	0.00120449	-1.18038	-0.262918	-0.647195	-0.145213	-0.430709	-0.427069	-1.20426	0.513991	1.40586	-0.00120449	0.558462	-0.218016	1.45408	0.467924	1.64684	2.94748	1.22591	1.48574	1.65818	2.42156	-0.717401	1.36574	0.233634	-2.84587	-0.440709	-1.8137	-0.418873	-0.77084	-0.523817	-0.233634	-0.77131	-1.22829	-1.39111	1.01917	0.628649	-0.527481	0.485034	0	0.47631
FJX1	1.52704	0.16734	0.201177	-0.00142002	0.227669	-0.0521078	0.2933	0.509307	0.592813	0.159176	-0.185376	0.162928	-0.197769	0.226047	0.00142002	-0.38463	-0.307214	-0.147841	-0.0596919	-0.472307	-0.228208	-0.350542	-0.0408869	1.40868	0.50198	0.565243	1.15243	0.205739	0.20059	0.650608	-0.601682	0.334957	-0.614372	0.34412	-0.107842	0.0139966	-0.205715	0.097826	-0.197386	-0.592275	-0.0251288	-0.0139966	-0.298943	-1.01474	0.253822	0.0754976	0.305462	-0.0268168	0.438084
TMEM248	0.00692463	0.266915	0.745831	0.4154	-0.439071	-0.503207	1.18823	1.05618	0.0929222	0.233153	-0.246719	-0.355525	-0.170919	0.0637436	-0.479279	-0.220866	0.364145	-0.269287	-0.125571	-0.917334	0.0268412	-0.00692463	0.299156	0.071105	0.516502	0.530177	0.662449	0.721053	0.730507	-0.00107574	0.82129	1.60837	-0.186886	-0.304102	-0.485371	-1.30472	-0.00999832	-0.303838	-0.432281	-0.26635	0.00107574	0.184547	-1.51855	-0.318965	0.420392	-0.261718	-0.241229	-0.0222931	0.233183
TGM2	0.50731	-0.391817	0.23556	0.628324	0.198725	0.629737	1.21603	0.00218582	-0.00218582	-0.528955	0.166657	-0.244221	-0.212255	0.284808	0.294688	-0.0649738	-1.08109	-0.550559	1.12191	-0.801051	-0.691613	-0.561044	-0.236438	1.50635	0.510472	2.52729	2.99537	2.25192	0.089015	1.43048	0.308961	1.77428	-0.613044	-0.786969	-0.537726	-0.695531	-0.886569	-0.285021	-0.521815	-0.0190086	-0.514889	-0.228224	0.171913	0.0190086	0.308646	0.620371	0.636491	0.348357	0.974197
SOX4	2.25338	-0.0963545	3.04045	1.77619	2.23937	-1.81235	-0.0379119	0.0071063	2.90684	-0.280212	1.04976	0.241123	-0.0071063	-0.268862	-0.176928	-1.19802	-0.344802	0.787253	0.706571	-0.0215754	0.233233	-0.0193586	-0.0371742	1.57549	1.16132	2.28667	0.53043	-0.339195	-0.160895	2.09797	1.75934	2.0374	-1.60868	0.266051	-0.755	-0.696676	-0.353801	0.0371742	-0.579396	-1.29088	-0.648118	0.759127	0.635865	-0.193487	-0.402952	0.842796	0	-0.10151	-0.386711
SELL	0.368197	0.720044	0.722017	3.72701	-1.09691	-0.636013	1.66542	1.78801	-0.132631	-0.624426	-0.0581608	-1.337	-1.05684	-0.290739	-1.39064	0.011312	0.480146	-0.011312	-0.095108	0.371672	0.607024	0.329038	-0.456279	1.93372	2.01381	2.66169	3.00527	0.596768	0.475084	1.70166	0.254952	2.78321	-0.18435	-0.0487113	-0.869863	0.0487113	0.160195	-0.907039	-0.799072	-0.368707	-0.770299	-0.370219	-0.291949	-0.686563	0	0.5179	-0.318732	0.135145	0.475565
PCID2	0.17455	0.140851	0.0301909	0.149149	-0.106915	-0.113861	0.802899	0.926285	0.75192	0.010457	-0.411642	-0.285714	-0.259099	0.029736	-0.571824	-0.194382	0.169086	-0.0104575	-0.018908	0.102443	-0.0104575	-0.0680656	0.712406	-0.210015	0.127737	0.382809	-0.16546	0.652227	0.448719	0.362189	-0.0465035	0.959198	-0.0174913	-0.20563	0.0284696	-0.142809	0.316523	0.0174913	-0.29474	-0.43958	-0.244085	-0.346329	-0.18308	0.47871	-0.058187	-0.42781	-0.000829	-0.242859	-0.024868
HOPX	1.52085	-0.688353	1.02974	1.66925	1.45955	-0.974411	0.861389	1.43527	0.070858	-0.169738	-0.793336	-0.833662	-0.0827589	-0.237301	0.121025	0.447432	-1.23231	0.0150175	-0.0150175	0.773451	-1.32777	-0.792572	-1.3011	1.37971	2.54691	3.27447	5.1404	1.3381	1.46311	1.55341	0.942836	3.89133	0.429085	-0.499404	-0.920224	-1.11813	-1.08795	-0.429085	-0.935895	-0.823005	-0.7264	1.90451	-0.998918	-1.0029	1.08737	0.492286	0.30752	0.745728	0.781121
TYROBP	1.39195	0.545376	1.33209	1.30647	1.03943	-0.920337	0.123919	0.274917	1.02586	-1.00282	-0.123919	-1.53723	-1.55726	-1.26608	-1.00155	-1.25343	-1.6885	0.558677	0.480135	0.179597	-0.335875	-0.592504	-0.525516	2.53927	1.4654	3.9368	0.66504	0.580761	0.544832	2.07936	-0.0831738	0.862502	0.198762	-0.244218	-0.575607	-0.0112662	-1.09202	-0.958091	-1.1086	-1.183	-1.32176	0.0112662	0.320366	-0.187541	0.172492	1.12909	-0.216922	-0.486865	-0.191617
ZNF227	-0.183703	0.0653539	0.103545	-0.222116	0.238978	-0.00105667	1.10619	1.10131	-0.00232649	0.0622759	0.0347791	-0.0578065	-0.0319381	-0.140404	-0.242275	-0.0425782	0.250238	0.0740843	0.109013	0.00105667	-0.0412526	-0.0864444	0.920805	0.229782	0.437906	-0.133882	0.698857	0.841457	1.02604	-0.0909958	-0.136036	0.996548	-0.076901	-0.0102484	0.131801	-0.141905	-0.186396	-0.000544	-0.0867636	0.0170753	0.000544	-0.200002	-0.0140967	0.255616	0.0915818	-0.0269632	-0.0646575	-0.000179	-0.0938768
MMP28	-0.54291	-0.17903	-0.336457	-0.775565	-0.823235	-0.218895	-1.09254	-1.10192	-0.0170007	0.0170007	0.44276	0.170743	0.565242	0.186244	0.0305233	0.323431	-0.13991	-0.388843	0.44695	0.564205	0.175495	0.193727	-0.253171	0.00252724	-0.0878453	-0.281104	0.0947385	-0.276171	-0.117019	-0.0812707	-0.155507	-0.263752	0.356571	0.227564	0.0449729	-0.00252724	-0.0598888	0.0190639	0.0114264	-0.155676	0.0658755	0.0352135	0.640676	0.118643	0.422067	0.655886	0.350437	0.751334	0.436863
PID1	1.71746	-0.244156	0.991543	0.76638	0.632611	-0.0194283	0.880837	0.819295	0.510825	0.00792503	-0.114467	-0.139003	-0.351177	0.156848	-0.00792503	-0.219224	-0.0361824	0.100254	0.204804	-0.209867	-0.392807	-0.398264	-0.398027	0.155102	0.421059	1.39937	0.76077	-0.0935116	-0.493932	1.54948	-0.169029	1.38616	-0.00225782	0.45911	0.131507	-0.444684	0.00225782	-0.036572	-0.288379	-0.248702	-1.09107	0.26482	-0.0274386	0.318914	0	-0.0391674	-0.361304	-0.271774	0.0881925
FCMR	0.735168	0.131735	0.810312	3.61932	0.158641	-0.387751	1.68599	1.57045	0.459716	-0.118382	0.0058856	-0.0994782	-0.0218129	-0.137084	0.214396	-0.33154	-0.0058856	0.267619	-0.253542	-0.242051	-0.0160136	-0.275711	-0.00267601	0.107522	0.51272	1.48541	1.74282	0.0406547	-0.278312	0.00267601	0.101176	0.00827789	-0.19705	0.130165	-0.564431	0.134314	-0.265231	-0.670862	-0.363901	-0.606225	-0.610115	-0.257187	0.296673	-0.62845	-0.155103	-0.0318575	0.147555	0	-0.0879755
IGLC1	0.155634	-0.933877	4.415	4.31079	3.24876	-0.902244	3.19091	4.30586	3.76483	-1.95314	3.25071	-2.0207	-1.92526	-2.54714	1.03642	-2.37621	-0.613091	1.83724	5.32125	-2.06249	-0.155634	-2.32693	0.956004	1.62962	2.75583	5.38473	4.80669	0.635146	1.92336	2.23959	0.246489	3.29677	-1.97522	-1.28592	-1.87765	-1.61222	-1.86995	-0.246489	-2.57646	-2.92383	-2.26829	-1.33555	0.467266	-2.00349	-0.898378	4.60426	-1.10782	-0.97926	-1.20104
DTL	-0.000649	0.000649	0.809474	-0.0806923	0.0954466	-0.125589	0.823318	0.00101805	0.0999398	-0.624213	-0.290825	0.215304	0.0813146	-0.0565648	-0.257368	-0.245588	0.019166	-0.237202	0.143043	0.0574584	-0.0379066	-0.271901	-0.231529	0.739612	0.042417	0.864159	1.1344	0.688105	-0.0244503	0.317477	0.145545	0.954997	0.207252	-0.0988984	-0.0777249	-0.122374	0.184061	-0.129275	-0.275219	-0.183798	0.0244503	-0.260771	-0.0763192	-0.424439	-0.354224	-0.209481	0.344403	0.302328	-0.0893941
VAV1	1.38912	0.317058	0.749118	1.62968	-0.00163078	0.0166168	0.337617	0.0786352	0.00163078	-0.0702515	-0.0244479	-0.230161	-0.208618	-0.16092	-0.125269	-0.238757	-0.336825	0.852705	0.332744	-0.0798368	0.0182018	-0.210462	-0.0676599	0.808692	0.939892	1.2212	2.41095	0.0804915	-0.183512	0.505568	0	0.638236	0.277524	0	-0.0370893	0.0186553	-0.136342	-0.107584	-0.276093	-0.0388503	-0.184829	-0.0966201	0.443014	-0.353857	0.150128	0.177049	0	0.0353975	-0.00226069
IFNGR2	0.257193	0.271464	0.572108	0.733485	0.128353	0.065691	0.415049	-0.183608	0.618473	0.00855541	-0.214142	-0.236386	-0.0733233	-0.046649	0.039999	-0.00855541	-0.0510683	0.196049	-0.129941	-0.334435	-0.217765	-0.213485	-0.170506	0.0903034	0.410465	0.614437	0.484507	0.187738	-0.0693169	0.375	-0.221306	0.282625	0.00491524	-0.313293	-0.0517521	-0.414383	-0.291117	-0.0330992	-0.150209	-0.00491524	0.194956	0.337587	0.168671	-0.0103779	0.0594282	-0.0536079	-0.215197	-0.045352	-0.0488024
GNAO1	-0.688396	0.21472	0.0993695	0.0423164	-0.365714	-0.36724	-0.609464	-0.399516	-0.326761	0.129729	-0.212984	0.0602989	-0.00869083	0.00869083	0.0222068	0.0281734	-0.0882788	0.0176687	0.225056	-0.0946813	0.149798	-0.290025	-0.148602	-0.0517011	0.0867553	0.0549035	-0.416063	-0.450801	-0.31636	-0.345722	-0.253657	-0.284907	0.198858	0.713465	0.240326	0.558541	0.273246	-0.151772	0.0517011	0.451315	0.332983	-0.186966	0.383386	-0.143683	-0.047956	-0.20529	0.126296	0.0647183	0.0805526
HPGDS	0.633304	0.229102	0.949513	0.514025	0.56529	0.0269952	1.19527	-0.0269952	0.599288	0.0311246	-0.241543	-0.301933	-0.181435	-0.40792	-0.183671	-0.317406	-0.0619254	0.0323296	-0.162804	0.107396	-0.3077	-0.192559	0.185679	0.750559	0.424665	0.93303	0.811594	-0.136374	-0.290813	1.5883	-0.230211	1.10603	-0.142447	-0.416399	-0.249924	0.673469	0.136374	-0.152388	-0.508225	-0.448799	-0.547369	0.486493	0.286879	-0.249886	0.0882111	-0.22605	-0.218345	-0.103713	-0.312894
LPXN	0.886272	0.676189	1.09481	2.57819	-0.507504	-0.256574	1.01535	0.632671	-0.260591	-0.104202	0.00207043	0.0200343	-0.244968	-0.0775766	-0.00206995	0.0759001	-0.0766778	-0.133362	-0.360921	-0.28267	0.317027	0.0417986	0.0952597	0.203788	0.995185	1.37447	1.06784	-0.124959	-0.318942	0.180899	0.0852971	0.892557	-0.770649	-0.917307	-0.201378	-0.878872	-0.156981	0.0464001	-0.515955	0.155504	-0.0464001	0.361456	-0.639346	-0.550522	-0.00358248	-0.0949802	0.0134373	-0.124607	-0.126942
PTPRE	0.81361	-0.119946	1.3266	0.548366	-0.441889	-1.00789	0.737027	1.28839	-0.433702	-0.192989	-0.848661	0.177768	-0.209304	0.36174	0.0993891	-0.0993895	-0.458656	0.300463	0.493852	-0.576566	0.156928	-0.595233	0.273131	0.94653	0.894945	2.3473	1.89539	1.09251	0.858871	0.42544	0.61086	1.9894	-0.430287	-0.443617	-0.612167	-1.1267	-0.181403	0.181403	-0.346043	-0.322051	-0.564697	-0.303077	-0.189336	-0.989774	0.490435	-0.281129	0.895062	0.441914	1.02555
RHOH	0.624531	0.912805	1.15112	1.88477	0.0086875	-0.0715685	1.30724	1.04044	0.0853334	-0.302152	-0.08568	-0.133097	0.0575571	-0.467897	0.0185394	-0.198337	-0.214866	-0.0086875	0.125932	-0.0211487	-0.170825	-0.363056	-0.341067	-0.32208	0.308184	1.27301	1.10392	-0.14783	0.10006	0.714259	-0.00419045	0.234853	-0.0949311	0.617502	0.00418997	0.873724	-0.108833	-0.35372	-0.0931478	-0.275194	0.059792	-0.480909	0.251822	-0.487642	-0.0309319	-0.00887442	0.0197592	0.124848	-0.216246
STK10	0.281674	0.145948	0.154762	1.64832	-0.205099	-0.0019908	0.699656	0.886751	0.168856	-0.336225	0.0019908	-0.372977	-0.210424	0.0542073	0.00993443	-0.499606	-0.564491	-0.293179	0.658328	-0.254935	-0.248057	-0.387766	0.0735879	0.335064	0.453917	1.62307	1.2577	0.386484	0.124811	0.253338	-0.0735884	0.141751	-0.750863	-0.182697	-0.765719	0.138082	-0.453359	-0.579	-0.683513	-0.943332	-0.897524	-0.123182	0.428108	-0.363753	0.0527167	0.155826	-0.117632	0.0436363	0.0567784
IMPDH2	0.858477	-1.79505	-0.440585	0.364267	0.43053	1.46754	0.976476	0.730802	1.03563	-0.0887289	0.35316	-0.524624	-0.560925	-0.226418	-0.0289755	-0.820799	-0.167971	0.328748	0.262802	0.0289755	-0.104356	-0.29062	0.300275	1.29001	1.20432	0.77018	1.59642	0.67345	0.549566	1.35753	0.0300665	0.464507	-0.102849	-0.431938	-0.0846739	-1.56704	-0.402742	-0.618289	-0.0300665	-0.210173	-0.0374098	-0.294288	-0.649228	0.917292	0	0.460346	-0.316099	-0.479778	-0.176611
PRR5L	0.105931	-0.155505	0.683519	0.298205	-0.0080657	-0.14037	1.32688	0.548311	0.470057	0.0080657	-0.142448	-0.140535	-0.113156	0.0689125	-0.118289	0.0718737	0.165263	-0.110254	0.195558	-0.174259	-0.0391078	-0.129876	0.155967	-0.375997	0.0735731	0.42932	1.64434	1.18058	0.0692787	0.720763	0.116921	1.32147	-0.336409	-0.252118	-0.424229	-0.119325	-0.405078	0.154763	-0.298815	-0.281103	-0.39468	0.736188	-0.0692787	-0.423383	0.0313539	-0.0778418	-0.178983	-0.0322576	0.0934744
CCSER2	-0.868722	0.562754	-0.624959	-0.286103	-0.402619	-0.603248	-1.6665	-1.7058	-0.201294	-0.0165834	-0.21216	0.384388	0.328195	0.460344	-0.0520415	0.512862	0.404692	0.395476	0.016583	0.430934	0.540969	0.574083	0.0960274	-0.245918	0.198913	-0.00897694	-1.03356	-1.45238	-1.15472	-0.284077	0.106877	-0.499621	-0.323804	0.377484	-0.0528421	1.31978	0.212835	0.417571	0.597631	0.460705	0.44747	0.00897694	-0.159371	-0.364279	-0.160843	-0.304456	0.237642	0.175772	0.294163
TCF15	0.0524936	0.9286	0.08952	-0.00587511	0.387941	-0.596579	-1.7237	-1.3368	-0.526477	-0.118178	0.150039	-0.0822477	0.0912137	-0.0266914	0.00587559	0.0956807	-0.242784	-0.0574884	-0.259119	0.356397	0.30849	0.236669	-0.560043	0.143506	-0.113231	-0.0649734	-0.465755	-1.55166	-1.20921	-0.831531	-0.502232	-0.889669	1.10366	0.970928	0.24065	0.526946	-0.00722504	-0.108063	0.217235	0.276038	0.262895	0.00722504	0.390545	0.284976	-0.101885	0.231741	-0.203297	-0.00498342	-0.0809631
CAPZA1	0.325896	0.489768	0.741276	0.654562	-0.51756	-0.108391	0.844182	0.684455	-0.184643	0.0486135	0.296889	0.120419	-0.0715942	-0.0486135	-0.197581	0.0911655	0.238659	-0.404165	-0.070632	-0.579659	-0.356286	-0.300743	0.307807	0.396317	0.0899096	0.495691	1.32842	0.777923	0.398814	-0.535127	0.165798	0.926801	-0.197553	-0.49764	0.00580502	-0.933028	-0.204433	-0.103399	-0.107996	-0.442185	-0.436792	0.539619	-0.0182924	-0.00580502	0.121469	0.408577	0.169266	0.0114403	0.041894
TES	2.30304	-0.485299	1.73497	0.551179	-0.539954	-0.128404	1.91208	1.01522	1.02708	0.387551	0.60788	0.267858	-0.838217	-0.312779	-0.408025	-0.649501	0.747217	0.128404	-0.366192	-0.806831	-0.336732	-1.11097	-0.85078	1.47472	0.023057	1.35763	0.770318	1.09285	0.686208	1.20434	-0.023057	0.639718	-1.32167	0.490664	-0.784102	-0.197474	-0.173922	0.11276	-0.342408	-1.8428	-0.626963	-0.171052	0.26696	-0.352001	0.265125	0.464745	0	-0.959246	-0.485769
RAB38	1.41124	-0.0779743	0.371346	-0.182229	0.0971751	-0.121316	0.545792	0.394433	0.0987921	-0.766415	0.23062	-0.495387	-0.195093	-0.0795894	0.00250053	0.223895	-0.00250053	0.134206	-0.657306	0.297279	-0.105368	-0.256177	-0.266844	0.647477	0.317555	0.71047	0.0819921	0.352605	0.0180459	0.497499	0.383839	0.610854	-0.121083	-0.0386143	-0.0342846	-0.687961	0.0534792	0.0264411	-0.0180464	-0.332002	-0.188528	-0.121592	-0.174199	-0.451952	-0.801586	0.228486	-0.652658	-0.301046	-0.20592
PFN1	0.731557	-0.786685	-0.665432	-0.0177655	0.788211	1.37121	2.61233	2.46436	1.32858	0.0177655	-0.118088	-1.17958	-1.14293	-0.981483	-0.99247	-0.743778	0.257152	-0.678431	-0.358761	0.443717	0.27253	0.384972	-0.0506263	0.500418	0.779628	0.526245	0.108131	2.20444	1.85837	0.315053	0.302231	0.385672	0.0426292	-0.641183	-0.391625	-1.16059	-0.584162	-0.833748	-1.08366	-1.6715	-0.82938	-0.91157	0.852788	-0.0426297	0.314274	0.136972	-0.818472	-0.66706	-0.564365
RBBP4	0.376891	-0.02844	-0.252392	0.240538	-0.525223	0.467586	2.38267	1.43321	0.948927	0.380009	0.123641	-0.205355	-0.0389977	0.118141	-0.197555	-0.113297	0.0134277	-0.440437	0.345822	-0.130051	-0.507924	-0.0134277	0.643129	0.386193	0.0900669	-0.281471	0.355079	1.74251	0.854514	1.3091	1.55374	3.30694	-0.0900669	-0.65246	-0.499745	-1.01657	-0.393325	-0.143049	-0.438066	-0.144321	-0.172938	0.204575	-0.838356	1.5948	0.393095	0.137755	-0.142483	-0.0472279	0.163983
IGFBP6	0.960867	-0.000332	0.568653	0.34501	-0.0489273	0.000331	1.00875	0.682405	1.72367	-0.23392	0.0654411	-0.571915	-0.487955	-0.450483	-0.132846	-0.269598	-1.00779	-0.0891314	0.0891867	-0.441775	0.00169563	0.31812	0.131155	0.981441	1.24272	1.45405	-0.550435	0.34793	-0.408957	2.87028	-0.165033	1.61608	-0.197256	-0.155056	-0.779005	-0.0353751	-1.04064	0.0353751	-1.03934	-1.07729	-0.911537	0.177828	0.686545	0.286259	-0.190508	0.326497	-0.319882	-0.347818	-0.465234
KRT7	2.00543	-0.422978	0.567855	0.99212	0.599898	-0.319887	1.50058	1.17089	2.12616	-0.738044	1.42675	-0.728545	-1.39885	-1.24547	-0.55619	-0.381346	-0.516876	0.202278	-0.205598	0.432962	0.314456	-0.202278	-0.152289	1.34391	0.170262	1.68728	0.56841	0.851284	0.384247	2.62745	-0.505428	0.0400009	-1.47839	-1.1235	-0.786075	-1.26106	-0.673038	-0.823616	0.0992923	-0.781483	-0.0400014	-0.349834	0.224469	0.442622	-0.562717	1.55427	-0.681408	-1.08114	-0.796705
WNT2B	2.39351	-0.00206423	1.89656	0.0818563	0.553257	-0.409661	-0.0457849	0.467518	0.911063	-0.103007	-0.153179	-0.124901	-0.281177	0.180692	-0.137162	-0.214287	-0.224273	0.0708446	-0.117212	0.00206423	0.0101781	0.202647	-0.637994	1.25876	1.5636	1.57243	-0.06602	0.653234	-0.114785	1.42521	0.377559	0.47504	-0.366753	0.06602	-0.509097	0.807865	-0.43163	0.107402	-0.412462	-0.571017	-0.592832	-0.507346	0.464185	-0.780228	-0.0512447	-0.201972	-0.115701	-0.082036	0.138216
NCF4	0.236108	0.0440574	0.528606	0.305799	0.0201683	0.204266	0.631437	0.361848	0.656003	-0.194798	-0.0201683	-0.382997	-0.0363927	-0.08639	-0.104464	-0.0617843	-0.10794	0.098556	-0.213717	0.035078	-0.168106	-0.132902	-0.107103	-0.00605869	0.00169039	0.706751	0.824564	0.169102	-0.128356	1.33216	0.0593324	-0.153534	-0.108493	-0.00169039	-0.186604	-0.0797529	-0.264741	-0.283417	0.180188	0.0675077	-0.217706	0.0663767	0.431633	0.042429	-0.138361	0.178625	-0.283794	-0.133368	-0.159835
TBXA2R	-1.13947	0.751455	-0.759316	-0.606278	-1.39447	-1.09723	-2.17588	-1.6185	-0.621885	0.782226	0.495206	0.572965	0.220818	1.28278	0.674245	0.803464	0.0217419	-0.328818	0.463886	0.0668292	-0.0347791	-0.0217419	-0.0211945	-0.451321	-0.351369	0.784008	-0.0610738	-0.581288	-0.65176	-0.426898	-0.552112	-0.848325	0.628013	0.959966	0.264355	0.582688	0.359715	0.0692105	-0.123959	0.0211945	0.0536766	0.521297	0.349394	-0.190165	1.2808	0.801501	1.06487	0.356741	1.50939
PTPRC	0.43013	0.27543	0.649993	1.51632	-0.0722909	-0.285829	1.99552	1.92348	-0.286542	-0.314587	-0.407389	-0.356026	-0.200875	0.0595813	0.351578	-0.243449	0.297164	-0.106452	0.164391	-0.156589	0.382278	-0.0595813	-0.225431	0.0553198	0.828031	1.22864	1.1916	0.491647	0.262454	-0.138124	-0.483742	1.31207	0.02176	-0.227663	-0.02176	0.130783	-0.285372	0.41726	0.13745	-0.111878	-0.0581741	-0.598508	-0.594253	-0.290862	-0.203844	-0.0507722	-0.221303	0	0.169254
SELPLG	1.16645	0.352251	2.32702	2.10687	-0.0755715	-0.800091	0.395916	0.179363	0.543613	-0.655891	0.0748572	-0.493136	-0.795338	-0.194981	-0.405257	-0.867846	0.28821	0.349579	0.370135	-0.0748568	-0.162006	-0.784692	-0.213103	1.09057	0.517691	2.84509	2.60291	-0.189216	-0.126822	1.4008	0.275962	0.393547	-0.174833	0.284742	-0.715796	0.420178	-0.0494933	-0.741621	-0.355692	-0.636994	-0.531358	0.0494928	0.697477	-0.801159	-0.222716	0.442734	0	-0.241496	0.219406
CSPP1	-0.873788	-0.244664	0.380861	-0.587172	-1.0892	-1.52739	-0.844202	-0.249714	-0.700542	0.410132	0.810751	1.12963	0.899452	0.457217	0.369324	-0.433063	0.191818	0.756335	0.664611	0.0695372	-0.0695372	-0.0885925	-0.047718	-0.206702	-0.168283	-0.0237331	-0.0701661	-0.125233	-0.0379839	-0.535852	-0.265135	-0.870879	0.488202	0.61296	1.06246	0.0318336	0.53791	0.411695	0.446697	0.408797	0.196418	-0.681777	0.0237331	0.191018	0.159901	0.39942	0.915321	0.738826	0.284096
TKT	0.3681	-1.02868	0.123941	-0.00496244	1.49071	2.08008	1.17589	0.926776	0.684734	-0.222319	0.00496244	-1.06433	-0.523	-0.694	-0.623716	-1.11402	-0.881978	-0.151894	-0.0334344	0.205167	0.627228	0.31048	0.360108	0.419532	0.551712	0.0177927	0.923572	1.5353	1.10554	0.585733	-0.407676	-0.436508	-0.212293	-0.0564771	0.101019	-0.336185	-0.112047	-0.467131	0.0423141	-0.0177922	-0.271009	-0.99771	-0.148937	0.380231	0.18101	0.150815	-0.785216	-0.526934	-0.294267
APLP1	-0.865907	0.30506	-0.974207	-0.828972	-0.501068	-0.433801	-0.985336	-0.826044	-0.406872	0.686886	0.668422	0.622577	0.234815	0.319085	0.0403843	0.0245013	-0.111702	-0.488419	0.178352	-0.0245008	0.242914	0.323839	-0.774964	-0.0714836	-0.0537548	-0.000334	0.000334	-0.305483	-0.306618	-0.13924	-0.103518	-0.675571	0.622366	0.674887	0.519324	0.899586	0.383568	0.22408	0.364954	0.0737729	-0.066268	0.243279	0.351618	-0.103518	0.801038	0.585865	0.403625	0.174663	0.117282
POU6F1	-0.20249	0.506865	-0.772948	-0.167628	0.049777	-0.59764	-0.777561	-0.799259	-0.702719	-0.11923	0.218542	-0.0805764	0.0103831	0.100138	-0.0210204	0.116193	-0.0103831	0.269859	0.310603	0.19324	0.300825	0.232931	-0.607233	-0.0315771	-0.0608449	-0.384501	-0.108812	-0.614085	-0.746035	-0.312161	-0.404403	0.232939	0.415581	0.295176	0.082418	-0.93589	0.0996127	-0.193306	0.0315771	0.455295	0.586829	1.13759	0.156677	0.200055	-0.17802	0.0996227	-0.110681	-0.108266	-0.0369024
RAP2A	-0.5569	-0.00690603	0.361557	0.0556464	0.0539536	-0.237566	-0.616588	-0.616177	-0.159451	-0.0264583	-0.173274	0.0306277	0.258622	0.198679	-0.0817065	0.271405	0.185723	0.00690603	-0.029017	0.257594	0.202114	-0.0437779	-0.249291	0.200835	-0.146402	-0.177593	-0.327437	-0.529791	-0.357198	-0.296138	-0.036118	-0.474679	0.296766	0.528095	0.457906	0.554583	0.036118	-0.0401268	0.256425	0.400659	0.127992	-0.043026	0.425822	0.323585	-0.258268	-0.322095	-0.211477	0.103827	0.0835457
NGF	-0.535393	0.719615	-0.015275	0.015275	-0.0887437	-0.518439	-1.34204	-0.869086	-0.490165	-0.393565	0.194381	-0.0633297	0.0582676	-0.300328	0.0910983	0.0941253	-0.184012	0.117068	0.200005	0.232851	0.114793	0.159785	-0.0295844	-0.17669	-0.111664	-0.0643101	-0.244418	-0.619168	-0.918947	-0.201587	-0.41848	-0.34538	0.623224	0.552606	0.349997	0.184261	0.0575094	-0.0209713	0.0437274	0.0534115	0.0209713	0.0476031	0.201626	0.225973	-0.245615	0.295663	0.0815063	0	-0.32028
ADAMTSL3	1.01227	-0.348231	0.87191	0.788907	0.60757	0.418665	1.83636	1.98798	0.20551	-0.278395	0.0827532	-0.190411	-0.721523	-0.689595	-0.0827532	-0.290937	1.43172	-0.526418	-0.119005	-0.237803	0.271415	-0.550828	0.185985	-0.233634	0.177063	0.712589	1.27439	1.12449	0.648637	0.872882	0.255728	1.41259	-0.790572	-0.78666	-0.177063	-0.773011	-0.969848	0.956743	-0.331065	-0.180838	0.295856	-0.879577	-1.27398	-0.370537	-0.200192	0.119678	-0.0156112	-0.627878	-0.463215
ZFYVE9	-0.000179	0.26148	-0.461202	-0.498785	-0.374482	-0.210619	-1.29179	-1.19607	0.18591	0.153246	0.0107899	0.240692	0.000179	-0.128725	-0.429951	-0.165156	0.796406	-0.110453	0.181064	0.329864	0.0557618	0.589337	-0.65569	0.231043	-0.0376911	-0.547798	-0.826216	-1.04542	-0.619196	-0.0117359	0.134299	-0.632365	0.0564237	0.066669	0.0442452	0.773059	0.112679	0.0117364	-0.174392	-0.182913	-0.248615	0.0569396	0.400748	0.676305	0.370818	0.123609	0.359068	0.0639944	0
LCP1	0.0581079	0.492547	0.763781	1.908	0.032846	0.401159	0.837684	1.08342	0.0904794	-0.35624	-0.0328464	-0.204281	0.0829635	-0.194179	-0.212015	-0.214007	-0.186474	-0.21858	-0.295717	-0.237707	0.24525	-0.0762901	-0.0166841	-0.348985	0.252981	0.80039	0.996628	0.108389	0.51409	-0.0869718	-0.213816	0.256446	-0.475188	0.118579	-0.00937319	0.593121	-0.0376778	-0.355124	0.0708828	-0.218246	-0.400424	0.00937366	0.431312	-0.19001	-0.278316	0.0532503	-0.130012	0.0294538	-0.0673938
MAP3K7CL	1.32035	0.069026	0.226525	-0.228881	0.411991	-0.19022	0.294198	0.42117	-0.115832	0.0636439	-0.00206327	0.0643549	-0.20763	0.0209031	-0.0421963	0.00206327	-0.0349932	-0.0596175	0.486726	-0.293201	-0.322515	-0.0825381	0.112656	0.505698	0.743801	0.458101	0.00597835	0.833395	-0.0984852	0.932039	0.055716	0.455067	0.17541	-0.0499725	-0.00597835	-0.0317316	-0.497383	0.00963616	-0.420338	-0.148191	-0.316701	-0.0277603	-0.108151	-0.207017	0.118565	0.212538	0.185094	-0.117316	0.0954263
FBLN5	0.0468068	0.00750351	-0.0899897	-0.434403	0.725103	1.25228	1.89444	1.73109	0.783672	0.564463	0.157568	-0.349577	-0.250902	-0.366899	0.0598345	-0.166769	-0.0988545	-0.00750351	-0.242879	-0.208706	0.139236	-0.3513	0.998115	-0.672978	1.24409	0.28991	0.467347	0.695662	0.883887	0.808782	-0.529659	0.92828	-0.101052	-0.235085	0.07757	-1.36055	-0.675377	-0.209014	-0.457576	-0.0775695	0.100489	-0.944693	-0.250146	0.50655	0.404545	0	-0.506088	-0.694554	-0.545945
LTK	-0.697647	0.922061	-0.227293	-0.00150347	0.00150347	-0.559816	-1.52545	-1.28325	-0.46342	0.510395	0.328804	0.717608	0.32047	0.0281072	0.261197	0.537462	-0.725601	-0.284186	1.0509	-0.345494	0.0354557	-0.154318	-1.0288	0.435985	-0.536573	0.0401249	-0.271967	-1.09568	-0.53395	-0.216335	-0.56006	-0.85477	0.506342	0.940287	0.410254	0.408086	-0.0245261	0.0245261	-0.169502	0.318127	0.26768	-0.0408535	0.165488	0.234445	0.541237	0.355936	0.687368	0.32113	0
KBTBD11	-1.25301	-1.56471	-2.49322	-1.46	-1.34585	-0.466379	-0.932669	-0.570232	-0.385185	0.292924	0.0103579	0.583195	0.681487	0.637605	-0.0103579	0.999026	0.47615	0.359273	-0.0375462	0.125687	0.434652	0.408684	0.20897	-0.778982	0.1162	-2.24843	-1.37795	0.0788336	0.328313	-0.325063	-1.04049	-0.0646496	-0.324228	-0.775238	0.309433	-1.31045	-0.142902	0.104712	0.684815	0.748134	0.816138	0.0646496	-0.565245	0.51473	0.39436	-0.0306187	0.679382	0.749565	0.698017
LMNB2	0.360986	0.1692	-0.316604	0.206999	0.0404077	0.214929	1.32208	-0.0387268	0.479335	-0.0568204	-0.368104	-0.123644	-0.4612	-0.0078001	0.111338	-0.26655	-0.42915	0.0215168	0.19625	-0.0451107	-0.0330424	0.0078001	0.343523	0.293431	0.155755	-0.162238	0.350528	1.15212	0.124585	0.524906	-0.0522609	0.670979	-0.733978	0.285055	-0.169915	0.333358	-0.168959	-0.856027	-0.108249	-0.209568	0.0112381	-0.629791	-0.587975	-0.0112381	0	-0.274796	-0.112212	-0.323089	0.116714
TP53I11	-0.260886	0.540508	-0.0878458	0.0511155	-0.063683	-0.631967	-1.1257	-0.855211	0.0606961	0.0884314	0.211571	-0.0726027	0.217486	0.295679	0.592835	0.186755	-0.300182	-0.0139546	0.116711	0.0139546	-0.0620694	-0.199068	-0.274996	0.159016	-0.286228	0.00439644	-0.138339	-0.842957	-0.62744	-0.396361	-0.425926	-0.803707	0.844393	0.164765	0.178452	0.365502	0.0846987	0.186492	-0.0362787	0.0548205	-0.0271912	0.0204372	0.599979	-0.00439644	-0.0398731	0.0941429	-0.214835	0.322438	0.178782
APOBEC3G	0.679776	-0.89699	1.90929	1.49328	0.057992	-1.41083	0.097065	0.530261	1.4406	-0.057992	-0.254008	-0.372798	-0.491016	-0.0858231	-0.486135	0.698639	-0.597711	0.444859	1.03474	0.229661	-0.0910492	-0.0891399	-0.285498	0.538014	0.816644	3.47477	3.29219	0.288462	0.379431	2.33372	0.897954	1.96682	0.577346	-1.05654	-0.84004	-0.342149	-1.06322	-0.935571	-1.14502	-0.897749	-0.926445	0.285497	-1.05538	-0.964421	0.60906	0.266469	0.267099	0.022192	0.505438
AHR	0.292405	-0.353406	0.748763	0.044395	-0.065002	-0.30884	0.188891	0.649273	0.0105538	-0.138069	0.24999	-0.317643	-0.127337	0.102501	0.187964	0.0978732	-0.0105538	-0.246155	0.150937	-0.181945	-0.28876	-0.0992298	-0.392823	0.328861	0.603345	1.51749	1.9593	0.603506	0.455691	0.873013	0.511289	1.9898	-0.202576	-0.243128	-0.364418	-0.915994	-0.413931	-0.112179	0.266906	-0.0903692	-0.00414515	0.00414562	-0.282968	-0.109235	0.142483	0.609658	0.0219941	0.0376687	0.432026
TUBA1A	0.780613	-0.0420504	0.636998	0.0101509	0.0261898	-0.608526	0.363045	0.00196362	0.451637	-0.56424	-0.00196362	-0.164898	-0.90962	-0.26465	-0.0476551	-0.261239	0.00315475	-0.118258	0.019536	0.183057	-0.0234737	0.199627	-0.102715	1.45883	0.42566	1.19493	1.604	1.13511	0.102715	0.605914	0.163094	1.0823	-0.142831	0.258478	-1.34309	-1.37892	-1.31805	-0.187799	-0.932503	-0.846744	-0.568787	0.734216	-0.285759	-0.462157	-0.139632	0.254135	0.340001	-0.479588	0.163605
TSPAN1	1.27128	-1.11902	-0.0995674	-0.460471	1.30358	1.03269	2.41618	2.196	2.11441	-0.218112	-0.338914	-1.36198	-0.947917	-1.26345	-0.78043	-1.43615	0.0995674	0.224828	-0.481434	0.222438	0.664636	0.2958	1.56125	0.532532	1.59237	-0.195108	-0.813186	1.29172	1.47291	1.15135	0.475845	1.38372	-0.842901	-0.402045	-0.499046	-0.994138	-0.00938511	-0.64396	-0.613588	-0.17806	0.00938511	-0.978419	0.61803	1.79648	-0.408279	-0.398777	-1.44294	-1.0602	-1.55814
HELLS	0.00618076	-0.0770054	0.464163	0.223698	-0.0188608	0.011961	0.940734	0.0519829	-0.0089407	-0.272085	-0.231053	-0.00618076	0.150391	-0.144227	0.169624	0.0824938	0.390062	-0.00947666	-0.128325	0.12465	-0.0797453	-0.181905	0.0850277	0.400487	-0.102021	0.473897	1.84732	0.977544	0.255955	0.756541	0.222266	1.0961	0.578214	-0.0776253	-0.235269	-0.0460329	-0.207558	-0.170128	0.0460329	-0.227675	-0.222073	-0.0614438	-0.0953331	-0.230525	-0.219557	-0.138602	0.0461941	0.131395	0
SYN1	-0.550221	0.743116	-0.549534	-0.0314326	-0.386342	-0.0394602	-0.702162	-0.544145	-0.255404	0.249208	0.25537	0.459662	0.42141	0.336948	0.0194845	0.297335	-0.332006	0.0498972	-0.0386009	0.00677013	-0.00677013	0.131499	-0.139247	-0.199109	-0.0826654	-0.0553131	-0.431932	-0.380203	-0.229747	-0.229747	-0.218546	-0.320204	0.49912	0.469553	0.0553131	0.609809	0.438524	0.116541	0.170356	0.117367	0.179851	0.3118	0.199927	-0.0733795	0.0241113	0.0560536	0.187961	0.315853	0.105932
BAIAP2	-0.864804	-0.326093	-0.233476	-0.372352	-0.294342	0.165295	-0.943992	-0.968595	-0.532164	0.126974	-0.0633259	-0.0142112	0.108851	0.175629	0.0392742	0.143169	-0.26942	0.0279498	0.508709	0.0142112	0.293417	0.338791	-0.00846577	-0.236808	-0.149326	-0.351647	-0.161396	-0.34047	-0.239534	-0.390253	0.0115085	-0.571978	-0.78825	0.862561	0.112521	0.583619	0.877804	-0.0767326	0.492446	0.429947	0.312839	0.00846577	0.84168	0.0772305	-0.024899	-0.110967	-0.121887	0.144175	-0.024899
RARRES1	3.38658	0.176078	3.79661	1.23929	0.840719	-0.161935	0.0771785	0.0520973	0.102558	-0.000562	0.164048	-0.359716	0.000562	-0.617434	0.131311	-0.491017	-0.54322	-0.296678	-0.500126	-0.315467	-0.201847	-0.360765	-0.478472	1.94541	0.0114603	3.99995	0.621166	0.381181	-0.417617	0.541045	0.190768	-0.0777273	0.151391	0.00646782	-0.0192766	0.497208	-0.646616	-0.119971	-0.575007	-0.573312	-0.00646782	0.015975	-0.375704	-0.246292	0.0589337	0.0193644	-0.472354	0	-0.521555
SLC44A4	0.316399	-0.0416784	0.0155616	-0.111136	1.13499	1.62434	1.65987	2.0591	0.670192	-0.313918	-0.0155616	-0.451606	-0.0344396	-0.279241	0.276635	-0.375114	-0.241554	-0.0938826	-0.432096	0.445135	0.999775	0.171735	1.81234	-0.0296659	1.75981	-0.802808	-0.411047	1.6514	1.22877	0.943183	0.665301	1.08547	-0.154879	-0.772538	-0.325361	-0.651519	-0.417479	-0.134197	-0.17926	0.527825	1.29147	-0.450654	0.0296659	0.94448	-0.386274	-0.282013	-0.570852	-0.174883	-0.529541
WIPF1	0.653296	-0.00131607	0.960281	2.47418	0.217126	-0.577013	1.60019	0.958123	-0.0370531	-0.188042	0.00131607	0.0418763	-0.356629	-0.0518675	-0.372043	-0.159704	0.428374	-0.0608029	0.605513	-0.216899	-0.086297	0.212869	-0.436161	-0.038918	0.161038	1.19237	1.08306	0.419813	0.0828199	-0.118835	0.232574	1.18022	0.038918	-0.254287	-0.128837	-0.655317	-0.235368	0.134091	0.0544524	-0.4059	0.0617743	-0.708572	-1.09918	-0.239771	-0.192019	0	0.0329618	-0.367434	-0.0244732
DKK3	0.304575	-0.296474	-0.18553	-0.518683	-0.244321	0.175411	1.23888	2.5833	1.25908	0.000494	0.871232	-0.202032	-0.301759	0.0392909	-0.158939	0.068872	-0.000494	-0.31887	0.11461	-0.11776	-0.157525	0.0656266	0.00806951	0.196859	0.167909	0.68384	1.48624	2.18858	0.765113	1.59328	-0.189387	0.409182	0.1107	-0.00806951	-0.28242	-0.478585	-0.466827	-0.38318	-0.32525	-0.402463	-0.368835	0.333004	-0.0597019	-0.249774	0.0306211	1.02098	0.0326424	-0.0704532	0.172605
NLRP3	0.876862	0.224661	1.247	0.895623	0.00327826	-0.49706	-0.00327826	0.533601	0.222228	-0.153893	-0.687449	-0.209826	0.351199	0.0675745	-0.43848	-0.0274568	-0.236478	0.428018	0.0244465	-0.342468	-0.208196	-0.448733	-0.17347	0.553034	0.448135	1.34222	0.454216	-0.389076	-0.00600719	0.956495	0.0500135	1.79304	-0.544172	-0.456281	-0.245874	0.0378556	-0.145959	0.262692	-0.465607	-0.105735	-0.548048	0.00600719	0.454216	-0.397214	0.193211	-0.17458	-0.10283	0.516592	0.517364
SETBP1	0.593414	-0.0706334	0.729202	0.586928	-0.0932078	0.396853	1.1295	0.637144	-0.0321202	0.164192	0.312014	-0.529582	-0.633129	-0.260961	0.0321207	0.246424	0.225521	-0.555787	-0.178503	-0.858079	-0.505421	-0.237152	0.265404	-0.309871	1.07133	0.00315666	0.467051	0.0917044	0.171037	-0.0231776	0.458717	0.725927	-1.02666	-0.626617	-0.437852	-0.550182	-0.0671234	0.422566	0.0776081	0.097887	-0.00315619	-0.410918	-0.537434	-0.465038	0.0616274	0.203003	-0.604785	-0.821151	-0.424867
LAMA4	1.08034	0.645589	2.22202	0.214337	-0.0166287	-0.694354	0.168155	0.128103	0.547167	-0.545774	0.0441446	0.0166287	-0.474998	-0.509336	0.164889	-0.927141	-0.226571	-0.0664515	0.174901	-1.18697	-0.401642	-0.116881	-0.0286293	1.05059	0.113911	2.04655	1.64984	-0.0569129	-0.607698	1.73249	0.297019	1.21174	-0.667002	0.0286288	-1.11668	0.238602	-0.741016	0.509064	-0.522463	-0.95811	-0.826644	0.441718	-0.0354609	-0.0656562	-0.204518	0.142885	0.521269	-0.220089	-0.129202
TOR4A	0.29037	0.164064	0.449439	0.277996	0.38718	-0.415814	0.381619	-0.0227075	0.267657	0.0089364	-0.00893688	-0.150548	-0.0697074	-0.0169821	-0.0116091	0.164064	-0.0299482	0.063448	0.221983	-0.146262	-0.185842	-0.104244	-0.0533156	0.430356	0.132716	0.461576	0.925933	0.204011	-0.0679631	0.761953	0.266078	0.0533156	-0.364367	0.241034	-0.106101	-0.0922785	-0.230648	-0.158656	-0.339867	-0.296946	-0.422166	0.226365	0.115501	-0.13835	-0.0946021	0.0921044	-0.010324	-0.0559754	-0.0767145
LPGAT1	0.917072	-0.150572	0.160408	0.0101051	-0.0294166	0.0543346	2.06915	1.56332	-0.252661	-0.0805001	-0.451306	0.359235	0.441858	0.16643	-0.330246	0.565934	-0.0101051	-0.0192208	0.779135	-0.156061	-0.558505	-0.527535	0.950011	-0.0949898	0.612484	-0.0834331	0.662872	2.35871	1.70343	-0.154634	0.925283	3.09801	-0.581148	0.34734	-0.36719	-1.29779	-0.556835	0.686912	-0.310882	0.0834336	0.361194	-0.420578	-0.660329	-0.502693	0.0514736	-0.174207	0.576654	0.558639	0.280119
C2	1.79983	0.743598	0.49036	0.477077	1.36312	0.29937	0.151838	-0.0089469	-0.0750055	-0.426692	-0.0387936	-0.638425	-0.262855	-0.553273	-0.4829	-0.335324	-0.334851	0.0089469	-0.54708	0.011662	0.220188	0.290864	-0.259754	0.429417	1.60362	0.861275	0.251726	0.546233	0.679395	-0.412419	0.311072	-0.18832	-0.406508	0.120587	0.629549	-0.166675	0.256456	-0.626433	-0.311707	0.198392	-0.65279	-0.707024	-0.120587	-0.319875	-0.345689	0	-0.433146	-0.193669	-0.400521
TSPAN13	0.0349178	0.616529	1.18499	1.02088	0.278322	-1.0924	0.333184	0.348351	0.109037	-0.531495	0.0469761	0.289474	-0.35913	-0.0349178	-0.161858	0.3785	-0.393174	-0.219233	-0.338583	-0.804258	-0.797478	-0.507341	-0.173149	0.390146	1.17983	1.07339	2.47336	0.388798	-0.137119	0.137119	0.308673	2.06979	-0.604321	0.519736	-1.18756	-1.50933	-0.714294	0.139264	0.187676	-0.1522	-0.381577	-0.627232	-1.01998	-0.581159	-0.126925	0.626341	0.545984	0	0.470643
FXYD5	0.650051	0.20334	0.173463	1.74024	0.059864	-0.345483	0.449791	-0.104912	0.954244	-0.115548	-0.0396252	-0.136451	-0.152136	-0.132438	0.184357	-0.33913	-1.1557	-0.00919199	0.289337	0.00919199	0.0892005	-0.318988	-0.305361	0.467727	0.409805	1.87416	2.89297	0.276301	0.0713682	1.52649	-0.201709	-0.192188	0.139965	-0.0458937	-0.152567	0.48268	0.0458937	-0.496362	-0.0740337	-0.322186	-0.494787	-0.109746	0.28412	-0.0698838	0.212608	0	0.121758	0.0310254	0.134697
MSN	0.130924	-0.620563	-0.0294533	0.302816	-0.398083	0.921676	1.12255	0.862677	0.560796	0.0477886	0.305563	0.0215931	-0.168033	-0.0392303	-0.0215931	0.101516	-0.104	-0.247555	0.456951	-0.557823	-0.231966	-0.498314	0.748171	0.00496578	-0.13194	0.131322	0.593657	1.15242	0.739039	-0.0080595	1.05747	1.13527	-0.00496578	0.0367918	-0.365318	-1.06125	-0.437892	-0.491241	-0.612287	-0.564623	-0.192768	-1.05453	0.103264	0.17224	0.213408	0.594257	0.151516	-0.00800514	0.17685
CTSG	0.346888	0.449014	1.84923	0.318506	0.317375	0.148408	0.850052	0.303798	0.308576	-0.197467	-0.240835	-0.2981	-0.01545	0.01545	0.0913243	-0.234501	-0.573654	-0.0349598	-0.435011	-0.0728874	-0.0519991	-0.201169	-0.00391865	0.623452	0.109476	2.09858	0.444473	-0.0629768	-0.215228	0.756999	-0.0439944	0.494239	-0.298458	-0.170629	-0.0502949	0.5548	0.16835	-0.256452	-0.158686	0.00391865	-0.506101	0.0168781	0.456399	-0.0887947	-0.20329	-0.204731	-0.275556	-0.0313144	0.0122523
SST	-2.16963	0.283649	-2.05538	-2.14799	-2.20463	-1.51999	-2.59631	-1.99253	1.30632	-1.14534	-0.0663872	3.88226	1.00441	-0.116881	0.0663872	0.721314	0.549747	1.25705	-1.13478	0.528402	1.9562	1.87075	0.153891	-0.401592	-0.770631	-0.613481	-0.558754	-0.791257	-0.969747	0.851908	-0.503963	-0.385647	0.775612	-0.266735	-0.224878	0.639929	0.189013	0.401901	-0.0980153	0.491806	0.934072	0.0980153	0.241076	0.351479	-0.191416	0.995948	5.27527	1.85552	0.994927
FZD1	0.259414	-0.370569	0.68106	-0.744757	0.654766	0.724117	1.03488	1.66457	0.367101	-0.152404	-0.409465	0.0538692	-0.342534	-0.0538692	-0.221375	0.0828924	1.01407	-0.212948	-0.215351	-0.505716	0.0592575	-0.0542603	0.537415	0.51077	1.21416	0.663552	-0.528709	0.718172	1.12687	0.106641	1.06668	1.12674	-1.73666	-1.91436	-0.11607	-1.79785	-0.417248	0.238986	-0.291393	-0.106641	0.158338	-0.47663	-1.22869	-0.377191	0.0366468	-0.23772	0.170522	-0.195271	0
JAKMIP2	-0.806158	-0.0617929	-0.296224	-0.863306	-0.839213	-0.485157	-1.9321	-1.78267	-0.537717	-0.262363	0.24974	-0.12994	0.421716	1.09969	0.854115	0.311097	0.0617929	0.677941	1.50649	1.64718	0.925167	0.529334	-0.214012	0.30075	-0.102829	0.0540342	-0.215333	-0.124251	-0.17873	-0.267157	-0.358007	-0.329323	0.276411	0.294262	0.679397	0.270871	-0.106255	0.0531869	0.373781	0.13404	-0.0531869	-0.218605	0.0569363	0.267711	0	0.594848	0.379139	0.957716	1.39153
PDE1B	-0.286059	0.337854	0.149606	0.0745869	-0.134868	-0.296511	-0.69822	-0.611948	-0.108771	-0.17791	-0.00548601	-0.138251	0.013535	-0.169861	0.00548601	0.224941	0.0987711	0.117851	-0.254187	0.166247	0.217794	0.0392537	-0.317891	-0.0954418	-0.232615	0.146189	-0.409603	-0.718945	-0.506732	-0.200955	-0.216929	-0.835146	0.231651	0.751349	0.00101566	0.194174	0.52303	-0.0551949	0.365047	0.0927591	-0.00101519	0.0156221	0.210879	0.160192	-0.440537	-0.0752111	-0.223385	-0.207401	-0.0913625
CAPN1	0.537308	0.0176129	0.585843	0.32492	-0.0176134	0.822615	0.614001	0.824716	0.34013	0.0248046	0.176697	-0.29451	-0.211563	-0.525954	-0.327284	-0.226663	-0.890813	-0.209663	-0.145592	0.17658	-0.173995	-0.340824	-0.390205	0.676043	-0.0184498	0.697325	0.458661	0.516633	0.657543	0.210248	0.000301	-0.221862	-0.0544744	0.339123	-0.0502143	-0.0003	0.0191545	-0.386987	-0.298541	-0.678304	-0.465638	0.176811	0.457819	-0.204409	0.112284	0.377099	0	-0.06669	-0.34698
ADAMDEC1	1.02977	0.119412	2.192	4.70252	-0.148667	0.0328937	0.223023	0.316642	0.184251	-0.00173902	-0.025619	-0.132338	-0.249687	0.00173902	-0.165067	-0.118636	0.217797	0.284804	-0.162025	-0.0671155	-0.140572	-0.208897	-0.0907924	0.124599	1.56266	3.28739	4.47308	-0.284478	-0.167026	0.541082	-0.295063	0.901316	0.00269556	0.149961	-0.0567362	-0.00269556	0.00892878	-0.0589018	0.177026	-0.00837469	-0.346251	-0.00723553	0.0330811	-0.291085	0.0164468	0.0130663	-0.0811512	-0.313306	0.0793276
IL7	0.483257	-0.0507302	0.133532	0.565992	0.897788	0.0111713	1.39513	1.47926	-0.304463	-0.365866	-0.29699	0.428322	-0.239535	-0.101042	0.408758	-0.0111713	0.687873	-0.240439	-0.191615	0.104551	-0.0560136	-0.121947	-0.00580883	-0.0599942	0.878936	0.00580883	2.18107	1.15947	0.73951	-0.298019	0.314896	1.48024	0.0800419	-0.799621	0.00887251	-0.783423	-0.31514	0.0196247	-0.555201	-0.232966	0.972317	-0.310965	-0.328613	-0.488833	-0.289827	-0.307509	0.325831	-0.100672	-0.0467086
MINK1	-0.215145	0.461625	0.379222	-0.0358796	0.264939	0.0120678	-1.25262	-1.13462	-0.335326	0.017993	0.0037775	-0.0037775	0.136121	0.132588	-0.014483	0.185033	-0.0941467	-0.00994205	-0.325367	-0.0456228	0.0305719	0.0200305	-0.421656	0.283255	-0.170957	-0.376462	-0.169344	-0.960205	-0.902854	-0.42407	-0.298786	-0.694422	-0.0254436	0.514046	0.902509	0.7831	0.284248	0.0319324	0.373892	0.0254436	0.280996	0.03336	0.561737	-0.0654311	0	-0.0519676	-0.0755501	0.143414	0.00210238
THEMIS2	-0.163872	0.129534	0.032948	0.595324	-0.66844	-0.325984	1.08603	1.35368	0.583568	-0.438594	0.211413	-0.264527	-0.303714	-0.108185	0.0624361	-0.175636	0.6204	0.0402241	-0.032948	-0.373925	0.11061	-0.216274	-0.0107021	0.534317	0.186278	2.08808	2.86735	0.382694	0.186022	1.04912	-0.047235	0.976945	0.235003	-0.283974	-0.434346	0.374643	0.0107021	-0.15754	-0.109578	-0.966931	-0.137328	-0.156107	-0.189405	-0.284851	-0.215704	0.389176	0.16364	0.051322	0.116815
CAMK2G	0.00339365	0.343334	-0.0478215	-0.481512	0.326694	0.275882	-0.70416	-0.555514	-0.414459	0.275556	-0.201697	-0.274399	0.372234	0.00689506	0.277343	-0.00339365	-0.344022	0.453951	0.388243	-0.0402689	0.0942912	-0.0534272	-0.202837	-0.206529	-0.289175	-0.3437	-0.603327	-0.374983	-0.0245776	-0.570765	-0.675163	-0.775652	0.0245771	0.387233	0.47657	0.63017	0.0656428	0.0949826	0.389348	0.100152	0.318573	-0.132473	0.282585	0.196457	0.238579	-0.253788	-0.257011	0.208614	-0.124905
BMP5	0.207587	0.0520487	0.35336	0.568518	0.101007	-0.0821972	0.647892	0.402782	0.191247	-0.14244	0.0210094	-0.137437	-0.214309	-0.16925	0.106062	-0.0572591	0.0703549	-0.0210094	-0.0249896	-0.0752139	-0.28908	-0.0816684	0.340745	0.056778	1.24687	0.711256	-0.188712	0.144448	-0.281961	0.0518575	0.791273	2.82783	0.407586	0.169026	-0.592513	0.109778	-0.207289	-0.0518575	-0.475659	-0.444472	-0.324548	-0.326603	-0.161583	-0.0678618	0	0.0188782	0	-0.182076	-0.232692
CRTAM	0.672064	0.194546	2.63723	0.688713	0.383556	-0.174582	0.377842	0.443716	-0.13205	-0.244871	-0.185215	-0.0683126	0.00298786	-0.141052	0.0867524	-0.126045	0.002316	-0.002316	0.2078	-0.263929	-0.0510645	-0.0983491	-0.301841	0.347331	0.336301	2.89962	1.87182	-0.172992	-0.0693569	0.0780835	0.0184569	0.746669	-0.148809	-0.00323081	-0.40106	0.0760927	0.00323057	0.0139136	0.281875	-0.211004	-0.20814	-0.174847	-0.106647	-0.515686	0	-0.070349	0	0.111391	-0.0351689
ST3GAL5	1.13136	-0.0103383	1.58218	1.51197	-0.335633	-0.0599556	0.655833	1.00105	0.486866	-0.530285	0.183203	-0.180696	-0.483237	-0.150282	0.0902905	-0.119628	0.289624	0.202414	-0.152187	-0.344721	0.0103378	-0.150707	-0.272788	0.29271	0.331508	1.16379	1.14865	-0.253731	0.0666637	0.753347	-0.366708	0.951304	0.0364099	0.268175	-0.474365	-0.833724	0.441569	-0.125658	-0.100101	-0.0364094	-0.214159	0.637315	-0.0458841	-0.217732	-0.748571	-0.00863838	-0.42206	-0.586807	-0.296829
ITIH2	-0.926375	-0.0887656	-0.414311	-0.261671	0.555353	0.788693	-0.84042	-0.574776	-0.402283	0.293911	0.976376	0.308353	-0.0427728	0.0197473	0.306624	-0.054213	-0.0805936	0.162683	0.250096	-0.0197473	0.319164	0.689745	-0.476371	0.0184536	-0.0695038	-0.223959	-1.06822	-0.235461	-0.603075	-0.359055	-0.267904	-0.638905	-0.319408	0.399931	0.0780916	0.480723	0.30237	0.6285	0.41504	0.717982	0.424553	0.13779	0.319625	-0.0184536	0.130754	0.771823	0.276938	-0.118508	-0.0585518
ALDH18A1	0.432908	-0.199147	0.224213	0.244999	-0.0852232	0.565424	2.0587	1.26221	-0.339055	-0.0730782	-0.477927	-0.519948	-0.0787754	0.000609	0.174099	-0.0253654	-0.183062	-0.000609	0.293512	-0.0930357	0.0869751	0.329074	0.369794	-0.0499878	0.333926	0.0922165	0.192418	1.39233	1.08509	-0.556793	0.694766	1.14987	-0.776354	-1.05293	-0.995752	-0.718477	-0.350704	-0.334328	0.0499878	0.162507	0.150862	-0.342274	-0.864364	-0.649493	0	-0.248385	-0.267341	-0.138447	-0.0215726
WNT10B	-0.38981	0.705543	-0.0987458	0.0285048	-0.00814629	0.0905414	-1.31934	-1.47359	-0.398071	-0.14068	0.00814581	0.342538	0.229988	0.0954976	0.260113	0.5225	-0.0216055	0.0621891	-0.703434	-0.125978	0.220003	-0.0281458	-0.500023	0.128251	-0.00519752	0.00519705	-0.421396	-1.40702	-0.759488	-0.863955	-1.12121	-1.13464	0.653328	0.435427	0.507563	0.787181	0.183493	0.263253	0.364601	0.815718	0.745828	-0.485808	-0.132683	-0.0216556	-0.392129	-0.156039	0.0103216	0.120878	-0.0625558
HLA-J	0.094964	-0.567623	-0.211096	0.981199	-0.00700855	0.00700808	1.07235	0.660613	0.760393	0.296239	-0.186755	-0.290588	-0.519173	-0.219838	-0.157184	-0.482876	-1.14662	0.0351543	0.513973	-0.0699682	0.544522	0.0847568	0.40909	0.434681	0.638965	1.35144	0.39299	1.18632	0.588752	1.1794	-0.0172315	-0.0370431	0.154976	-0.370176	-0.217915	-0.636637	-0.0811243	-0.573145	-0.461311	-0.577447	-0.428061	-0.288846	0.0172315	0.227049	0.731351	0.123946	0.129883	-0.107265	0.00964737
C1RL	0.775781	-0.945391	1.48421	0.246702	-0.0901461	0.478667	1.1019	0.604782	-0.0105362	0.0105362	1.6186	0.0613079	-0.0381336	-0.180315	-0.436719	-0.16683	0.214229	-0.192165	0.329895	-0.89212	-0.225743	-0.0749283	-0.147725	0.977747	0.482014	1.25436	2.28505	1.52434	0.738506	0.448668	0.190714	0.990168	-0.95161	-0.497425	-0.674916	-0.519389	-0.676339	-0.0147548	-0.585171	-0.620502	0.119026	0.0147548	-0.252718	-0.316582	0.337397	2.04134	0.470971	0.385041	0
ZKSCAN3	-0.0384088	0.951215	-0.761715	-0.241887	-0.119851	-0.151226	-0.133814	-0.400813	-0.527061	0.184706	-0.116782	0.067956	0.227254	0.283113	-0.00538492	0.176798	0.00538444	0.263774	-0.0652304	0.0508661	0.0622468	0.105895	-0.582427	-0.107895	0.147579	-0.334996	-0.584592	-0.313107	-0.459415	-0.387719	-0.243907	-0.277179	0.146075	0.749131	0.381045	0.207027	-0.190324	0.107895	0.24158	0.219671	0.249957	0.272832	0.318964	-0.24587	-0.0141754	-0.17668	-0.0710511	-0.0519247	0.20026
ZNF217	0.479464	-0.762299	0.0518169	0.477854	-0.208899	-0.114228	2.03438	1.86679	0.557568	0.0411763	-0.292538	0.224069	-0.0411758	-0.0631809	0.0566382	0.130684	0.0970016	-0.852624	-1.13382	-0.714918	-0.285263	-0.720637	0.674933	-0.410022	-0.0365615	-0.0206633	0.012702	1.55558	0.795942	0.408023	1.09666	2.27986	-0.581269	-0.658897	-0.72161	-1.30503	-0.259154	0.163851	0.362701	0.0943098	0.0920858	-0.012702	-1.44605	-0.0672479	0.0157919	-0.135542	0.25988	0	-0.0387387
KCNJ8	1.73005	-0.41955	2.9654	1.25128	0.36288	-0.421554	0.692888	1.34127	0.504962	-1.3014	0.139859	-0.167276	-1.2093	0.214676	-0.132388	-0.536783	0.132388	0.181914	-0.477302	-1.51192	-0.727501	-0.969905	-0.861711	0.575139	1.34388	2.34212	0.935706	-0.189955	0.0701933	1.54015	0.326591	2.1279	-0.639396	-0.613102	-0.0278835	-0.209401	-1.75731	0.0278835	-1.0982	-0.172382	-0.380776	2.11763	0.231267	-1.01217	-0.85155	0.418416	0.245278	-0.821265	0.540722
NMI	0.56706	-1.1094	0.862642	0.142717	0.0850058	-0.722766	1.11443	1.59733	-0.109353	0.0262589	-0.573729	-0.248526	-0.571446	-0.0262594	-0.101683	-0.236538	1.27969	0.0510087	0.448934	-0.216439	-0.229882	0.197026	0.352647	0.832111	0.703241	1.32753	0.700624	1.50949	1.20057	0.572502	0.296188	1.26869	0.112887	-1.39204	-0.583359	-1.56229	-1.22432	-0.202271	-0.464804	-0.225329	-0.112887	-0.256863	-0.878212	-0.420846	0.210767	-0.298706	0.117491	-0.188406	0.282338
HLA-DMB	0.831986	0.535892	0.821413	1.55841	0.351678	-0.254107	0.00500488	0.394657	0.357121	-0.151195	-0.00500488	-0.341144	0.0860796	0.276145	-0.153017	0.245616	-0.909629	-0.225027	-0.113688	-0.80668	-0.511531	-0.49093	-0.311032	0.807244	0.997822	2.50618	1.97653	0.0746679	0.115626	0.901193	-0.519057	1.11018	-0.00331593	-0.537112	0.00331593	-0.489201	-0.605814	-0.405141	-0.876965	-0.500234	-0.86962	1.46592	0.0809174	-0.00525951	0.372566	0.41168	0.231566	0.426479	0.829777
CKLF	1.13343	1.03051	1.42561	0.751567	0.798993	-0.798442	-0.304982	-0.436397	0.982358	-0.263912	-0.202791	-0.404467	-0.3018	0.0247698	-0.326873	-0.169961	0.153324	0.264346	0.511835	0.309103	-0.133238	-0.0247698	-0.381063	1.59652	0.736392	1.98876	0.292386	-0.0398078	-0.572646	0.813686	0.486713	1.28324	-0.0494485	0.396422	-0.145389	-0.511063	-0.579521	-0.798028	-0.225716	-0.569438	-0.715533	0.0398083	0.496208	0.0420694	0.0533094	-0.0509601	-0.365465	0.00953388	0.298972
SIGLEC1	0.200568	0.782896	0.624411	-0.0128264	0.114003	0.180342	0.155934	0.218396	0.446592	-0.251621	-0.209002	-0.23023	-0.0405183	0.000995	-0.203599	0.0185785	-0.145667	0.0831456	-0.000995	-0.139076	-0.200778	-0.0685992	-0.427219	0.181955	0.181955	0.825788	1.34752	-0.0912876	0.0380182	0.161488	0.103796	0.195271	-0.0190439	0.155708	-0.397468	0.0907135	-0.25471	-0.437793	-0.236748	-0.00893211	-0.190705	0.00893211	-0.174798	-0.415729	-0.184905	-0.105324	-0.169292	0.0341578	0.0919189
NT5DC2	0.616509	-0.181756	-0.312704	-0.11561	1.77917	0.513305	0.955779	0.291835	0.797118	-0.105636	0.204604	-0.239372	-0.452584	-0.0588531	-0.0110989	-0.209693	-0.895573	-0.491952	0.443585	0.212359	0.22752	0.0110989	0.155456	0.652889	0.422694	1.11366	1.25769	1.08041	0.958563	0.377605	-0.321545	-0.525924	-0.663966	-0.334816	-0.231514	-0.212585	-0.155456	-0.302061	-0.498455	-0.748136	-0.384252	0.479421	0.707543	0.313868	0.0144162	0.262496	-0.141889	-0.194642	0.0876827
ST3GAL4	-0.121101	-0.0518508	-0.304286	-0.20437	0.0470319	0.0278826	-0.356449	-0.435405	-0.133234	0.105329	0.193016	-0.163521	0.18436	0.0734882	-0.0504746	-0.0278826	0.0810814	0.0978022	-0.427557	0.300103	0.204547	0.245577	-0.401776	-0.521978	-0.126788	0.00507069	-0.608431	-0.505606	-0.60409	-0.00507116	-0.747212	-0.937804	0.636259	0.987833	0.230532	0.0743384	-0.0309257	-0.154447	0.262355	0.111361	0.128977	1.24166	0.169271	0.455753	-0.00526333	0.0240002	-0.338379	-0.00526333	-0.16285
LPL	-2.21942	-1.9754	-2.26756	0.00600386	-2.54963	-0.0403175	-1.37992	-0.576595	-0.654935	2.50605	0.866326	1.40261	0.278196	0.18597	-0.00600433	0.971411	2.75871	-0.797698	-0.152647	0.0423331	2.33103	0.926293	-0.0233426	-0.893015	0.29715	-0.815929	-1.27246	-0.492877	0.408626	-0.464459	-0.450145	-1.08723	-0.125201	0.187358	-0.131911	0.0233426	1.70541	0.438806	0.664036	0.772456	2.74789	2.30493	-0.431505	0.903818	2.68694	0.782447	1.40087	0.376245	0.0808101
IRF9	0.336576	-0.635182	-0.125311	0.387246	0.536753	0.784811	0.159126	0.283773	0.0743122	-0.066659	-0.0610905	-0.623023	-0.191914	-0.121072	-0.526248	0.0521927	-0.110278	-0.458232	0.0327349	-0.0327349	0.601219	0.309271	0.134396	0.0241146	0.978343	0.293539	0.237664	0.405647	0.697157	0.296096	0.555715	0.799728	-0.558343	-0.861719	-0.80313	0.116879	-0.130017	-0.739348	-1.06539	-0.510693	-0.207778	-0.0241151	-0.11239	-0.323608	0.265622	0.105005	-0.370252	-0.0349832	-0.0450554
AKAP3	-0.265635	0.674476	0.0153933	-0.375175	-0.150895	0.251009	-0.473287	-0.461759	0.0168343	0.0293684	0.00516987	-0.00516987	0.188508	-0.265635	-0.0177159	0.0848584	-0.143607	-0.0652385	-0.263368	0.357599	0.348482	0.241004	-0.312432	-0.611564	0.0474844	-0.628968	-0.643196	-0.808029	-0.496019	-0.277269	-0.0937624	-0.885673	0.194914	0.5152	-0.11122	0.622704	0.305156	-0.0441399	0.512242	0.229702	0.0567122	0.0723181	0.49257	0.0441403	-0.084794	-0.113221	-0.290364	0.146303	-0.318237
IQSEC2	-0.765373	0.47742	0.0769401	-0.303674	0.344567	-0.0332689	-1.0844	-0.801021	0.0300369	0.161012	0.0010891	0.116746	0.425418	0.190013	-0.043334	0.30865	-0.00108957	-0.0436764	-0.305613	-0.0978065	-0.077219	0.0445423	-0.218363	0.0783167	-0.262747	-0.138123	-0.45783	-0.928557	-0.640194	-0.486138	-0.195932	-0.541793	0.145456	0.326776	0.383296	0.871247	0.115639	-0.0135684	0.0135684	0.0512333	-0.217866	0.0233288	0.850956	0.330488	0.186884	0	0.129829	0.420996	0.0949841
RTN1	0.264286	-0.684257	2.05709	1.43128	1.1602	-0.348728	0.536892	-0.0151916	1.29039	-0.481886	-0.70365	-0.775678	-0.82176	-0.474067	-0.572422	-0.0621405	0.490504	0.550423	-0.303138	0.015192	0.0592356	0.662729	-0.459946	0.288188	2.07872	1.66908	0.548926	0.0505242	-0.247016	-0.0377126	1.84775	1.24499	-1.03431	0.209907	-0.506418	0.274879	-0.416587	-0.541605	-0.494712	-0.000618	-0.370553	-0.849328	0.000618	0.397457	-0.522468	-0.712853	-0.712844	-0.840115	-0.531095
SERPINF1	1.65456	-0.318035	0.678457	1.70956	2.41498	0.143587	0.77642	2.45214	-0.172884	-0.737765	-0.0480876	-0.55662	-1.51417	0.206249	-0.646468	0.0480876	-0.511457	-0.650284	0.618182	-0.865114	0.372525	-0.907042	0.135623	-0.379994	1.58553	2.12668	2.51275	-0.0414209	2.33375	0.869526	-1.31191	0.63378	-0.796932	-1.0454	-0.152754	-0.916149	-1.19049	0.0414214	-0.122431	0.295801	-2.05031	-0.91491	0.259598	0.619727	-0.360985	0.314121	-0.339212	-0.920605	0.43067
RALYL	-0.552218	0.181211	-2.52174	-1.55304	-0.0909977	0.0992117	-0.730312	0.591994	-1.45298	0.367659	0.152918	-0.0695858	-0.697911	-0.332021	-0.225864	0.0960007	1.02279	0.237325	-1.7933	0.0695858	0.128371	0.206779	0.460799	-2.13817	-0.43574	-3.08415	-3.49132	-1.11086	0.0380096	-1.96409	0.253918	-0.518074	-0.0280705	-0.257151	0.509963	-0.161687	0.931358	0.841894	0.0280705	0.590503	0.501544	0.0435743	-0.85443	0.346917	0	-0.201228	-0.340461	-1.04684	-0.603465
TNMD	1.48706	0.399073	0.601162	0.147638	0.0247064	-0.716647	0.516398	1.37043	2.57466	-0.604097	-0.205442	-0.266401	-0.341389	-0.295459	0.0172148	-0.288278	0.29743	-0.0172148	-0.777619	1.1145	-0.231259	-0.153209	0.415867	2.39862	5.0426	-0.324699	-0.576097	0.963312	1.78322	2.55755	1.86187	-0.180409	-0.216878	1.92441	0.157401	0.730918	-0.220112	-0.338115	-0.279368	-0.37717	-0.399734	-0.0868044	-0.392857	0.0868044	-0.542459	0.000803	-0.251969	-0.344821	0
CDH6	1.76471	-1.52494	0.994218	-1.48507	1.73006	0.672038	1.80792	0.318168	0.515787	0.130422	-0.331617	-0.232799	-0.487762	-0.877351	-0.668714	-0.647521	0.21144	0.508254	-0.0576701	-0.358191	0.0576706	-0.366424	0.841298	1.21533	1.83893	1.1185	-0.169958	1.2388	0.483611	0.486396	1.99603	1.4408	-1.29177	-1.38267	-0.301357	-1.92748	-0.728098	0.740635	-0.313922	0.0495434	-0.17132	-3.07506	-2.10757	-0.0495434	0.331885	0.0126958	-0.0126982	-0.331909	-0.583969
FOXO4	-0.329062	0.747483	0.427577	0.0149961	0.00294399	-0.42355	-1.56111	-1.06799	-0.240459	-0.00294399	0.179714	0.173441	-0.0968061	-0.19302	-0.183703	0.249668	-0.0338068	0.0938525	-0.229608	0.263771	0.477818	0.39916	-0.149725	0.036067	-0.339988	-0.430606	-0.969987	-1.6943	-1.17271	-0.552003	0.170053	-0.508678	0.758115	0.655977	0.435217	0.795303	0.0630016	-0.036067	-0.0465727	0.254727	0.121738	-0.165443	0.226296	0.127074	-0.251628	0.125155	0.0237594	-0.320462	-0.190345
TRAC	1.57777	0.404846	1.22826	2.93749	-0.401261	-0.380415	1.05645	0.439159	0.20278	-0.438129	-0.550409	-0.188332	-0.0703988	0.688285	-0.238985	-0.438236	-0.562015	0.945654	0.137396	0.0703983	-0.571482	-0.75183	-0.201979	0.498546	0.633219	2.58546	2.49036	-0.525273	-0.282807	0.976873	-0.0648861	1.02151	-0.149252	0.236103	-0.354998	0.10686	-0.446919	-0.266385	-0.553989	-0.199831	0.0648856	0.263663	0.14006	-0.717344	-0.121223	0	0.239011	0.0765157	1.1082
COL5A2	0.640401	0.720238	1.6642	0.61249	-0.394324	-0.507269	0.577972	0.715801	-0.678794	-0.137799	-0.562904	0.308598	-0.0598392	0.0858345	0.0598397	0.0643621	0.460666	-0.686746	-0.254585	-0.703981	-0.592266	-0.509474	0.184751	0.547932	-0.0346279	2.31229	1.62479	0.18136	0.0346274	0.112342	0.404538	0.931418	-0.812141	-0.284393	-0.154138	-0.794213	-0.574547	0.18136	-0.277503	-0.27622	-0.158663	0.853753	-0.880406	-0.606933	-0.220034	-0.383512	0.513657	0	0.127755
CDK5R1	0.404153	0.17013	0.371375	0.251418	0.0594687	-0.170534	0.745173	0.407614	-0.129482	0.0528317	-0.259918	-0.180877	0.166206	-0.0760212	-0.0585556	-0.175535	0.0864687	-0.0528317	0.194472	-0.459223	-0.0905047	-0.168494	0.153496	0.0534344	-0.202206	-0.00891447	-0.126317	1.05133	0.445013	0.0775189	0.575527	1.08675	-0.198696	0.00891447	-0.192372	-0.0248203	-0.194948	0.32486	-0.0533237	-0.241012	0.248509	-0.371927	0.161894	-0.134869	-0.0152926	-0.214688	-0.106862	0.0499053	-0.0243993
PRSS53	-0.264917	0.210683	0.174663	-0.342743	0.00283718	-0.384032	-0.601462	-0.768695	-0.562869	0.0940495	-0.170928	-0.00283718	0.428823	0.044466	-0.119241	0.295261	-0.219787	0.328962	-0.253497	0.288875	0.62486	0.0781403	-0.339146	0.307099	-0.311248	-0.166207	-0.664911	-0.362227	-0.0661449	-0.496017	-0.062705	-0.537089	0.212023	0.214275	0.495356	0.688081	0.322935	-0.154804	0.216684	0.102349	0.118281	0.062705	0.5286	-0.0660195	0.017036	-0.248079	-0.00655699	0.310767	-0.0258784
MYOZ1	-1.0577	0.00565433	0.021699	-0.665113	-0.822308	-0.399157	-1.64913	-1.20508	-0.480474	0.251826	0.0476666	0.461744	0.182184	-0.0145302	0.232469	-0.00565433	-0.168979	0.523869	-0.437276	0.855703	0.258228	0.576019	-0.665976	-0.15431	-0.135077	-0.186856	0.307331	-0.653623	-0.700726	0.147662	-0.262832	-0.924881	-0.00385332	0.395763	0.205664	1.33963	0.288012	0.123383	0.109468	-0.166325	-0.0288925	0.227695	0.490181	0.00385284	0.593185	0.076889	0.489334	0.21399	0.2087
HOMER3	1.75832	0.135135	0.257931	0.211783	1.37082	1.06521	0.666033	0.589928	1.32685	0.00857878	0.395176	-0.314743	-0.571001	-0.483993	-0.780369	-0.559329	-0.861035	-0.0798883	-0.73398	-0.102448	-0.0085783	-0.416097	-0.18035	1.25514	0.741617	0.0122795	-0.397788	0.302812	0.187906	0.935237	0.48816	-0.621199	0.232071	0.322351	0.139908	-0.0815258	-0.0122795	-0.26085	-0.764982	-1.00095	-1.468	-0.79982	-0.207678	0.0999613	0.139112	0.445583	-0.323781	-0.449504	-0.439806
APOD	-0.196966	-0.635063	-1.12893	-1.26793	-1.3647	-0.660786	-1.98664	-0.476261	-0.810521	1.53006	2.52824	3.0162	2.13254	0.702012	0.196966	1.21856	1.68939	1.79697	-1.35374	2.35901	2.81138	-0.608388	-0.628385	-0.198302	0.187863	-0.209592	-0.0748854	-0.48366	-0.134468	-0.080214	0.0290847	-0.957864	0.29216	-0.122324	0.704015	0.0493288	0.099484	0.772431	0.727491	0.467566	0.250963	-0.539078	0.724454	-0.0290847	2.14219	3.13595	3.63538	2.65616	1.22406
CTSK	1.55653	0.014801	0.546242	1.95497	-0.370313	0.0787497	0.295735	0.886762	-0.0148005	0.150412	-0.482217	0.269886	-0.0866928	-0.0632014	0.441766	0.388848	-0.108049	-0.170668	-0.0400305	-0.659166	-0.246617	-0.496803	-0.538969	0.382778	1.52401	2.28742	2.60194	0.0980668	0.37881	0.804062	-0.794943	1.81553	-0.0952864	0.0493312	-0.943718	-1.54419	-0.686145	0.792212	-0.0493312	-0.275224	-1.06328	1.12591	-0.349171	-0.984069	0.490014	-0.176385	0.548811	0.313958	0.311382
PRKD2	0.0919151	-1.00221	-0.195284	0.24709	0.0836139	0.455087	1.02152	0.692336	0.227258	-0.204034	-0.0597258	-0.2287	-0.282639	-0.328173	-0.201993	-0.833624	-0.854984	0.0597258	0.967323	0.237646	0.159842	-0.261263	0.629316	-0.125665	0.549311	1.38636	1.99281	0.812742	1.35751	1.14489	0.104508	0.191332	-0.563175	-0.248834	-0.104508	-0.512249	-0.234565	-0.161931	-0.144984	-0.31473	-0.117629	-0.151369	0.162704	0.352938	0.12917	0.173861	0.0349917	0	0.022296
F5	-1.8939	-1.38035	-0.91226	-0.517343	-1.75365	-1.09077	-1.15986	-0.454436	-0.301415	0.825967	-0.0917616	0.0917611	0.867238	0.473524	0.264862	0.184981	0.767153	0.454623	1.61606	-0.561453	1.10343	0.354026	0.0757866	-0.867932	-0.308978	-0.493373	-0.0102634	0.190163	-0.118948	0.153122	-0.270794	-0.247212	0.278649	-0.435744	-0.619047	0.584454	0.0231652	-0.21742	0.190828	0.170359	0.111419	0.0102634	0.496307	-0.273787	1.02214	0.226651	0.490179	1.33697	0.9401
MXI1	-0.00280953	0.119288	-1.25004	-0.804922	0.0878582	-0.402799	-0.457125	-0.158424	-1.29694	0.0847664	-0.268398	-0.105284	0.0941544	-0.0847607	0.251534	0.00280953	0.342939	0.21909	-0.301237	0.0413799	0.240913	0.307926	-0.796133	0.803167	0.459576	-0.921673	-0.46207	-0.628439	-0.0778656	-1.27016	-0.567429	-0.200046	0.635475	-0.323061	0.0142975	-0.565215	0.437647	0.728931	0.363274	0.734652	0.903592	0.664659	-0.0142975	0.177184	-0.0706873	-0.412953	-0.278478	-0.08074	-0.194382
RER1	0.740076	-0.234056	0.127699	-0.0425911	0.109488	0.650929	0.886945	0.749818	0.447021	0.0634689	0.0912685	-0.593369	-0.446264	-0.545935	-0.696139	-0.22275	-0.166763	0.0425911	-0.0668421	0.372517	-0.232311	-0.151227	0.0344639	0.361979	0.18891	0.848621	0.271885	0.673306	0.583563	0.370144	-0.548472	0.0105839	-0.159367	-0.0105839	0.152449	-0.966265	-0.17058	-0.183919	-0.185282	-0.2048	-0.174452	-0.473396	-0.383549	0.682456	0.144976	0.158131	-0.60114	-0.386761	-0.599789
CEL	-0.404243	-0.167191	-0.222774	-0.377923	0.0964379	0.905481	-0.928413	-0.568674	-0.70382	-0.00169182	2.50387	-0.0203505	0.733407	1.27459	0.471157	0.926567	-0.16051	0.432985	-0.0811424	1.42943	0.00169229	0.936033	-0.311466	-0.0464683	0.680008	-0.486909	-1.17453	-1.05791	-0.533083	-1.20221	-0.374619	-0.814144	-0.0434475	1.50635	0.769355	0.867193	0.67278	1.13086	1.96595	2.29742	0.752139	-0.0482383	1.3368	0.0434475	-0.460876	1.88178	-0.530523	0.108671	0.443938
STT3A	0.0247889	-0.283097	-0.141029	-0.44307	0.290238	0.163725	1.31374	1.04504	0.689517	-0.0247893	0.0949488	-0.0578856	-0.372421	-0.234702	-0.318002	-0.0513	0.0842133	-0.0559573	0.496085	-0.189955	0.509726	0.0524645	0.055213	-0.136502	0.325061	-0.328725	0.783746	0.892092	1.28298	0.944515	1.19434	1.75391	0.0407038	-0.168248	-0.509509	-0.599753	-0.0407038	-0.593155	-0.202804	-0.37182	-0.1222	-0.0693607	0.433337	0.454026	0	-0.00655317	0.014163	-0.183307	-0.208364
ISG20	0.695766	-0.251323	2.34298	2.18483	0.405767	-0.787886	0.485444	0.940619	1.34951	-0.365325	0.184733	-0.414721	-0.422892	-0.210307	-2.77e-05	-0.613563	-0.647278	0.424562	1.5513	2.77e-05	-0.349748	-0.458535	-0.367706	0.853084	0.689525	4.21692	3.916	0.206395	-0.366545	1.51287	-0.516141	1.00485	0.281638	0.624367	-0.577004	0.158375	-0.453075	-0.388285	-0.503641	-0.697028	-0.694316	-0.382424	0.306999	-0.158375	0.109256	0.755745	0.0870876	-0.0954018	0.277783
SPINT3	-0.202229	0.156967	-0.271698	-0.0544653	0.0184164	-0.0319362	-0.116386	-0.312841	-0.0914598	0.000264	0.0472584	0.048142	-0.0413303	0.12471	0.326377	-0.000264	0.0373564	0.105195	-0.0112395	0.168607	0.245087	-0.0763917	-0.199462	-0.0154734	-0.262553	0.0478911	-0.117229	-0.264466	-0.222135	-0.126888	-0.270925	-0.125319	0.080709	0.397996	0.0721989	0.630957	0.338204	0.30828	0.0154734	0.057776	0.191784	0.199033	-0.0217533	-0.21342	-0.0428953	-0.00216246	-0.269974	-0.172481	0.0375791
FKBP11	0.748222	-0.53084	3.52855	1.24736	1.13692	-0.499243	0.318242	0.780211	0.0728331	-0.754337	1.05641	-0.552936	-0.23375	-0.292802	0.105209	-0.129983	-0.390512	0.0312939	1.24951	-0.793502	-0.210602	-0.0312939	-0.0573912	0.965008	1.16886	3.81554	4.22731	-0.329947	0.277884	-0.166475	0.153848	1.75352	0.0671263	0.0573912	-0.41122	-1.66421	-0.0621977	0.154179	-0.71629	-0.237499	-0.393755	-1.26088	0.836953	-0.588737	-0.530524	1.41491	-0.294835	0.0187654	-0.0322561
HLA-DPB1	1.01609	-1.36803	1.25211	2.53136	1.0021	-1.36671	-0.217043	0.348489	0.332431	-0.27983	-0.306274	0.186648	0.0628481	-0.489422	-0.0505238	-0.417827	-0.73342	0.0505238	1.36086	-0.257427	0.227772	-0.796892	0.703134	1.10283	1.87789	3.05738	1.87411	-0.224017	0.140204	1.73032	0.126595	1.61387	0.255034	-0.615292	-0.62705	-1.53898	-0.702273	-0.498117	-0.462883	-1.90435	-1.66368	-0.126595	-0.964662	0.198207	0.0827417	0	0.772252	0.313897	-0.0111742
RPAP3	-0.0310459	-0.422479	-0.123051	-0.0626416	0.345323	-0.0255632	1.88634	1.92929	0.595828	-0.557596	0.231269	-0.0105247	-0.310464	-0.32416	-0.31292	0.163268	0.891951	0.0105247	0.869614	-0.11415	0.146037	0.481996	1.01324	-0.0422416	0.486248	-0.110404	1.64943	2.41989	2.04054	0.591733	0.451534	1.88306	-0.561752	-0.431325	-0.104472	-0.470287	0.0370655	-0.212427	-0.053051	-0.14588	-0.0370655	0.209697	-0.149495	0.879313	-0.236565	0.50871	0.0451527	-0.0490088	-0.161609
VCAM1	0.467858	-0.0182381	0.897204	0.38994	0.0457716	-0.489251	0.795691	0.0803747	-0.00940704	-0.575688	0.272564	0.0147018	-1.24273	-0.433697	-0.262597	-0.451431	-0.316584	0.20205	0.00940704	-0.781284	-0.272091	0.321352	0.365053	0.720256	1.35136	0.993033	-0.0803213	1.0919	0.0255613	-0.0255613	1.44259	1.61035	-0.467105	0.250487	-0.820045	-1.80546	0.129147	0.156848	-0.507919	-0.512644	-0.123026	-2.35968	-0.874981	-1.24888	-0.117417	0.660013	0.472342	-0.727312	0
TNNC2	-0.583684	0.702359	-0.264761	-0.00736904	-0.473512	-0.201679	-0.7431	-0.666491	-0.474538	0.00736904	0.15865	-0.0442677	0.155479	0.372239	-0.0519838	0.126725	-0.0309811	0.299813	0.056036	0.887586	0.127004	0.614715	-0.046133	-0.231911	-0.235139	0.192036	-0.00566483	-0.495654	-0.512487	0.169631	-0.576539	-0.480109	0.304966	0.599354	0.0353589	0.582017	0.675843	-0.130822	-0.3962	0.640554	-0.130173	0.00566483	0.390953	0.150748	-0.0184989	0.0718575	-0.212843	0.13496	0.299481
ADGRF5	-0.67386	0.389454	-1.21853	-0.370708	-1.18781	-0.326558	0.2642	-0.565022	-0.146897	0.848576	0.171459	1.1565	1.51137	1.6188	1.48873	1.84252	-0.276651	-0.527082	1.96184	0.146897	-1.1247	-0.360831	0.687314	-1.74755	-0.499449	0.0373182	-0.920034	-0.110266	-0.707901	-1.28783	-0.302176	-0.76853	-0.010561	1.45676	0.345143	-0.778957	0.377462	1.28894	0.109999	0.486967	0.010561	1.07174	-0.265232	0.349472	1.23215	0.575466	1.58561	1.92478	2.00045
ZNF385D	-0.0811338	-0.135941	-0.078527	0.0207229	0.239125	-0.15129	-0.00919962	-0.171538	-0.371644	0.0993357	0.0087738	0.189269	-0.0087738	0.0712686	0.0927601	0.0481977	-0.0347095	0.465488	-0.12086	0.13657	-0.0673842	0.143966	-0.705045	0.0960417	0.0426002	0.0222559	-0.000282	-0.325134	-0.733914	-0.37206	-0.544497	-0.548223	-0.121904	-0.116915	-0.153171	0.0502272	0.0707149	0.461645	0.100529	0.0350904	0.704596	0.187055	-0.218076	0.000282	-0.0291743	-0.0540028	0.14447	-0.124676	-0.0842562
TNFRSF17	0.172682	-0.0183458	4.88196	2.27618	0.086216	-0.103038	0.637515	1.51418	-0.0125833	-0.110525	0.39879	-0.0209627	0.211162	-0.257633	-0.156196	-0.158679	0.0125833	0.125269	2.48788	-0.429651	-0.222471	-0.280182	0.168442	0.342537	1.38602	5.04518	5.56555	-0.152588	0.120011	-0.0410631	0.20885	3.89698	-0.613124	0.231471	-0.165826	0.157873	0.0251727	-0.041919	-0.156382	-0.38404	-0.153289	-0.394027	-0.0251727	-0.26766	-0.104127	0.430282	0.243688	0.370462	-0.193318
GUCY1A1	0.771929	-1.40668	0.538196	0.627409	0.791457	0.100883	0.742651	0.749093	-0.659786	-0.715505	0.0489941	-0.044941	-1.3503	-0.270368	0.274046	-0.90359	-0.0678148	-0.841488	0.044941	-0.662877	0.268263	-0.315906	-0.373951	0.433272	1.53179	0.97648	2.00985	0.439926	0.352256	-0.0829945	0.152269	1.28954	-1.24865	-1.12019	0.11407	-1.38791	-1.03664	-0.18576	-0.281205	-0.164985	0.0829945	0.169712	-0.704806	-1.14745	-0.685226	0.247434	0.138791	-1.21457	0.000887
ATM	-0.176787	-0.0304413	0.261102	0.0304413	0.107033	0.297371	0.622543	0.490725	-0.274267	0.0396824	-0.159302	0.209531	-0.113088	-0.185871	0.300799	-0.0712318	-0.0324526	0.0584183	-0.116304	-0.0350075	0.0757661	-0.189435	1.41482	0.107095	-0.0428748	-0.330686	1.33094	1.76109	1.3085	-0.363163	0.488461	1.02999	0.228326	-0.0390968	-0.0125947	-0.37372	-0.32412	-0.264159	-0.107706	0.20611	-0.061986	-0.174233	0.261208	0.0125947	0.0838962	-0.143049	0.0870404	-0.0844645	0
HAVCR1	0.229868	0.58321	0.645595	0.376949	0.270178	-0.0851884	0.13648	-0.0118227	0.48659	-0.0575724	0.0250411	-0.123431	-0.0803757	-0.0372572	-0.16663	0.0118227	-0.181443	0.144065	-0.231925	0.0377564	-0.158546	-0.0926609	-0.42649	0.795571	1.05552	0.0778251	-0.0264673	0.0294361	-0.0503893	1.01411	0.0264673	0.246805	-0.105848	-0.02844	-0.123051	0.0470371	0.036612	-0.141479	0.406857	-0.0372477	0.241065	-0.31967	-0.152948	-0.192548	-0.0348134	0.0769753	-0.0348749	-0.0846067	0.00336313
POU2AF1	0.0152044	-0.238475	5.57811	5.54955	-0.0437369	-0.863296	1.81237	2.53335	0.430867	0.435061	2.71523	-0.407062	-0.223333	-0.609514	0.412043	-0.686949	-0.392951	0.941247	2.78361	-0.485639	-0.387863	-0.0152044	0.832125	0.924439	1.3862	6.20142	7.43268	0.103458	-0.072526	0.0555325	0.994777	4.12942	-0.0555325	0.248726	-1.12602	-0.340967	-0.777429	-0.795014	-0.899414	-0.759567	-1.15371	-0.146733	0.206583	-1.05972	0.87614	3.13083	-0.149784	0.0560398	-0.166623
GGT5	0.64912	0.495963	1.11266	0.860036	0.602713	0.877275	0.64733	0.0337687	1.31764	-0.0820341	0.156957	-0.25441	-0.263758	-0.0555692	-0.0337687	-0.0430832	-0.130652	-0.360244	0.167428	-0.349443	-0.266928	-0.273103	-0.513499	0.221664	-0.186686	0.731969	2.07071	-0.000167	0.000168	0.933984	-0.177963	-0.566381	0.0811954	0.271152	-0.229983	0.144494	-0.188576	-0.282352	-0.388527	-0.376388	-0.52679	0.194085	0.633625	0.144102	-0.120866	0.202583	-0.189354	-0.205101	0.0492864
SP140	0.0508389	0.230412	0.721876	2.36435	0.00348377	-0.0574017	0.0256295	0.421006	0.147941	-0.4758	0.0262532	-0.0218863	-0.161762	-0.137677	-0.00118065	0.00118065	-0.0395794	0.039897	-0.323595	-0.11767	-0.131371	-0.217196	-0.208983	0.459714	0.259046	1.72229	0.872212	-0.325185	0.0863953	0.261559	-0.0550485	0.516266	-0.0107636	0.166018	-0.00744533	0.00744533	-0.0550485	-0.455585	-0.373942	0.069839	-0.367042	-0.100006	0.11699	-0.164026	-0.135788	0.37313	0	-0.0475273	-0.0761552
ELOVL4	-1.60433	0.143498	-1.62913	-1.64871	-1.50549	-1.72709	-1.80649	-1.51841	-1.36033	0.973862	0.633425	0.668961	0.479905	1.25555	0.57037	0.717477	0.717319	-0.910558	0.654047	-0.949814	-0.143497	1.25576	0.126792	-0.182703	-0.109206	-0.296896	-0.46995	-0.0296435	0.0296435	-0.159163	0.313888	0.0851865	0.282121	-0.145573	0.718992	0.196785	0.102416	-0.0625033	-0.130876	-0.212727	0.280018	-0.393728	0.137932	0.627799	2.20827	1.79722	1.66472	1.66645	2.10074
NUTF2	0.466605	-0.0468469	0.101537	0.151267	0.327437	0.192836	1.6858	0.915737	1.52398	0.261734	0.0468464	-0.578775	-0.486706	-0.515206	-0.456689	-0.673982	-0.4539	-0.39517	0.109389	-0.0500817	-0.182711	-0.350707	-0.011641	0.473069	-0.485838	0.610674	-0.34286	1.39132	1.48764	1.40872	0.19858	0.72112	-0.00148296	-0.121036	0.0516515	-0.889274	-0.396066	-1.06325	-0.934044	-0.902941	-0.558867	0.00148344	1.16924	0.6641	0.5051	0.584967	-0.172618	-0.224658	-0.401462
FHL2	0.776572	-0.402565	1.07345	-0.139902	0.387164	-0.440495	0.862837	0.377456	-0.166836	-0.81128	0.45187	0.52814	-0.554525	-0.0916862	0.818924	0.0186081	-0.721754	-0.0186081	0.102211	-0.75835	-0.0921812	0.381719	-0.695151	1.67672	1.04079	1.75836	2.32625	0.947041	0.0384388	0.777759	-0.197387	1.25853	0.109329	-0.674096	-1.31571	-1.11809	-1.48465	-0.0276041	-0.761515	-1.15177	0.0276041	0.695958	-0.907798	-1.69379	-0.63906	0.837629	0.790962	-0.494843	0.0706091
PCOLCE	0.98757	0.0293965	0.596785	0.865601	0.927165	0.399812	0.749977	0.0863113	0.473867	-0.219494	-0.00547838	-0.38666	-0.329525	-0.389263	-0.116646	0.00547886	-0.729612	0.086792	-0.296835	-0.358683	-0.367974	-0.244568	-0.618737	0.423138	0.723057	0.851005	1.50548	0.476008	-0.127267	1.15334	-0.260556	-0.430285	-0.142467	0.416938	0.0885115	-0.088511	-0.248038	0.291582	-0.390831	-0.135497	-0.511987	0.261488	0.808676	-0.129142	-0.134583	0.0707035	-0.235667	-0.141863	-0.247327
MAP4K1	1.08472	0.211836	1.70863	2.09162	0.209209	-0.0360036	0.598295	0.835486	-0.283326	-0.519727	0.104362	-0.196281	0.00866508	-0.532026	-0.00866461	-0.0101151	-0.727514	0.595578	0.0962257	-0.351679	-0.282943	-0.626488	-0.0988803	0.740247	0.423548	2.02356	1.63785	-0.27081	0.0487041	0.316628	-0.276022	-0.221804	-0.156804	0.458305	0.036418	0.258698	-0.389102	-0.036418	-0.0558591	-0.11474	-0.422487	0.137702	0.48547	-0.316951	-0.313592	0.328439	-0.0539341	0	-0.179268
ZSWIM1	-0.365727	0.246769	0.0493507	-0.0889487	0.138226	0.065742	-0.396708	-0.515536	0.182582	-0.0618377	-0.154211	0.014739	0.0680585	0.298697	-0.0362387	0.207879	0.100173	0.222514	-0.0151072	-0.014739	-0.0247412	-0.0480957	-0.0396657	-0.0391998	-0.250185	0.135495	-0.34057	-0.440507	-0.403296	-0.258502	-0.301605	-0.634362	0.491634	0.510656	0.0590673	0.415504	0.0973153	-0.00806713	0.16914	0.0960274	-0.0826435	0.238198	0.00806713	0.105548	-0.0450077	-0.0869985	-0.0837593	-0.0302224	0.197467
MMD	0.947092	0.31818	1.10269	0.717749	0.188105	-0.538322	1.22896	0.473018	-0.536295	0.0308518	-0.165449	0.211611	-0.536742	-0.109823	-0.164716	0.0875316	0.526323	-0.400376	-0.0308514	-0.592858	-0.575727	-0.702292	0.48465	0.709318	0.586703	-0.299585	1.17985	0.873896	0.00720167	-0.555953	0.863996	1.69909	-0.633826	0.130404	-0.586485	-1.50678	-0.310808	0.226894	-0.121193	-0.00720119	-0.242271	0.371216	-0.831807	-1.08466	0.110652	-0.0767474	0.33338	-0.472926	0.0413241
GRIP2	-0.328734	0.93283	0.332361	0.325286	0.0893669	-0.263336	-0.681078	-0.952605	-0.0356107	-0.0117297	-0.00976324	-0.00711107	-0.137801	0.00759459	0.156321	0.308822	-0.2399	0.034698	0.454935	0.00711107	0.0229177	-0.081409	-0.392468	-0.275102	-0.425047	-0.0815663	-0.318718	-0.989955	-0.954256	0.0900226	-0.481864	-1.25356	-0.0216208	0.97898	0.18389	0.694766	0.63682	-0.186731	0.472371	0.443297	0.360931	0.169252	0.0662012	0.0216203	-0.0470109	-0.156828	-0.197613	-0.171943	-0.0503802
GPC4	0.0470519	-0.807273	-0.115283	-0.44197	0.323216	0.435377	1.38034	1.1891	0.562643	-0.105467	0.174238	-0.513552	-0.366303	-0.221583	-0.267145	-0.422699	0.286806	0.353111	0.165452	-0.0355535	-0.121309	0.0355535	1.06112	0.233352	0.927098	0.186003	-0.353037	1.72921	1.37324	1.15946	0.0440688	1.11058	-0.707149	-0.287814	-0.404543	-0.356621	-0.0312033	-0.814641	-0.221508	-0.163166	-0.386244	-0.822585	0.0312033	0.913192	-0.029387	0.288415	-0.197053	-0.241179	-0.0265718
TYMP	0.495095	-0.0448089	0.596748	0.864619	0.342857	0.0232391	0.920776	0.605441	0.582977	-0.0232391	0.0891542	-0.399939	-0.256431	-0.477655	-0.141809	-0.120804	-1.08967	0.388608	-0.0795717	-0.152794	0.109727	-0.369491	-0.161287	0.942925	0.559173	2.46718	1.19535	0.375287	0.317698	1.70075	-0.142939	-0.170259	-0.492502	0.305976	-0.0481873	1.65914	-0.104251	-0.35151	0.0481877	-0.274674	-0.273042	-0.326318	0.613709	-0.0681272	0.127722	0.266481	-0.29204	-0.235023	-0.206948
TAF15	0.0109539	-0.493782	0.408069	-0.0368395	0.0617323	-1.00196	-1.94235	-1.86115	-0.686077	0.236528	-0.191457	-0.169127	-0.0176086	0.180339	-0.0109539	0.281195	0.0298634	-0.12741	0.0120716	0.157518	0.660526	0.354608	-0.449745	0.706319	0.0406079	-0.0214896	-0.81909	-0.803098	-0.852662	-0.106203	-0.17051	-0.469767	0.242868	0.290409	-0.147036	0.510049	0.419018	0.463193	-0.0779715	0.215278	0.16285	-0.225145	0.0214896	0.751942	0.389317	-0.135419	-0.129086	0.108838	0.316186
MYO1F	0.220226	0.460257	1.59511	0.643361	0.122076	-0.293493	0.0883388	0.280377	0.0335522	-0.317335	0.029645	-0.448404	-0.189993	-0.477314	-0.133705	-0.318047	-0.588323	0.163943	0.0157657	-0.111768	-0.0157657	-0.304708	-0.454297	0.420114	-0.0667267	1.14413	1.94771	0.0383673	0.157881	0.470107	0.19625	0.264406	-0.53141	0.207325	-0.184425	0.725557	-0.281873	-0.499646	-0.22012	-0.0383673	-0.153847	-0.136685	0.214277	-0.513037	-0.250244	0.0931087	-0.165487	-0.058692	0
PABPC4	0.601122	-0.415473	-0.0495129	-0.0306282	0.140481	0.424751	0.550901	0.309839	-0.0508099	-0.0541716	0.39182	-0.0683727	-0.050065	0.232834	0.137817	0.38401	-0.794434	-0.482615	-0.134138	-0.15925	0.0844765	0.0306282	0.432645	0.796026	0.550535	0.489222	1.06487	0.308746	0.391562	-0.487105	0.180013	0.848997	-0.51483	-0.699431	0.0813189	-1.19731	-0.468081	0.0236092	-0.203012	-0.32589	-0.24575	-0.0984535	-0.815936	-0.0236092	-0.0279589	0.407354	-0.0652657	0.000734	0.182287
GOLGB1	-0.836206	-0.560692	-1.23507	-0.633548	-0.307041	-0.252584	-0.115798	-0.334861	-0.451176	0.200597	0.119401	0.640678	0.6329	0.594713	0.314222	0.376	-0.314154	0.242222	0.631755	-0.0155344	0.167068	0.0155339	-0.214121	-0.663079	-0.00933838	-0.661597	-0.104731	0.139683	0.00967741	-1.0826	0.00933838	-0.45888	-0.504329	0.161886	0.303699	-0.659401	0.101424	0.217759	0.113998	0.318309	0.232786	-0.191667	0.0726585	-0.21251	0.21192	0.176636	0.731864	0.598767	0.54084
FXR2	-0.647939	0.0744901	-0.144211	0.083303	0.267696	-0.135512	-0.433314	-0.369588	0.03863	0.0525994	0.171178	-0.03863	0.0422759	-0.381956	-0.279965	0.0660934	-0.379808	-0.0921597	-0.357354	0.411304	0.305408	0.511475	-0.232909	-0.217926	-0.40517	-0.515821	-0.717609	-0.310987	-0.635079	0.0916052	-0.0971289	-0.923162	0.101682	0.385585	0.553205	0.586609	0.106899	-0.206449	-0.0158844	0.113444	0.0158844	0.104912	0.596439	0.281945	-0.135952	0.123011	-0.0914869	-0.0218687	-0.313628
HCAR3	-0.178987	1.30465	1.91134	1.74578	-0.518557	-0.0517974	0.1204	0.212132	-0.046772	-0.202486	-0.334977	0.296834	-0.196771	-0.0510068	0.0594726	-0.143539	0.44399	-0.0314531	-0.178987	0.0314531	0.499088	0.680641	-0.0942555	0.939364	0.936004	1.21311	1.01122	-0.421263	0.00858831	-0.00858831	0.563724	1.82476	-0.039453	-0.0785794	-0.255543	0.156187	0.256243	0.027688	-0.141798	-0.308048	-0.522989	0.1292	-0.13503	-0.447127	-0.217159	0.0274534	0.434683	-0.232207	0
TUBA1B	0.694184	-1.32911	-1.0665	0.000704	-0.065012	1.32282	2.15742	1.31956	1.14701	0.246023	-0.000704	-0.378999	-0.685416	-1.10758	-0.359301	-1.09681	-0.723557	0.0890379	0.379918	0.0949507	0.200036	-0.174392	0.537342	0.774057	0.0782061	0.781308	0.741551	2.15685	1.26497	0.996815	-0.403754	0.414938	-0.331471	-0.390122	-0.243057	-1.43858	-0.667121	-0.467013	-0.0111952	-0.789767	-0.579976	-0.647407	0.0111952	0.858565	0.564188	0.365359	0.0150299	-0.275831	-0.776772
ACSL4	0.397898	-0.0549154	0.442676	-0.57915	-0.376525	0.0330172	1.22589	0.405382	-0.197552	-0.0568762	0.805658	-0.00469923	-0.1775	0.0186181	0.00469875	0.457459	0.479075	-0.150494	0.0327873	-0.822764	-0.306679	-0.333234	1.05888	0.16268	0.920567	-0.508301	1.33289	1.69677	0.256005	0.0437884	1.68732	3.06833	-0.743205	-1.001	-0.481351	-1.38471	0.0872369	0.216954	-0.141026	-0.26413	-0.0437884	-0.799681	-0.389884	-0.225647	0.0666766	0.85006	0.226822	-0.141946	0.251416
ENTPD1	0.0965195	0.845161	1.25937	0.872898	0.0927148	-0.0129757	0.242514	0.144186	0.0518689	-0.0051856	-0.231216	-0.367491	-0.0892639	-0.0454664	-0.11137	0.0455003	-0.00827932	-0.068213	-0.188698	0.163538	-0.256332	0.0051856	0.157036	0.00315762	0.0561209	0.837661	1.23901	-0.179021	-0.105553	0.29377	-0.267717	0.343009	0.0242572	0.251555	0.285804	-0.12014	0.0522084	-0.249203	-0.0237722	-0.0931368	-0.184571	-0.174329	-0.0551763	-0.00315762	0.00879145	-0.247725	-0.265434	0	0.0977554
KYAT1	-0.962363	0.416009	-1.10241	-0.403317	-1.43733	-0.121312	-0.932809	-0.901678	-0.770595	-0.0841188	0.0455055	0.468442	0.202793	0.466969	-0.0455055	0.142103	-0.603294	0.282184	0.490204	0.646061	0.22509	0.426361	0.00736141	-0.483833	-0.0937438	-0.283916	-0.926756	-0.250172	-0.00736141	-0.168446	-0.145024	-0.662236	0.105573	0.344786	0.499531	0.613569	0.615497	0.290647	0.182239	0.217681	-0.117071	-0.908484	0.608232	0.161941	0	0.339955	0.833452	0.332313	0.538844
CD300A	0.328111	0.529873	0.310545	0.576463	0.305095	0.0485387	0.378729	0.35574	0.445302	-0.764142	-0.233777	-0.9196	-0.0485382	-0.537886	-0.205558	-0.688072	-0.344179	0.375874	0.217991	-0.150847	-0.158832	-0.704486	-0.0199313	0.951281	-0.0432997	1.33783	1.40971	0.110566	0.109483	1.71107	-0.300531	-0.116615	-0.880487	0.402052	-0.44558	0.713307	0.0199308	-0.451817	-0.255401	-0.486822	-0.601788	0.203086	0.524214	-0.623715	-0.336846	0.158757	-0.368102	0.12977	-0.027564
ETNPPL	-1.12227	-0.862819	-1.6156	-2.08131	-1.81074	1.2209	-1.34928	0.354645	-1.28448	-0.0608835	0.0608835	1.07094	-0.310094	0.501693	0.623261	-0.532262	2.0046	0.261917	-0.261699	0.0890198	1.27327	0.288396	0.990934	-0.648874	-1.8224	-2.23457	-2.6856	-0.596635	1.09719	-1.60244	-1.30515	-1.34765	0.00566387	0.271918	2.18736	-0.572553	-0.00566339	3.22842	2.11103	2.99102	2.78404	-2.257	0.583058	1.72862	-0.511453	-0.420096	0.568463	-0.649003	0.158606
CENPU	0.160506	0.625745	1.65178	0.0502052	0.496941	-0.363925	2.27448	0.165961	0.552174	-0.459233	-0.16541	0.0312719	0.139866	-0.179733	-0.0312719	-0.0947671	-0.193847	0.207904	-0.182822	-0.0867071	-0.317507	-0.0620575	-0.0816283	1.08998	-0.27098	1.02428	0.388166	1.59045	-0.244025	-0.021811	0.0502405	0.335434	-0.634103	0.398215	0.140569	-0.302582	-0.226497	0.417087	-0.232084	0.266901	-0.425615	0.021811	-0.298443	-0.813642	-0.33543	-0.079762	0.0149488	0.0667047	-0.0627289
SEL1L3	0.552309	-0.430994	1.48404	-0.0589523	0.0548081	0.525858	1.00409	1.32458	0.105097	-0.599821	0.275376	-0.478271	-0.694121	-0.0826597	-0.627229	-0.993863	0.0333209	-0.0033536	0.00335407	-0.00699663	0.438432	-0.457343	-0.780929	0.597905	1.03654	2.06428	2.62116	0.681895	-0.122873	0.0857863	0.275597	1.15743	-0.968332	-0.787535	0.281267	-1.72618	-1.36718	-0.668511	-0.221095	0.326678	0.291194	-1.81113	-0.288725	-0.0857863	-0.42528	0.405407	-0.252366	-0.460884	-0.169453
NREP	-0.0912271	0.157667	0.147934	-0.0969014	0.807904	-0.297734	-0.828734	-0.840884	-0.502661	-0.0629201	-0.380652	-0.0299897	0.163282	-0.0379171	0.222492	0.0519571	0.0491738	0.222074	-0.102873	0.222492	0.0299897	0.141153	0.0254731	-0.1511	-0.0254731	-0.167189	-0.939095	-0.776319	-0.490327	-0.474199	-0.43419	-1.25113	0.418488	0.327492	0.487274	0.803624	0.616263	0.375625	0.152988	0.660883	0.26683	-0.616088	0.0430822	-0.207104	-0.283859	-0.567208	-0.191496	-0.0080719	-0.121091
XPA	-0.330466	-0.126599	-0.780032	-0.361644	-0.505434	-0.834486	-0.590878	-0.427775	-0.91533	-0.232903	-0.00551319	0.430805	0.376408	0.654218	0.512135	0.384402	0.524643	0.0357227	0.00551319	0.265687	0.0534	0.169645	-0.0125008	-0.0994654	0.241951	-1.07019	0.0125008	-0.402184	-0.299166	-0.466988	-0.142952	-0.385328	0.308509	0.421974	0.0325012	-1.08517	-0.0208101	0.25887	0.284247	0.56736	0.581385	1.32488	0.0430031	-0.333754	-0.35483	-0.0817356	0.348496	0.321307	0.553674
ENO3	0.149604	0.0356674	-0.0765443	-0.46126	0.102997	-0.324738	-0.643425	-0.689364	-0.142363	-0.0356674	0.257809	-0.30468	0.368722	0.095706	-0.0653667	-0.176003	-0.336902	0.708559	0.473216	0.502209	0.153153	0.190238	0.14254	0.224285	-0.273876	-0.662887	-1.11404	-0.977504	-0.450137	-0.43124	-0.789604	-0.758247	0.527035	0.889213	0.176475	-0.0621772	2.91e-05	0.123034	0.740784	0.483108	-2.91e-05	-0.927356	0.172963	0.409388	-0.24716	0.102736	-0.422753	0.146523	-0.150735
CHCHD7	-0.432109	0.0540676	-0.2176	-0.44565	-1.27806	-0.726385	-0.600222	-0.828689	-0.622233	-0.234889	-0.000144	0.209584	0.194941	0.50518	0.349018	0.574969	0.475294	0.0180702	0.000144	0.0038805	-0.192102	0.00842476	0.120942	-0.133664	-0.314549	-0.594173	-0.0721026	-0.194453	-0.811729	-0.330594	0.0440645	0.340969	0.590949	-0.0478239	-0.0749035	-0.768323	0.0601015	0.102417	0.22678	0.33351	0.250839	0.821769	-0.0320501	0.0320501	-0.266129	0.0188818	0.261653	0.217033	0.541534
KCNG1	0.01753	0.934352	-0.0182748	-0.136175	0.260864	0.0017767	-0.907663	-0.745632	-0.499819	-0.0940146	-0.0131278	-0.000203	0.000203	-0.0254259	0.184309	0.0634246	-0.173604	0.202225	-0.0325847	0.0218835	0.0743213	0.10527	-0.367151	-0.094131	-0.0200481	-0.21378	-0.391604	-0.719609	-0.417875	-0.432353	-0.330417	-0.583304	0.512108	0.62716	0.575576	0.518171	0.203455	0.219226	0.0200477	0.473661	0.364068	-0.250783	0.52077	0.177669	-0.276236	-0.0391011	-0.0961223	-0.135859	-0.0612712
ASB9	-0.267308	0.555882	-1.24794	-0.926364	0.0377417	0.0694828	0.0662804	0.180525	-0.553739	0.295827	-0.452285	-0.309793	0.382626	-0.56114	0.222461	0.281358	0.00561523	0.172297	-0.53752	-0.22089	-0.00561523	-0.145267	0.106243	-0.835976	-0.632406	-1.54351	-2.02486	-0.373442	0.104724	-1.37118	-0.601975	-0.970736	0.42406	0.490335	0.946083	-0.221806	-0.0697651	0.969693	0.449011	0.41001	0.71814	-0.314086	0.0697651	0.902506	0	-0.780173	-0.540777	0.164813	-0.833983
GADD45B	-0.955818	0.0414305	-2.32422	-1.46477	-2.23854	-0.488575	-2.22199	-0.627701	-0.248415	0.00359821	0.888267	1.26555	0.714433	0.590076	1.96809	-0.300333	-0.172442	0.124799	-0.00359821	0.5108	0.242195	0.427087	-0.661986	-0.707675	0.10184	-0.474926	-0.308405	-1.055	-0.325129	0.207849	-1.34816	-0.997152	-0.10184	2.62089	0.221581	-1.31308	0.234969	2.39454	1.34484	0.659075	2.73171	1.90277	-0.766333	0.683588	-0.138383	0.580635	0.977582	0.428309	0.354281
FCGR2A	0.469376	0.00265455	0.355751	-0.00265503	0.0974789	0.124778	0.59776	0.571933	-0.365247	-0.22	-0.43691	-0.636505	-0.317177	-0.418999	-0.27322	-0.444572	0.749513	0.489933	0.472056	0.0866289	-0.077014	-0.0851259	0.340272	1.16328	1.04879	1.97597	3.19127	0.238579	-0.161133	0.032825	0.26819	2.48985	0.249411	-0.601317	-0.68642	-0.0245571	-0.114245	-0.175887	-0.609445	-0.734617	-0.592268	0.0245571	-0.156687	-0.842545	0.0487824	0.0553465	-0.315416	-0.33885	-0.0779805
MCUR1	-0.0827856	0.205706	-1.61263	-1.45189	0.339121	-0.0623541	0.227449	0.238749	-2.15336	-0.086483	-0.141142	-0.00132847	-0.0363865	0.00907803	0.0666027	-0.0642023	-0.289385	0.376199	0.00132847	0.248846	0.130639	0.325524	-0.0251322	-0.320943	-0.14668	-1.21807	-1.16497	0.0567198	0.467398	-2.48497	-1.01038	-1.63351	0.650828	-0.28525	0.673417	-1.02987	0.0251322	0.918312	0.836958	0.57334	0.473392	0.138138	0.345228	-0.749811	-0.17723	-0.130658	-0.0902204	-0.10306	-0.0613661
LASP1	0.26992	-0.682301	0.198544	0.0954552	-0.0255413	0.0589485	0.506287	0.462749	0.137201	0.0458031	0.052886	-0.1294	-0.12364	-0.0878058	-0.247335	-0.0016861	0.0750046	0.0016861	-0.0285378	-0.377319	-0.0833988	-0.221487	0.442184	0.187548	0.112957	0.117553	0.682746	0.722805	0.610326	-0.25455	0.274513	0.426764	-0.143544	-0.378196	-0.506425	-0.829893	0.0975494	-0.105226	-0.22415	0.0499182	-0.214808	-1.03595	-0.413046	-0.0499182	0.152175	0.151299	-0.0390081	-0.0138645	-0.0216455
MFAP2	0.21701	-0.0352974	0.0450921	0.308638	0.188718	0.318954	0.0153913	0.464145	0.835342	0.136079	-0.0408692	-0.337639	-0.292602	-0.263712	-0.0230985	-0.29232	-0.36188	0.155932	0.127358	-0.0170226	-0.0153913	-0.0368018	-0.233497	0.13963	0.129117	0.615426	1.43716	0.0749993	0.0214243	2.07929	-0.391583	-0.0214243	-0.637667	0.0291834	-0.197715	0.309008	0.100354	-0.478385	-0.0707936	-0.251451	-0.205021	0.0790725	-0.171362	-0.551241	0.053618	0.104325	-0.244914	-0.177555	-0.11004
THSD7A	-2.49715	-1.32499	-3.05131	-1.02912	-3.8	-0.984005	-1.74507	-0.614398	-2.03833	0.911308	0.502801	0.900059	0.703917	0.65707	0.916968	1.11639	0.912077	-0.5028	0.92451	-1.30631	1.23589	0.767151	0.0848894	-1.43334	0.125726	-1.82045	-0.43058	0.294983	0.26262	-1.35078	-0.48819	0.311783	-0.025526	0.130303	-0.322136	-1.65655	-0.0877104	0.874091	0.235247	-0.0329685	0.722176	0.169998	-2.41838	0.025526	2.27976	1.83863	2.13865	2.06107	2.09183
KRT8	0.401456	-1.20414	-0.0886831	0.0886831	0.362479	0.699947	0.926824	0.645778	1.74667	-0.195457	0.610592	-0.496523	-0.997891	-0.97145	-0.17794	-0.76973	-0.837514	0.193434	-0.710286	0.165554	0.155234	-0.481122	0.592032	1.19632	0.692745	0.56188	0.0832791	0.623478	0.198694	1.68031	-0.373557	0.46487	-0.488534	-0.304569	-0.0832791	-1.34784	-0.531181	-0.343327	-0.187942	-1.39019	-0.151804	-1.79231	0.255314	0.736021	-0.225344	0.512366	-0.534307	-1.03203	-1.04615
RAD51C	-0.271574	0.138226	-0.073894	-0.651836	0.348867	-0.471294	-0.821207	-0.834866	-0.727086	-0.162506	-0.268292	0.00662041	0.191519	-0.00661993	0.0697737	0.260273	0.254681	0.422986	-0.318144	0.0245843	0.206311	0.419086	-0.206845	0.268899	0.220351	-0.217347	-0.439812	-0.378955	-0.558847	-0.206293	-0.352203	-0.116283	0.595075	0.0620928	0.0554123	-0.496562	0.146448	0.132652	0.0788946	0.318533	-0.0135918	0.949591	-0.341938	0.0135918	-0.13117	-0.137479	0.0463944	0.234449	0
CYBB	0.338842	0.319709	1.08725	1.47556	-0.06809	0.0593343	0.316502	0.341061	0.117757	-0.345907	0.199481	-0.039031	-0.0813465	0.015882	-0.163234	0.0478792	-0.291541	-0.0650949	-0.396917	-0.015882	-0.102809	-0.33816	-0.490973	0.197301	0.563536	1.18093	0.920798	-0.295229	-0.23465	-0.0400019	-0.204989	1.43231	0.114396	0.14189	-0.138971	0.0193181	0.127032	-0.279948	-0.00789976	-0.176361	-0.151861	-0.0915394	0.29939	0.00789976	-0.312168	0.278196	-0.196764	0.00175047	-0.0488696
BORA	0.122621	0.503424	1.10954	0.217001	0.065321	-0.0874491	0.381306	0.0743566	0.000202	-0.0670004	0.0388489	-0.198016	-0.0676723	-0.171161	-0.109409	0.0669532	0.296527	-0.270391	-0.0802374	-0.000202	-0.166835	-0.123677	-0.150661	0.0809293	0.224174	0.77547	0.321121	0.272282	-0.0554996	0.356293	0.149356	0.165987	-0.318316	-0.0144567	-0.229944	-0.0231175	-0.084146	-0.00633144	0.250306	0.0308476	-0.017046	-0.332517	-0.0989146	0.00633144	0.0766296	0.0128918	-0.203834	-0.0813112	-0.177827
APOH	0.308383	-1.79829	-3.15908	-3.14067	0.349821	0.829756	-0.900977	0.587436	-1.44388	0.676923	0.252739	-0.40838	0.868566	-0.161987	-0.182439	0.0446138	-0.0446138	-0.0811796	-1.34627	0.588592	0.535419	0.592054	-0.192161	-2.41905	-0.569634	-4.2838	-4.6889	-1.65991	0.618068	-3.59235	0.854804	-3.02741	1.85774	0.925481	1.41802	-0.940298	0.192161	0.961022	1.46858	1.37155	0.391292	-3.61694	-0.463296	1.0899	0.102312	-0.295406	-1.04374	0.3616	-0.830658
NLK	-0.34166	-0.311589	-0.487965	-0.131861	-2.49272	-1.01963	-0.341676	-0.737215	-0.590095	1.37225	0.427799	1.49375	1.022	0.679031	0.413123	0.500161	0.719812	0.519999	1.20089	-0.354801	-0.0849638	0.0849633	-0.509046	-0.260013	0.222397	-0.0662708	-1.47474	0.402304	-0.0581675	-0.553143	0.134292	0.0666385	0.113194	0.353098	-0.570528	0.42094	-0.0551867	0.286721	0.298623	-0.391017	0.0551867	0.240685	-0.309711	-0.287899	1.7061	0.711062	1.68253	1.43435	1.01515
LAPTM4A	0.344037	-0.401983	-0.181798	-0.275739	0.40086	0.724736	0.950076	0.86879	0.588982	-0.0951338	-0.273689	0.0131569	-0.174198	-0.419036	-0.329955	-0.0708313	0.286653	-0.103994	-0.0131559	0.0621567	0.224701	0.19686	0.511962	0.0959301	0.405284	-0.556949	-0.199855	1.0474	0.647172	-0.218869	0.765969	1.04256	0.00939083	-0.470112	-0.438145	-1.77332	0.00321865	-0.0992107	-0.114967	-0.0032196	0.154367	-0.0516243	-0.988283	0.170145	-0.143687	-0.357548	0.0161724	-0.132402	-0.453015
TXLNA	0.0793815	-0.431337	0.141491	-0.0637479	-0.184673	0.814802	1.11985	0.645231	0.608825	-0.0263329	-0.371892	0.0600252	0.0162392	0.0969186	0.289974	-0.0162392	-1.32508	-0.0518427	0.590732	-0.332771	-0.228073	-0.272978	0.772506	-0.340545	0.0595231	0.177149	0.689203	1.39584	0.873872	0.643332	0.111631	0.648126	-0.337368	-0.637095	-0.514449	-0.166997	0.10009	-0.0967245	-0.256553	-0.475175	-0.213	-0.269927	0.00853825	-0.00853825	0.231471	-0.0380106	0.298114	0.45264	0.528736
NMU	0.414792	0.928052	0.626657	1.09916	0.33426	-0.0984573	0.278624	0.178519	1.083	-0.309226	-0.210356	-0.292753	-0.0989327	-0.321477	-0.251104	-0.0137181	0.227064	-0.463125	-0.319746	-0.340446	0.0137181	0.243875	0.0689592	0.447583	-0.462168	0.311546	0.197074	0.168931	-0.613323	1.30994	0.416838	-0.103867	-0.460494	0.626439	-0.153823	-0.0346961	0.0636711	-0.210036	-0.116781	-0.352517	-0.48499	0.0346961	0.269353	-0.289633	-0.369043	-0.210695	-0.270883	-0.131379	-0.254951
SNTA1	-0.0364585	0.199687	-1.02262	-0.568274	0.387787	0.362759	-0.406742	-0.333243	-0.246818	0.507624	0.161164	-0.367843	0.137357	0.159212	-0.0318704	-0.00336504	-0.792968	0.258092	-0.122078	0.672066	0.164278	0.00336504	-0.347282	0.0425148	-0.529394	-0.703814	-1.1517	-0.236588	0.0395036	-0.822955	-0.66277	-1.14955	0.248209	0.431623	0.907494	0.252027	0.266987	-0.189473	-0.0395031	0.135163	0.136108	-0.249848	0.379213	0.268717	0.389121	0.0515604	-0.396658	0.0145802	-0.00788689
XRCC5	0.120613	-1.00076	-0.0238008	-0.0314226	0.242538	0.593637	1.27476	1.30939	0.217282	-0.190804	0.223328	-0.293435	-0.268825	-0.0524292	0.0238008	-0.387377	0.377221	-0.0625706	0.0447464	0.0693512	-0.0737553	-0.139257	0.565276	0.0236969	0.577805	0.289928	1.48551	0.624166	0.525871	-0.0680532	0.0638189	0.810694	-0.375633	-0.552166	-0.0236969	-1.66139	-0.494653	-0.613411	-0.396474	-0.417298	-0.361218	-0.518267	0.168003	0.210936	0	0.426388	-0.163733	-0.150452	0.0617342
MICAL1	0.726204	-0.901105	0.121511	1.09588	0.623291	0.496599	0.425291	0.993979	0.328821	-0.443368	-0.146283	-0.73519	-0.452792	-0.768472	-0.729868	-0.641975	0.0553165	0.921557	0.0384316	-0.0384316	-0.0772753	-0.563049	-0.265875	1.02511	-0.182468	0.561231	1.10636	0.129344	0.859726	0.575721	-0.0254788	0.0483646	-0.149111	-0.653916	0.230204	0.0254788	0.23006	-0.697522	-0.46369	-0.595938	-0.482532	-0.0470276	0.206504	-0.029984	-0.114618	0.134753	-0.518088	-0.199719	-0.448051
BAZ1A	0.352712	-0.408991	0.0207238	-0.0207238	0.300422	-0.633691	0.843256	0.83548	0.74026	-0.14141	0.437766	-0.134573	-0.182414	-0.0808935	0.17399	-0.154663	0.036799	0.0819917	0.390502	-0.513681	-0.168452	-0.0696983	-0.211574	0.0141134	0.0440831	0.751466	1.49506	0.921749	0.290094	0.839737	0.107858	0.562473	-0.894176	-0.44517	-0.406039	-0.623839	-0.411591	-0.238839	-0.187308	-0.30293	-0.00995541	0.215057	-0.214075	0.00995541	-0.00839901	0.519809	0.000807	0	0.00933456
CCNB1	0.553752	-0.965402	-0.12395	0.360602	0.534595	-0.119432	1.48518	0.0958796	0.416048	-0.501309	-0.297698	-0.655893	-0.297223	-0.332132	-0.408897	0.115013	0.421692	-0.116995	0.29663	0.074007	-0.074007	0.208876	-0.0143671	1.34173	0.70115	0.0273747	0.415901	0.89529	-0.238704	0.576279	0.0658827	1.67493	-0.816408	-1.37105	0.116556	-1.03294	-0.477726	0.0700545	-0.530152	0.0143671	-0.0566659	-0.712864	-0.848139	-0.634545	-0.341803	-0.0314012	-0.396239	-0.155646	-0.314566
NXT1	0.219341	0.655551	0.00221968	0.316623	-0.505057	0.309327	0.589882	0.339689	0.508235	-0.0482717	-0.0022192	-0.265966	-0.19626	0.0969067	-0.0161605	0.0934076	-0.372666	0.09128	-0.184388	-0.144616	-0.377781	-0.481915	-0.140092	0.603389	0.0791998	0.949659	0.189722	0.329765	0.0147467	1.06621	-0.340406	0.0553551	-0.249184	-0.181664	-0.143327	-0.498406	-0.0147467	0.367212	-0.202895	-0.419148	-0.32425	0.476647	0.145599	-0.248421	0.125106	0.216331	-0.124043	0.0481882	0.276405
PPIC	0.681786	0.251087	1.1949	-0.357267	0.821446	0.427017	0.568827	0.353483	0.586275	-0.56173	0.207725	-0.027565	-0.265703	-0.174303	-0.247543	-0.0229073	0.132341	-0.057457	-0.140194	-0.575953	-0.462541	0.0229073	0.268213	0.813304	0.920803	-0.284312	-0.0766277	0.165452	0.189958	-0.0611715	1.25867	1.79203	-0.830643	-0.740742	-0.703428	-1.1261	-0.13069	-0.394888	-0.537512	-0.338632	0.138713	0.699634	0.387541	0.0611715	-0.442554	0.396706	0	-0.189102	-0.0387039
GHR	-1.06775	-0.0672007	-3.59503	-1.99631	-0.666926	-0.547996	-1.56278	-1.3658	-1.24938	0.746051	-0.0727701	0.806704	0.858947	0.896407	0.347795	1.18429	0.174611	0.0146475	0.492721	-0.0146475	0.253364	0.215869	0.945651	-0.785633	-0.307128	-2.04231	-2.613	-0.146795	0.305188	-0.92262	-0.311508	-0.544806	0.359074	-0.0420027	1.27157	-0.802932	0.684111	1.35954	1.31172	1.37347	1.09245	0.0420027	-1.30494	0.842997	0.824155	0	0.913844	0.968918	1.10314
SSR2	0.443167	0.0680819	0.225818	0.083663	0.351253	0.651973	0.00855637	0.252522	0.785024	-0.0755796	0.128593	-0.58833	-0.460006	-0.336719	-0.592947	-0.330046	-0.830047	-0.00855637	0.0336485	-0.0580597	-0.235618	-0.341907	0.528105	0.559609	0.639572	0.852044	1.07009	0.0261497	-0.0261497	0.692295	-0.0423565	-0.189335	0.198156	-0.0591154	0.55505	-0.669925	-0.0455561	-0.189576	-0.101975	-0.0764103	-0.352233	0.43167	-0.659867	0.715042	0.145232	0.368123	-0.358913	-0.272677	-0.229365
KCNN3	0.171255	1.00937	0.531811	-0.159104	-0.0117488	-0.137894	-1.05526	-0.944533	-0.218856	-0.0346751	0.0117483	0.543002	0.0188251	-0.224307	0.355476	0.202385	-0.21276	0.0167851	-0.0251389	0.0231328	-0.0497494	0.134711	-0.71333	-0.12579	-0.121671	-0.14871	0.0435228	-1.32393	-1.02593	-0.198435	-0.544573	-1.16028	0.360315	0.857657	-0.0564876	0.546057	-0.041326	0.424577	0.126765	0.306587	0.186329	0.300405	0.21474	0.041326	-0.298701	-0.238173	0.386383	-0.0363283	-0.239894
TPD52L1	0.576216	0.729241	1.07024	-0.229404	0.57117	0.564286	0.83932	0.571868	0.93062	-0.752028	-0.157294	-0.651834	-0.625838	-0.585818	-0.478429	-0.638241	0.396413	-0.109207	-1.0206	0.109207	0.140292	-0.232305	-0.476434	0.787006	0.694562	0.186021	-0.529374	0.218831	-0.0813332	0.425588	1.05757	0.624426	0.000855	-0.000855	-0.275085	-1.21238	-0.185071	0.0251751	-0.446442	-0.169983	-0.444138	0.699039	-0.463112	0.00965786	-0.902672	-0.353641	-0.813428	-0.845412	-0.715489
JHY	-0.53197	0.0833683	-0.321844	-0.297253	-0.601979	-0.861855	-1.68148	-1.42964	-0.10939	-0.0833688	-0.229806	0.361147	0.397274	0.610623	0.349726	0.441422	0.0851703	-0.486112	0.303845	0.199086	0.462292	0.525253	-0.0277777	-0.629688	-0.34484	-0.45461	-0.338757	-0.879823	-0.893992	0.377624	0.508082	0.105787	0.238156	-0.436448	0.516045	-0.476356	0.184852	0.0522652	-0.208085	0.128264	0.540262	-0.463504	0.177652	0.0277772	-0.116454	-0.0405903	0.548485	0.612762	0.695374
TYRP1	-1.11377	0.908525	-0.459983	-1.26609	-1.26127	-0.107965	-1.45789	-0.343998	-1.22555	-0.0920286	2.08408	0.389827	-0.746476	1.31093	1.27288	1.48468	0.368683	1.8164	-0.897891	2.17039	0.0920286	0.541262	0.365565	-2.01062	-0.365566	-1.69697	-2.04945	-1.81823	-1.33451	-0.60397	-0.762219	0.50933	0.480265	-0.611287	1.44459	-0.54555	1.70988	1.02021	1.1397	2.00155	2.17208	2.29999	-1.10543	2.41641	-1.54379	0.707943	-0.932932	-1.86199	-0.0800767
GOLIM4	0.148078	0.616973	0.260608	0.0352917	0.0210962	-0.201951	-1.00451	-1.01452	-0.210584	0.231093	-0.161816	0.48225	0.310622	-0.0174532	0.0174532	-0.122776	-0.225721	0.302831	-0.431764	0.116076	-0.106213	-0.0292292	-0.993789	0.00695419	-0.249309	-0.00695419	-0.679461	-1.22111	-0.634792	-0.0755167	-0.504934	-0.817845	0.469357	0.298839	0.429375	0.955631	0.483061	0.316618	0.608159	0.652303	0.0107999	-0.277193	0.272413	-0.222058	-0.0343947	-0.270949	0.334735	0.0540638	-0.111204
OTUB2	0.415328	0.248673	0.222174	-0.00887489	0.417777	0.00887489	0.0957975	-0.106227	0.209147	-0.478177	-0.254583	0.0401301	0.0995765	-0.136548	-0.0792031	-0.182392	-0.39632	0.159693	-0.126744	0.0193286	-0.0443063	-0.0817475	-0.191757	0.502663	-0.0757237	0.452894	0.312853	0.0492382	0.00485563	0.251798	0.101513	-0.08355	-0.115034	-0.111124	-0.00485563	0.0519147	0.0128856	-0.347707	-0.192083	0.0833201	-0.178827	-0.0375743	0.0228696	-0.0411468	-0.42824	-0.206273	-0.114702	0.0699477	-0.0271707
HGF	2.26252	-0.317318	2.97293	-0.113122	1.20309	0.0940294	2.77157	2.2008	0.927399	0.141199	1.32823	-0.261798	-1.28711	-0.160883	0.0225606	0.122472	-0.388406	-0.201601	-0.0225606	-1.08391	-0.546591	-1.17846	-0.0211306	0.0211306	-0.058465	2.02614	1.65948	0.967239	0.661773	0.773435	-0.0356216	1.82315	-0.514217	2.23	0.542146	-0.245501	-1.1798	0.287957	-1.16335	-0.628233	-0.609883	1.02336	-0.516549	-0.332599	-0.00155878	1.18515	-0.456518	-1.43847	-0.198332
PTOV1-AS2	-0.414672	1.01895	0.401626	0.0578027	0.286914	-0.45889	-1.12158	-0.983704	-0.283214	-0.0965281	0.0614629	-0.14549	0.0640168	0.0274663	-0.101337	0.228111	0.316392	-0.0377536	-0.472842	0.127555	-0.0274668	0.0594759	-0.487815	0.0710645	-0.242156	-0.121696	-0.110879	-1.20634	-0.768442	-0.705418	-0.222397	-0.734567	0.561869	0.495735	0.472045	0.260676	0.105136	0.090764	-0.0172868	0.201111	0.0172868	-0.177656	0.250378	0.0305419	-0.112476	-0.0196438	-0.203559	-0.0204673	-0.047689
HOXC8	-0.0972056	0.486639	0.1851	0.0774045	0.282017	-0.0682421	-1.14433	-0.584738	0.153438	-0.000659	0.051681	0.0160656	0.188168	-0.0459032	0.0189023	-0.107717	-0.167597	0.330014	-0.671961	0.000659	-0.0152164	-0.138366	-0.790251	-0.287744	-0.296641	-0.133921	-0.581429	-1.14756	-0.408663	-0.0257163	-0.720498	-0.88308	0.0912423	0.202854	0.663987	0.656022	0.0958447	0.140344	0.485336	0.570361	0.209191	-0.262576	0.148193	0.0257163	-0.0673346	0	-0.16376	0.0333834	-0.044085
ZNF204P	-0.480089	-1.2527	-0.801245	-2.04428	-1.66073	-0.695601	-0.241953	0.508417	-0.812315	-0.265317	0.37261	0.0841737	-0.223716	-0.0841737	0.15371	0.603652	0.962142	0.713741	0.665567	0.84378	0.104206	0.797671	-0.0575013	-0.783147	0.180763	-1.74003	-0.783147	-0.319797	0.286345	-0.824428	-0.0221572	0.657003	-0.285072	0.0893464	0.762289	-1.52574	-0.172973	0.458311	0.0939002	0.455989	0.455989	0.88851	0.0221572	-0.0595837	-0.385053	0.118982	-0.153025	-0.277208	-0.184634
ECT2	0.497859	-0.119597	0.602509	-0.307955	0.00857115	-0.776278	2.33947	0.242228	0.223996	-0.833582	0.247353	-0.0814133	-0.352306	-0.143673	0.26171	0.273925	0.889457	-0.00857162	0.526129	-0.648003	-0.388738	-0.0532846	0.147161	1.12333	1.09195	0.100993	0.46737	2.22915	0.370496	0.167537	0.962075	1.92937	-1.32789	-0.477548	-0.487905	-1.24519	-0.593431	0.0929289	-0.749659	-0.0929284	-0.365039	-0.233996	-1.39406	-0.88482	-0.37031	0.574523	0.246909	0.0244017	0.170239
TUBGCP5	-0.00895834	-0.142414	-0.0535965	-0.0676966	0.00895834	0.188183	1.64894	1.14782	0.193856	-0.0128503	-0.089076	-0.126368	-0.0481229	-0.134999	-0.0390205	0.0611758	0.340796	0.0486293	0.149976	0.0397	-0.0117865	0.0377889	0.531225	0.190955	-0.00999451	-0.15246	-0.0650129	0.822984	0.731143	-0.0157337	0.641533	0.805852	-0.102768	-0.221599	0.128155	-0.0574803	0.0416846	-0.265768	-0.0136595	-0.153419	0.00999451	-0.242811	0.441695	0.0466022	-0.0702825	-0.181585	-0.156658	-0.0179882	-0.0984368
GLIPR1	0.988008	0.242709	-0.16198	1.92016	-0.366239	-0.64084	0.0944562	0.658651	-0.0451164	-0.104956	0.0763798	-0.103281	-0.0278897	-0.212709	0.0278897	-0.177264	0.0935068	0.117664	0.331388	-0.369918	0.0708647	-0.545842	-0.330892	0.641484	1.13703	0.435296	1.15392	0.261735	-0.0693874	0.412204	0.0530744	1.39438	0.0655217	-0.0530744	-0.299961	-0.0947108	-0.213933	-0.0960856	-0.167862	-0.294839	-0.0867591	0.42015	0.194082	-0.566811	0	0.493833	-0.0435066	0.0621572	-0.215685
SGSM2	-0.141549	-0.0395851	-0.266323	-0.715994	-0.0986028	0.00716734	-0.492284	-0.543071	0.0385208	0.16579	0.169686	0.0183048	-0.0490293	0.0939178	0.0893345	0.118741	-0.635843	0.314933	0.0734258	-0.145924	-0.00716734	0.046587	-0.232983	0.277761	-0.267515	-0.217275	-0.630466	-0.468385	-0.256532	0.103672	-0.0959258	-0.279375	-0.0937891	0.574999	0.427701	0.392958	0.516865	-0.0358644	0.118916	0.0358648	0.220618	-0.149535	0.438979	0.392459	0.185596	0.24998	0.0741367	-0.0469103	0.144157
BUB3	1.15971	-0.282755	0.574556	-0.0429182	-0.335742	-0.288335	2.0869	1.905	0.517601	1.21564	-0.23001	0.0429187	-0.346197	-0.318291	-1.03631	-0.306509	0.0691729	-0.399808	0.214764	0.186175	0.448104	-0.0507998	0.532204	0.119202	-0.0554724	-0.701661	1.20659	1.86349	1.34279	0.504352	0.74862	1.00701	-0.396087	-1.0053	0.0554724	-0.534852	-0.739176	-0.104231	-0.747113	-0.618989	-0.275355	0.41152	-0.0582437	0.244507	1.21211	-0.371106	0	-0.415679	-0.304525
PTPN22	0.282431	0.41824	0.981783	1.67689	0.0291557	-0.0397663	0.128753	0.358568	0.120084	-0.263346	-0.33565	-0.0961723	-0.0271764	-0.157783	0.108507	0.321815	-0.107593	0.0271764	-0.233369	-0.109928	-0.0975866	-0.0779757	0.0131106	0.104376	0.00276518	1.15989	1.45087	-0.0462832	-0.0441546	0.357039	-0.187408	0.334227	0.63918	0.430122	0.0434546	-0.0371146	-0.297899	-0.424838	-0.179908	-0.200533	-0.159086	0.0174508	-0.00276518	-0.0373311	-0.107529	-0.259765	-0.0558147	0.0163093	0
ORAI2	0.379392	-0.18799	-0.0600524	0.524014	0.020164	0.0273056	0.548654	0.816052	-0.143457	0.0074234	0.0726132	-0.119292	-0.0344615	0.0499425	-0.205323	-0.281489	0.152403	-0.228177	-0.272952	0.0535636	-0.0074234	-0.515753	0.135386	0.925501	-0.421773	0.800974	1.13988	0.96401	0.783414	0.331887	0.00415897	-0.494052	-0.411935	-0.0910993	-0.631184	-0.0591135	0.025578	-0.777608	-0.241138	-0.638773	-0.00415897	0.0549965	0.759436	-0.165288	0.0936599	0.10747	-0.10476	0	0.0515966
COPZ2	-0.322338	0.774291	-0.628616	-0.479876	-0.762512	0.251857	-1.03324	-0.558402	-0.126182	0.130299	0.296046	0.0925169	0.170394	-0.0510879	0.0730157	0.29566	-0.0956655	0.0510874	-0.464423	0.463295	-0.0612478	0.328667	-0.122839	-0.0511684	0.0143046	-0.087256	-0.130554	-0.685174	-0.345263	-0.0750122	-0.272937	-0.484036	0.33759	0.467934	0.168975	-0.0143046	0.29738	-0.0289297	0.46253	0.258783	0.0853238	1.10242	0.274287	0.673176	0.0727878	0.040319	0	0.0700216	-0.111851
SPP1	1.07676	-1.20031	0.556711	0.159651	1.03779	1.41061	1.596	1.21503	0.61929	0.0754089	-0.0260754	-0.493491	-0.791434	-0.835948	0.124357	-0.194377	-0.358827	-0.105523	-0.603137	-0.5233	-0.41308	0.0260744	0.369947	0.57368	0.402149	-0.0269184	0.41162	1.23647	0.89766	-0.474496	-0.0364437	0.574554	0.0269175	-1.0449	0.412802	-2.71236	-0.185041	0.245743	-0.185369	-0.174112	0.218628	-2.40531	-1.32515	-0.193811	0.205569	0.104962	-0.389698	-0.698514	-0.744966
RGS7	0.163802	0.52584	-1.37993	-0.776922	-2.74799	-1.19519	-0.706691	-2.26914	1.023	0.0954223	-0.233026	0.230303	0.498607	0.377556	-0.193221	0.799176	0.0256667	-0.0256667	-0.522844	0.607394	-0.73332	0.734543	0.639791	-0.708044	-0.538718	-0.466189	-1.38264	0.088397	-1.01513	-0.636252	-0.237221	-0.447905	-0.231562	0.474654	-0.088397	0.158637	1.14809	1.02167	1.01125	0.744732	0.429914	-1.00833	0.421745	0.686449	0.124702	-0.132522	0.27046	0.47979	0.366034
NPEPL1	0.0860448	0.123021	-0.00791836	-0.120519	0.255695	0.12065	-0.846625	-0.452053	-0.249402	-0.0118866	0.111422	0.000783	0.105946	-0.0568395	-0.0866547	-0.000783	-0.274515	0.120069	-0.239549	0.24489	0.0457025	0.233975	-0.538893	0.354244	-0.293106	-0.136066	-0.28363	-1.19648	-0.467293	-0.515534	-0.204893	-0.697802	0.556015	0.523919	0.524632	0.280041	-0.0973325	-0.0263848	0.0592356	0.0263853	0.152904	0.0505505	0.412295	0.152736	-0.177595	-0.00369072	-0.197575	-0.0611477	-0.158295
HARS2	0.152559	-0.708776	-0.155381	-0.164536	0.201019	0.449608	1.4349	1.1875	0.0733719	-0.224024	0.0163875	0.0241098	-0.172241	-0.397068	-0.563086	-0.4496	0.490049	-0.0163879	0.182119	-0.363117	-0.0587893	0.0435619	0.819813	0.218695	0.431992	-0.19456	-0.00035	0.932192	1.0606	0.0187664	0.297611	0.620735	-0.347193	-0.324172	0.0862017	-0.71198	-0.0508194	-0.424251	-0.406472	-0.142281	-0.292354	-0.425034	0.201163	0.00035	0	0.00225925	0.278192	-0.0545077	-0.186494
SIDT1	-0.0889928	0.205779	1.17698	1.77742	-0.288092	-0.0134335	0.411484	1.15399	0.447935	-0.139398	0.117123	-0.365047	0.136068	-0.27866	-0.0459437	0.161592	0.0693021	-0.0142946	-0.00902605	-0.0743802	0.00902605	-0.216489	-0.00865126	-0.242394	0.512311	0.810817	0.77412	0.086318	-0.01893	0.581668	-0.0925848	0.411486	-0.140408	0.390446	-0.403274	0.156112	0.250456	-0.0227795	-0.37772	-0.269691	-0.00622988	0.418283	0.00622988	-0.135978	-0.142199	0.186099	-0.338799	0.17034	-0.276826
DIP2C	-0.332301	0.18341	-1.9041	-2.97893	0.191487	-0.156495	-0.18741	0.151761	-0.764103	0.581597	-0.604889	0.116714	0.487806	0.0798979	0.422988	0.15857	0.0266829	-0.0894098	-0.900396	-0.136027	-0.0266829	0.236924	0.0480556	-0.985998	-0.556362	-1.64869	-2.22131	-0.437981	0.241755	-1.37809	-0.228949	-0.532012	0.181294	0.5654	1.12498	-1.13078	1.03893	1.0009	0.87677	1.05859	1.1077	-1.26731	-0.0480556	0.665409	0.242808	-0.973212	-0.128757	0.210176	-0.168743
FAM110B	0.966125	0.777227	1.06658	0.385362	0.374563	-0.459295	0.759859	0.923205	0.73219	-0.285812	0.386488	-0.289816	-0.519805	-0.243122	0.0703869	-0.295084	-0.286417	0.146107	-0.1471	-0.0703864	-0.488353	-0.0966082	-0.699512	0.704515	0.754722	0.71065	0.11165	0.0711117	0.336318	0.332055	0.253295	0.627011	-0.820218	0.569728	-0.941346	-0.484078	-1.02404	-0.185616	-0.0711117	-0.604969	-1.03691	0.35332	-0.180874	-1.15903	-0.123495	0.447629	-0.193122	-0.388233	-0.24798
ARHGEF17	-0.622984	0.334148	-0.404485	-0.157192	-0.577547	-0.0103741	-0.950842	-0.952984	-0.348908	-0.105058	0.0184212	0.171649	0.0268221	0.491095	0.363596	0.23767	0.0281806	0.0103736	0.215733	-0.152004	0.158673	-0.0276065	-0.212602	-0.0866609	0.125175	-0.0259552	0.0259552	-0.0482197	0.031714	-0.268105	-0.342624	-1.03716	0.460827	0.223336	-0.126223	-0.0424685	0.200768	0.13199	0.0868764	0.112293	0.238829	0.438266	-0.245183	-0.126894	-0.180174	0.0795612	0.263191	0	0.406585
ADH1B	3.93075	-0.933435	2.39501	0.67495	1.62619	0.883893	2.80274	2.95459	1.73884	-0.444854	0.00480652	-0.00480652	-1.48951	-0.236448	0.418768	-0.144838	-0.816765	0.36756	-0.373304	-0.849481	-0.788828	-0.816531	-0.626931	0.716817	1.61397	1.6522	1.92305	0.33758	-0.313073	1.3412	-0.049962	3.50031	1.44022	-2.38397	0.049962	-1.8893	-1.73969	1.30884	-2.16077	-1.07906	-1.50739	2.55495	-1.81033	-1.36937	-0.171229	0.191859	0.114925	-1.20832	0
MFAP4	0.439994	0.256865	0.318961	0.0975919	0.171264	0.456804	0.0482988	0.653851	0.244672	-0.132929	-0.169616	-0.197974	-0.0321865	-0.327469	0.0189929	-0.0174632	-0.647856	-0.175268	0.0174632	-0.201633	-0.17346	-0.467081	-0.134297	-0.0294337	0.522632	0.872109	1.21678	-0.145426	0.142024	1.65035	-0.181941	0.126105	0.194172	0.0613618	-0.145174	-0.439427	-0.537129	0.0294342	-0.135507	-0.24722	-0.0933309	0.359484	0.711939	-0.278967	-0.0175543	0.126941	-0.0636697	0.00700808	-0.211484
CYP24A1	3.10664	0.673305	-0.0950694	0.0402212	0.802972	1.14797	4.65086	0.273088	0.973127	0.156412	0.194006	-0.274408	-0.0402212	-0.314163	-0.11123	-0.31587	0.545577	-0.285421	-0.587292	-0.140446	-0.3889	-0.470065	0.72228	2.19848	0.393425	-1.42227	0.633489	3.20578	-0.0222282	-0.520315	1.7325	3.93628	-0.172189	-0.271949	-0.673211	-0.0868936	0.0222282	0.249947	-0.152391	0.258807	-0.296311	-0.461345	1.74667	-1.52654	0.222817	0.138715	-0.278596	-0.0294924	-0.375983
CCR5	0.765762	0.459404	1.47463	1.46638	0.226462	-0.224133	0.00246191	0.67892	0.146257	-0.253437	-0.644164	-0.283399	-0.00246191	-0.315726	0.0682116	-0.313502	-0.215483	0.176144	0.141969	-0.252832	-0.250451	-0.375847	-0.549242	-0.379767	0.260796	2.12756	1.18759	-0.498625	0.0664072	1.21105	0.00441217	0.210165	-0.293362	-0.00441217	0.0264378	0.0158648	0.613346	-0.109833	0.0340586	-0.0154724	-0.418919	-0.239867	-0.239682	-0.899718	-0.062603	-0.729031	-0.242851	-0.13042	-0.22177
SH3BGR	-0.260614	-0.127119	-0.7773	-0.913915	-0.193199	0.483792	-0.247626	-0.0957727	0.13207	0.6163	-0.0241327	0.0488319	-0.103404	0.627092	-0.0352225	1.03832	0.659299	-0.111025	0.511488	0.899865	0.0241323	0.107005	0.162271	-0.0997958	-0.0594382	-0.991959	-1.41205	-0.146609	0.11523	-0.273523	-0.539937	-0.553542	-0.236667	0.258964	0.64088	-0.248865	0.0594382	0.309693	0.237372	0.181358	0.322571	0.551788	-0.457852	0.625217	0.484481	-0.176364	-0.12079	-0.297468	0.42931
RBM15B	-0.0408463	-0.523337	0.189397	-0.0734973	0.322786	0.0695672	0.475068	0.49374	0.195503	-0.00468016	0.0620198	0.0410504	-0.124983	0.00468016	0.0505252	0.015512	-0.712287	-0.104465	-0.326277	-0.285201	-0.376023	-0.135256	0.125665	-0.0683055	0.115217	0.00508499	0.23816	0.357308	0.381192	0.225091	0.458659	0.543726	-0.16925	-0.198394	-0.162262	-0.120969	-0.262998	-0.107266	-0.00508499	-0.383978	-0.227078	0.0832911	0.199907	-0.0448828	0.105559	0.136932	0	-0.0720048	0.0588484
TMSB10	1.20687	0.304807	0.515529	0.783838	0.321439	-0.722646	-0.0457106	-0.137506	1.44606	-0.0181913	0.532934	-0.280719	-0.573842	-0.689294	-0.56678	-0.35963	-2.46207	0.385148	0.648105	0.40468	-0.401831	0.0181913	0.0147667	1.65505	0.318115	2.06362	0.381673	0.26178	0.189741	1.08172	0.207825	0.63974	-0.0147667	-0.317687	-0.600182	-1.53344	-1.36424	-1.51697	-1.44157	-1.66569	-1.76215	0.298051	-0.0816546	-0.0337553	0.4935	1.05492	0.290393	-0.00939274	-0.114659
PHYHIP	-0.768162	0.693366	-1.27898	-0.451121	-1.16747	-0.630165	-2.01825	-1.47094	-0.242418	0.330426	0.522797	0.529876	0.134803	0.0425129	-0.227546	-0.168985	0.0441294	0.20121	-0.0425129	0.743889	0.58406	0.500928	-0.148166	0.152534	-0.293969	-0.0503669	-0.56667	-0.729363	-0.583958	-0.213381	-0.042882	-0.569309	0.265155	0.275082	0.0227404	1.26721	0.0706973	0.0360718	0.0631676	0.0333195	-0.0227399	-0.288928	0.307973	0.57241	0.623902	0.869591	0.892037	0.343838	0.278548
MKRN1	0.227481	0.0489502	0.227979	-0.114684	-0.826864	0.614095	0.819755	1.00135	-0.548808	-0.0362139	-0.012764	0.0711975	0.012764	0.16212	-0.135341	0.256305	0.403677	-0.846978	-0.692509	-0.532499	-0.261511	-0.287372	0.518176	1.52343	0.656311	-0.0345173	0.776685	0.971983	0.756282	-0.779781	0.708704	1.42692	-0.315022	-0.373858	-0.272139	-0.792191	-0.076952	-0.0152225	-0.095705	0.116901	0.0152225	0.523212	-0.759216	-0.448049	0.0603142	0.170258	0.19054	0.113235	0.283569
TEAD3	-0.367425	-0.112492	-0.74454	-0.442151	-0.262988	0.128688	-1.23293	-1.26348	-0.0424042	0.268869	0.185947	0.0598822	-0.0130663	0.152041	0.385434	0.264106	0.0145245	-0.143515	0.325271	-0.412542	0.0130658	0.0174427	-0.990538	0.351124	0.019485	-0.647152	0.100344	-0.515619	-0.52265	-0.223346	0.0927067	-0.428094	-0.342641	0.69426	0.0662222	-0.019485	-0.415091	0.115792	0.0873985	0.231764	0.190932	-0.123082	0.563618	-0.466672	0.239259	0.23382	0.268972	0.0386167	0.506812
BCR	0.883401	-0.385296	-0.648593	-0.673162	0.828305	1.69635	2.4018	0.279328	1.34314	0.417298	0.508712	-0.620407	-0.431469	-0.738231	-0.315789	-0.912896	-1.02393	-0.0897937	0.31094	0.359498	0.0897937	-0.151717	1.39504	0.196866	0.460504	0.00440741	-0.0873594	1.78031	0.0124507	0.801695	0.654248	-0.293519	-0.00440741	-0.828798	0.306424	-0.441195	-0.284815	-0.462925	-0.488386	0.236466	-0.335838	-1.09775	-0.0252795	0.722058	0.275654	0.427966	-0.794627	-0.39044	-0.775098
CFLAR	-0.10537	-0.186081	-0.0410609	-0.0230331	0.334556	0.48413	0.88384	0.721156	0.359195	-0.0166483	-0.22221	-0.155874	0.11012	-0.0888572	-0.133694	-0.0902772	0.606909	-0.0409999	0.283235	0.0875988	0.186715	0.0166483	0.520064	0.0266838	-0.145593	0.0339365	0.635268	0.939099	0.753553	-0.0266838	0.401812	0.371373	-0.105059	-0.568014	-0.20824	-0.0972624	0.138441	-0.404579	-0.0472646	-0.122191	-0.175261	-0.192872	0.203759	0.329291	-0.0343156	-0.318071	-0.199399	-0.0146213	-0.187952
ANXA3	1.13217	-0.727045	-0.00950861	-0.616147	0.892557	-0.45194	1.78929	1.19386	0.852783	-1.33138	0.58243	-0.242217	-1.40575	-0.182465	-0.325392	-0.20879	0.751978	0.296113	0.00950909	0.533975	-0.205341	0.62774	0.255657	1.79871	0.813864	0.598371	1.56572	1.74765	0.877858	1.10152	0.0647993	2.46516	-1.27029	-1.55144	-1.14329	-2.4442	-0.660291	-0.0647993	-0.613198	-0.586676	-0.558253	1.57259	-3.28017	-0.925894	-1.12172	0.659178	0	-1.12349	0.0239983
PCGF2	0.0117316	0.565368	0.0863981	-0.726736	0.526617	0.0288663	-1.04462	-0.996695	-0.449395	-0.221815	0.105319	-0.154396	0.0709443	-0.369682	-0.135311	-0.0117311	-0.47189	0.147401	-0.256384	0.232122	0.0599604	0.109092	-0.735518	0.433381	-0.297629	-0.59171	-0.600347	-0.856453	-0.849413	-0.460451	-0.417122	-0.98864	0.749382	0.940272	0.899252	0.262998	0.183849	0.256722	0.161165	0.239851	0.257824	-0.378722	0.736239	-0.161165	-0.396426	0.0668316	-0.245128	-0.0153632	-0.305408
LCP2	0.757766	-0.202986	0.945317	1.70218	-0.295969	-1.28437	0.7095	0.819002	0.123397	-0.00476694	-0.336292	0.00476694	-0.0401626	0.604793	0.490411	0.115665	-0.545325	-0.310191	1.04632	-0.564419	-0.60764	-0.806451	-0.174923	0.492653	1.74242	3.8642	2.62952	0.758573	0.504506	0.897214	0.0997481	2.89981	-0.200251	0.100407	-0.438364	-0.489744	-0.710634	-0.0997481	-0.639324	-0.395807	-0.659741	0.167858	-0.653653	-0.53499	0.879665	0.424316	0.902101	0.661467	1.47278
GPX1	1.13439	-0.197501	-0.472346	0.505299	1.04181	0.937656	0.754431	0.613228	1.48284	-0.0889835	0.0889835	-1.08971	-1.16941	-1.05665	-0.983521	-1.29685	-1.92959	0.361871	0.401528	0.613878	-0.256936	-0.456882	-0.143124	0.971734	0.401397	1.1102	-0.341655	0.418994	0.495865	0.646537	0.0722199	0.295304	-0.0722199	-0.11119	0.642823	-1.93955	-0.505655	-0.899157	-1.10116	-1.3469	-1.30542	0.287498	-0.277611	0.764936	0.0603609	0.323392	-0.82972	-0.940863	-0.859162
CXCL1	1.07953	0.436309	2.47731	-0.532091	-0.299487	-0.638592	0.287032	1.03252	0.553357	-1.05118	1.31416	-0.0203667	-0.926306	-0.395954	0.0203662	-0.604828	0.239469	-0.0421681	1.41963	-0.94949	0.231291	-0.456587	-0.581711	1.88628	-0.194269	2.83223	3.61332	0.943483	0.666617	1.37972	0.697324	1.23433	-1.20563	0.499438	-0.76604	-1.3406	-0.732258	-0.128031	-0.9871	-0.414514	-0.12421	0.12421	0.321778	-0.34621	-0.704963	1.55447	0.312054	-0.647288	0
GNA13	-0.380965	0.0750265	-0.0081234	0.0884738	0.0425286	-0.108964	-0.493874	-0.289618	-0.426923	-0.095911	-0.269446	0.248519	0.274114	-0.037221	0.343528	0.368937	0.0805168	-0.211598	0.0081234	0.133077	0.0737987	-0.160415	-0.479529	-0.0147028	0.0888028	-0.180991	-0.195756	-0.426804	-0.637846	-0.0511665	-0.204756	-0.689948	0.0147028	0.259842	0.262976	0.434039	0.262396	0.524463	0.501639	0.756311	0.046845	-0.348753	0.284777	-0.263908	-0.219551	-0.389298	0.0143642	0.203327	-0.130628
MID1	0.171687	-0.10031	1.20185	-0.261333	0.544822	-0.576429	0.261232	-0.178136	0.803105	-0.426588	1.11557	0.17627	0.28056	0.293609	-0.248792	0.414762	-0.46577	-0.325935	0.10031	-0.450486	-0.110331	-0.260816	1.20341	0.337535	0.41206	0.602185	1.02198	0.624413	0.0253134	0.845437	0.961271	1.30924	-1.28484	-0.787116	-0.958529	-1.51043	-0.399593	-0.0253139	-0.229316	-0.535645	-0.845345	-0.751745	-0.805079	0.0941954	-0.297461	1.44751	0.354579	0.60925	0.667992
EPB41L4A	0.0153661	0.633378	0.214487	0.220627	-0.000257	-0.301243	-0.681947	-0.460317	-0.298592	-0.181496	-0.0147996	0.23991	0.246502	0.0561748	-0.224516	0.000257	0.389711	0.00462675	-0.185472	-0.0850134	0.00727558	-0.143906	-0.652233	0.340559	-0.145899	-0.0835848	-0.620293	-0.928181	-0.729731	-0.139472	-0.54672	-0.686513	0.892771	0.462864	0.821766	0.468174	0.0835848	0.122185	0.497179	0.136907	-0.100306	-0.129417	0.623814	0.104046	-0.248651	-0.0667081	0.149417	0.0938873	-0.0823212
ADA	0.619104	0.167948	2.64868	2.47967	0.473108	-0.424971	-0.205949	-0.2585	-0.0772529	-0.559194	0.431674	-0.00195742	-0.0556641	0.272339	0.623001	-0.0786734	-0.502339	0.193429	0.680238	-0.360876	0.00195694	-0.508891	-0.218753	0.577553	1.09071	3.30866	1.5774	-0.167709	-0.276807	0.980299	1.02074	0.962246	-0.304647	-0.0702252	-0.666525	0.531953	-0.343	-0.0181155	-0.545442	0.018116	-0.0691485	0.374515	0.27214	-0.613098	-0.165534	0.829568	0.00642061	0.516212	0.628208
AOAH	0.707229	0.423984	0.931279	0.249718	0.347879	-0.430443	0.278073	0.201591	0.109007	-0.101194	-0.0405989	-0.199446	-0.0515127	-0.213618	-0.290162	-0.302906	-0.000953	0.000953	-0.29788	0.0166616	0.070652	-0.171777	-0.13389	0.726977	0.372858	1.10929	1.03612	-0.00926781	-0.219056	0.695293	-0.205148	0.0558405	0.0259542	0.00926733	-0.0540075	0.189867	-0.442076	-0.358942	-0.146441	-0.694144	-0.305782	0.0515776	0.692144	-0.235144	-0.0734768	0.0739493	-0.235765	-0.0399795	-0.21966
GNA15	1.05052	0.156951	1.59116	0.77058	0.625065	-0.242538	0.823082	0.686314	0.936687	-0.0334105	0.103107	-0.203705	-0.20172	-0.0399027	-0.0917582	-0.188431	-0.372697	0.0803981	-0.241878	-0.133914	-0.320276	0.0334105	-0.225284	-0.00792408	0.0496688	1.31278	0.650691	-0.458117	-0.421593	0.867465	-0.0409546	0.00792408	0.169675	0.291266	0.00908089	0.534216	0.197111	-0.211812	0.015296	-0.465322	-0.738433	-0.0665855	-0.0182309	-0.288022	-0.013587	0.153962	-0.0052638	-0.189846	-0.0571794
PLA2G7	0.0196266	0.145411	1.0852	1.70063	0.0470276	-0.218901	0.297258	-0.233409	-0.120654	-0.241486	0.00483275	-0.143201	-0.0489521	-0.000594	0.000594	-0.106349	0.409245	0.0257268	-0.0334096	-0.0997887	0.00554895	-0.0306082	-0.236479	0.897552	0.295213	0.954608	2.04309	0.0510964	-0.405232	0.0400634	0.0860047	0.79916	-0.147305	0.0213366	0.0607948	0.00547695	-0.00547695	-0.100378	-0.322001	-0.0997748	-0.223503	-0.0860021	-0.0676913	-0.268639	-0.0901642	0.00723457	-0.00231266	-0.0721645	0.0141478
CEMIP	-0.0749617	0.489164	1.64763	2.97485	0.0236259	-0.221374	0.198975	0.1553	0.123363	-0.353612	-0.179264	0.197853	-0.0856895	-0.00275421	0.0300264	-0.17206	0.031477	-0.0696053	-0.170543	0.00275421	-0.135305	-0.0722752	-0.323793	0.799513	0.0998254	2.13731	0.534728	-0.171835	-0.058639	1.14516	-0.141341	0.91102	-0.0244098	-0.151859	0.0244098	0.701909	0.103373	0.0388589	-0.0913672	-0.0755367	-0.141397	-0.0761709	0.15085	-0.434041	-0.441036	-0.117929	0.261195	0.064836	0.00684738
NXF3	-0.863833	0.212262	-0.53636	-0.00725698	-0.189217	-0.957002	-1.27695	-1.23428	-0.0776467	0.372845	0.104356	0.369389	0.676487	1.55225	1.10972	1.00473	-0.143345	0.00725698	2.33122	0.307659	-0.0761418	-0.133741	-0.175325	0.000908	-0.0483055	-0.0707397	-0.325945	-0.4742	-0.446669	-0.312943	-0.0789208	-0.259467	0.392321	0.3656	0.455329	0.748272	-0.000908	0.146276	0.0558286	0.700983	0.150843	-0.149107	0.0323763	0.0661759	0.31861	0.0367899	0.41267	0.861818	1.82206
RGS13	0.235073	0.0948741	0.981032	0.00382662	0.128943	-0.0927088	0.108482	0.266272	-0.152705	-0.128532	-0.0585532	-0.0211463	-0.00382662	-0.146597	0.0192835	0.0154157	0.0125778	0.0219727	-0.117008	-0.220571	-0.159445	-0.0722976	0.0573308	0.177592	-0.140857	1.06655	0.668594	0.0957153	-0.00606346	-0.117357	0.0635817	1.41839	0.00606346	-0.0719552	-0.0167294	0.144382	0.0464845	-0.133554	-0.154564	0.14328	-0.0503795	-0.0640082	-0.185154	-0.165026	-0.118909	0.0357707	0.0444751	0.00358462	-0.103137
EPB41L5	-0.160977	-0.210426	-0.926285	0.0616918	-1.14951	-0.856272	-1.4816	-1.30505	-0.398035	1.9427	0.845449	1.73009	1.62064	0.931558	1.21213	0.828919	0.888631	0.548108	0.841367	-0.506243	-0.0616918	-0.385913	0.183971	-0.0780282	-0.358941	0.117052	-0.548971	-0.463355	-0.485875	-0.407926	0.427053	0.0345178	0.606035	-0.0841322	-0.177354	0.187164	0.0768766	0.0564051	0.420954	0.0522718	0.0897932	-0.483567	-0.0345178	-0.208302	2.3097	1.23428	2.36682	2.15223	1.14699
CD8A	0.666919	0.0208502	3.05748	0.833086	0.0908661	-0.329625	0.815031	0.659611	0.00828409	-0.534178	-0.585532	-0.533742	-0.748715	-0.355419	0.0232439	-0.492759	-0.20152	0.0336852	0.00685597	-0.460677	-0.00685597	-0.0281043	-0.424204	0.373925	1.16097	3.80372	1.62323	-0.466011	0.0499387	0.329315	-0.375984	0.0586948	-0.434623	-0.0804896	-0.0535974	0.810522	-0.574242	-0.457214	0.051075	0.0907769	0.291435	-0.329135	-0.0499387	-0.511636	-0.195185	0	-0.334584	-0.284497	-0.24115
EDA	-0.242306	0.701121	0.0634685	-0.380816	0.213115	-0.0869799	-1.46887	-0.884432	-0.273351	-0.123034	-0.162411	0.00600529	0.295682	0.106992	0.118911	0.0143595	-0.00600529	-0.147066	-0.468553	0.0439391	0.123657	0.10632	-0.151433	-0.0804644	0.085557	-0.385221	-0.856883	-0.999144	-0.31277	-0.425926	-0.52477	-0.684758	0.484559	0.796435	0.746088	0.0345454	-0.0345454	0.280433	0.463564	0.275517	0.272662	-0.441688	0.543649	0.0673547	-0.236275	-0.326492	-0.0832906	0.102509	-0.070744
TWNK	1.02232	0.0892024	0.712351	0.663931	0.566313	-0.121809	0.126521	-0.0079627	0.342091	-0.1396	-0.310615	0.0107131	0.046978	-0.094461	-0.424344	-0.145126	-0.141199	0.0263462	-0.122035	0.0079627	-0.375747	-0.14477	0.289774	0.501306	0.401207	0.132856	-0.250514	-0.0302639	-0.038485	0.621284	0.136049	0.208505	-0.821038	0.0367041	-0.222451	0.333002	-0.0180287	-0.24641	0.0180287	-0.181843	-0.277696	-0.127152	0.473981	-0.069304	-0.0954194	-0.25132	0	0.268754	-0.0772157
STK39	0.534262	-0.21595	0.345729	0.258237	-0.10326	-0.0404205	1.45143	0.777932	0.995727	-0.321122	0.486775	-0.0867181	-0.222677	0.0404205	-0.101227	0.0998163	0.193847	-0.78659	-1.08376	-0.0525031	-0.438872	0.321917	0.164869	0.630566	0.274577	0.086093	0.096612	0.74439	-0.285504	-0.134771	0.913062	1.26945	-1.23228	0.00416613	-0.69782	-1.58903	-0.338408	-0.179186	-0.365592	-0.0735893	-0.00416565	0.334952	-1.29407	0.138082	-0.353046	0.515014	-0.13607	-0.314277	-0.033525
CHEK1	0.176516	-0.0508237	0.0457883	0.308162	0.127205	-0.139153	0.825708	0.284008	0.183368	0.0614834	-0.141448	-0.124095	-0.318038	-0.173446	-0.156655	-0.0305343	0.0305343	0.0927362	-0.224208	0.073523	-0.0977554	-0.187987	-0.026638	0.431212	0.141259	0.15402	0.0588951	0.378937	0.231412	-0.188178	-0.000112	0.481327	0.492868	0.00340986	-0.258263	-0.00260305	-0.110206	-0.0934553	-0.237947	-0.171853	-0.441	0.000112	-0.169313	0.0969472	0.0711894	-0.135343	-0.0898757	-0.365846	-0.169034
XPNPEP1	0.164433	-0.472411	-0.514052	0.494437	0.853554	0.293101	2.58409	2.18984	0.121682	-0.0327744	-0.185786	-0.25059	-0.32236	-0.284911	-0.336751	-0.0683179	-0.234856	0.0327749	0.41083	-0.23537	0.484918	0.20707	2.15745	-0.315018	0.865753	-0.215347	-0.501566	2.44631	1.73151	-0.0191536	0.198236	1.06259	0.209572	-0.339249	-0.405087	-0.824557	0.109862	-0.430986	-0.0511341	0.0307703	0.0191536	-0.532363	-0.561748	0.65921	0.109169	0.0676622	-0.118577	-0.305612	-0.0591321
SASH3	0.36387	0.651207	1.26342	2.33847	0.282318	0.0910864	0.875204	1.22796	0.429148	-0.252899	-0.121952	-0.30278	-0.155996	-0.314163	-0.2596	-0.483833	0.00785541	-0.00785541	-0.548588	-0.395998	-0.224885	0.0477014	-0.681396	0.037992	0.0810785	1.95464	1.89368	-0.518441	-0.310025	1.02137	-0.494401	-0.398537	0.125432	-0.120366	0.127044	0.518052	0.273018	-1.02854	-0.197707	0.213368	-0.0379915	-0.423501	0.36438	-0.351431	-0.197008	0.0517654	-0.166135	-0.0782366	-0.0315218
CXCR3	1.39126	0.299535	2.21892	2.54184	0.143872	0.117836	0.145891	0.228267	0.365321	-0.106832	-0.0254412	-0.0205712	0.0131288	-0.0400867	-0.112972	-0.0705385	-0.0858154	0.259936	-0.0711651	-0.164618	-0.0131288	-0.0969663	-0.430659	0.275419	0.0308399	2.24605	1.2501	-0.106291	-0.0635762	0.0750442	-0.00262737	0.00262737	0.0727291	-0.305445	0.137104	0.711195	-0.0389934	-0.41674	-0.293708	-0.0920978	-0.424084	-0.33776	0.268684	0.064096	-0.131433	0.0206742	-0.0235767	-0.0326142	-0.0292664
PLSCR1	0.550056	-0.223917	0.766564	-0.198167	0.0661297	-0.305199	1.53648	1.22535	0.359561	-0.196779	0.113338	-0.284671	-0.546376	-0.29175	0.553146	0.23155	0.770992	-0.382164	0.307112	-0.32968	-0.0661302	-0.265246	-0.225528	0.424649	0.482801	0.861874	0.656176	1.58857	0.742438	0.680213	0.0588732	1.63256	-0.708502	-0.882367	-1.20403	-2.2336	-1.02264	-0.338625	-0.893896	-0.674282	0.243025	0.601875	-1.87799	-0.0588732	0.131887	0.393214	-0.136682	-0.286586	-0.0180416
KLHL3	-1.09506	-0.262095	-0.768362	-0.595317	-1.47941	-0.250397	-0.704374	-0.542092	-1.10921	0.266114	0.186563	0.728878	0.033143	0.725414	-0.0925274	0.9594	0.795848	0.235633	0.0807304	-0.033143	0.412706	0.371979	0.371813	-0.518556	1.03899	-0.401527	-0.400252	-1.03739	-0.321955	-1.63127	-0.286182	-0.0118775	0.682157	0.0118771	-0.0319486	-0.0447874	2.47661	1.24156	0.494112	1.04365	0.118367	-1.02414	0.12932	0.449036	-0.0246944	0	0.539705	-0.235125	0.440973
IGFLR1	1.88572	0.340349	1.06443	1.19036	0.40089	1.74466	-0.428907	-0.0756679	0.325676	-0.505647	1.18209	-0.317764	-0.264069	-0.835863	0.0496855	-0.809608	-0.98168	0.034194	0.00338554	-0.00338554	-0.2816	-0.113667	-0.0911241	1.29817	0.892296	2.07255	1.80332	-0.601576	-0.25371	0.794902	-0.20541	-0.320852	0.0243888	-0.0243893	1.11883	-0.181938	-0.434197	0.134591	-0.0386381	-0.542205	0.108848	0.135013	0.0993767	-0.201059	-0.340123	1.15897	-0.200273	-0.169157	-0.628763
NEU1	0.997506	-0.974308	-1.30651	-0.675862	1.74586	1.83255	1.93463	1.81061	1.14455	-0.332028	-0.211507	-0.334634	-0.425935	-0.745643	-0.213781	-0.555374	-0.986903	0.307582	0.462459	0.452802	0.47778	0.211507	0.535986	0.542785	0.905876	0.152105	0.618012	1.62782	1.35019	0.687639	-0.112121	0.285605	-0.922939	-1.16588	0.112121	-0.737265	-0.240149	-0.588222	-0.424091	-0.491952	-0.226171	-1.10382	-0.671697	1.03057	-0.069212	-0.0352602	-0.150529	-0.253878	-0.423784
NCF2	0.875147	0.228643	1.20657	0.847644	-0.323267	-0.337262	0.84616	0.959428	0.0954223	-0.589973	-0.477261	-0.65653	-1.12044	-0.138239	-0.507513	-0.426333	1.47698	0.720382	0.0398006	-0.00540638	0.00540638	-0.336451	-0.37674	1.52467	0.252766	1.81883	1.83033	0.359212	0.177438	1.41025	-0.309394	1.88215	0.242545	0.797173	-1.00496	-0.936297	-0.600816	-0.207998	-0.792913	-0.344734	-1.13696	-0.0773435	0.077343	-0.393308	-0.20132	0	-0.504148	-0.454984	0.174927
MARCKS	0.332367	0.837278	1.0723	0.769299	0.0355682	-0.0976744	0.247959	-0.145378	-0.011858	0.148308	-0.136781	0.0233526	0.101171	0.0175991	-0.147394	-0.10788	-0.156227	-0.210304	0.011858	-0.220226	-0.0870657	-0.302237	-0.249342	0.323773	1.19039	1.40787	2.54992	0.104093	-0.063601	0.0929523	0.199317	-0.0514255	-0.184713	-0.155195	-0.0747585	1.04682	0.147187	-0.271072	-0.00382423	0.0342708	-0.117505	-0.0805263	0.00382423	-0.528029	0.121332	-0.235473	0.176476	-0.00546122	0.0663037
BASP1	1.60924	0.880806	2.31813	2.781	-0.010437	-0.935863	0.346806	0.115167	-0.0966206	-0.490276	0.010437	-0.786895	-1.23649	-0.5271	-0.345242	-0.293742	0.0798492	0.507792	-0.0659199	0.431968	-0.048193	0.307428	-0.634077	1.88417	1.07358	2.70227	3.47902	-0.117942	-0.538001	1.46139	-0.233494	0.751375	0.798351	0.641573	-0.857883	-0.133679	-1.44291	0.117942	-1.53793	-1.12509	-1.3813	1.68595	1.1392	-1.0485	-0.188477	0.220987	-0.360458	-0.947241	-0.267044
ARSF	-0.200042	0.266093	-0.324123	-0.166256	0.314075	0.621324	-0.916387	-0.515273	-0.381849	-0.26048	0.377011	0.140729	-0.0151739	-0.0782881	0.419087	0.185616	-0.169745	0.188833	-0.510686	0.272888	0.895163	0.0151734	0.26367	-0.735028	-0.919294	-1.30179	-1.93886	-1.11901	-0.44762	-0.744827	-0.923825	-1.22074	0.199342	0.263455	1.26744	-0.1879	0.232105	0.458766	0.357116	0.538145	1.0859	-1.68481	0.467926	0.187901	-0.729662	-0.117887	-0.266483	-0.49772	-0.322348
COL14A1	1.26327	0.276592	0.659541	0.56394	0.404989	-0.109435	0.372438	1.37763	0.462228	-0.389279	0.285114	-0.0604448	-0.12107	-0.0691786	0.325604	-0.161319	-0.183405	0.0604448	-0.112352	-0.512021	-0.35883	-0.0904784	-0.099339	-0.0251699	0.734855	1.78895	2.18	0.0818076	0.159717	2.78832	0.918242	2.87218	0.0196934	0.592961	-0.110983	-0.0196934	-0.494933	-0.0466108	-0.0860143	-0.057014	-0.356767	2.948	-0.490828	-0.38311	0.01965	0.347707	0.01965	-0.0280318	-0.0379219
DNMT3L	-0.0607762	0.208911	-0.709642	-0.697499	0.946949	-0.234109	-0.0881453	-0.769379	-0.588948	1.23123	-1.40717	-0.278618	0.402738	-0.028944	0.790469	-0.367866	0.0289435	0.966605	0.200668	0.491873	0.407047	0.416228	0.217421	-1.24665	-1.11646	-1.52201	-1.83961	-0.455162	-0.720403	-1.81915	-1.10563	-2.25145	1.10771	0.287242	1.47139	-0.0156689	0.1732	0.293866	0.0156684	0.0826674	0.334475	-1.30527	0.167394	0.844934	0.545213	-2.03888	-0.804554	-0.270338	-0.707901
ADGRG2	0.711877	0.125986	1.51735	2.67512	0.0415387	-0.427629	0.734766	1.47418	0.526682	-0.184033	-0.459378	-0.374165	-0.00845098	-0.203328	0.00845098	0.0613618	0.0106091	-0.140708	-0.416274	-0.237094	-0.289555	-0.225779	-0.5871	-0.340884	1.78891	1.13018	-0.053308	-0.304912	0.253425	0.964737	-0.205341	0.365177	-0.550811	0.355997	-0.399574	0.549245	0.0835285	0.491045	-0.221582	-0.423298	0.053308	-0.0673966	0.125869	-0.539205	-0.101562	-0.195318	-0.2938	0.163567	-0.203196
XBP1	0.420792	-0.387547	0.726095	-0.80402	-0.20771	1.30626	1.18299	1.33366	-0.20233	-0.0442596	0.459665	0.0243425	-0.153042	0.462841	0.27165	0.0218596	-0.289881	-0.0218596	0.180388	-0.427348	-0.566095	-0.324248	0.166384	0.178603	0.00448799	2.15758	3.22242	1.11422	0.61089	-0.686456	-0.0104976	1.41195	-2.03696	-0.400628	-0.26644	-1.37739	-0.45803	0.12906	-0.00448847	0.129816	0.246327	-0.102787	-0.234458	-0.192627	0	0.378583	0.0963559	-0.0904078	0.52922
PPL	0.716836	-0.138423	1.53965	1.10738	0.52428	-0.00493717	0.00493717	0.084383	1.25476	-0.258894	0.852357	-0.471036	-0.569287	-0.614146	-0.293319	-0.0406198	-0.396635	0.0300508	-0.361306	-0.289412	0.227889	0.0961733	0.457743	-0.0503516	0.729069	0.986013	1.55508	-0.171078	-0.430151	0.473183	0.591379	0.494384	-1.00631	0.0240502	-0.619455	-1.0478	-0.336449	-0.550242	-0.0240502	-0.0729232	0.0490255	0.789892	0.0819492	-0.290133	-0.361971	0.605845	-0.603936	-0.726145	-0.674149
PMF1	0.33942	0.111925	0.0197582	-0.511777	0.188698	-0.697515	-0.840892	-0.861775	0.315527	0.361628	0.466977	-0.165287	-0.330435	-0.366799	-0.0927653	-0.0197582	-0.875784	0.208423	-0.0234137	0.677518	0.284734	0.173151	-0.248337	0.268884	0.221323	-0.420016	-1.42949	-0.816359	-0.936266	-0.138773	-0.601778	-1.13976	0.305885	0.539824	0.400818	0.0336428	-0.0253296	0.0510073	-0.0700779	-0.0916767	0.0253296	0.313044	0.631148	0.211464	0.170605	0.315142	-0.232185	-0.421298	-0.36814
GINS1	0.495673	0.053102	1.19525	-0.00268173	-0.0688462	-0.258005	1.71931	0.222029	-0.172387	-0.0242796	0.360758	0.230375	0.0392594	0.259442	-0.37587	0.00268221	-0.0383625	-0.912481	-0.247207	-0.293049	-0.300632	0.0163636	0.451182	0.583458	0.0110068	-0.0110073	0.550576	0.964942	0.31012	-0.139811	0.663284	1.7966	-0.441532	-0.785322	-0.694971	-0.458611	-0.152897	0.770758	-0.854118	-0.270224	0.0585766	-0.189163	-1.25634	0.0888324	-0.029027	0.222698	0.233508	0.140282	0.115163
RBFOX1	-0.750823	0.495814	0.0451102	-0.52134	-0.311039	-0.284479	-0.684719	-0.578465	0.200222	0.177058	0.00255442	-0.132239	-0.172318	0.358123	0.200222	0.105744	-0.123739	0.183891	-0.00255442	-0.264369	0.143164	0.821025	0.202834	-0.643869	-0.664786	-0.0112233	-0.300287	-0.314186	-0.246217	0.0705214	0.195303	-0.590966	-0.13371	0.237639	-0.0920644	0.26604	0.0752516	-0.189806	0.00241852	0.0332313	-0.00241852	0.213507	0.55103	0.134291	0.509112	0.244095	-0.119215	-0.160431	0.388267
U2AF2	-0.093092	0.994582	0.350076	0.254574	0.29658	-0.444835	-1.14956	-1.18619	-0.15971	-0.0834041	0.0236259	-0.0426335	0.0377507	0.15695	-0.0302362	0.0229063	0.672878	0.21675	-0.279182	-0.219619	-0.0229068	0.154362	-0.298245	0.00326538	-0.0032649	-0.292138	-0.593918	-1.54212	-1.11267	-0.330196	-0.46532	-0.996803	0.906651	0.895837	0.534943	0.573733	0.123806	0.163292	0.0780811	0.381723	0.370602	-0.159776	0.29687	-0.232162	-0.228989	-0.0902367	-0.174896	0	0.000333
LCN2	0.091156	0.927883	1.29857	1.51043	1.0779	-0.0380926	0.394047	-0.550011	0.183356	-0.91849	0.0168076	-0.198219	-0.163811	-0.366513	-0.30781	-0.0298452	-0.02736	0.0297289	-0.492357	0.604846	0.0641928	-0.0168076	-0.703353	1.3214	1.37026	0.82817	5.77896	0.0417471	0.0335722	0.864081	-0.0301199	-0.163955	-0.721438	0.0973048	-0.406784	0.0301194	0.0710273	-0.687092	-0.767821	-0.477664	-0.749888	-0.447515	0.120463	-0.363977	-0.629666	0.00557995	-0.1618	-0.111032	-0.244966
GIT2	-0.628166	0.546	1.21166	0.700965	0.129442	-0.363465	0.602975	0.507994	-0.00808287	-0.552359	0.0994906	-0.230306	0.00808287	-0.140592	0.0238314	-0.0706034	-0.0460625	0.171797	-0.0412149	-0.225276	0.216398	-0.0455265	-0.0401282	-0.0876188	0.569524	0.982818	1.05043	0.0594077	0.0656829	0.386057	-0.18342	0.814282	-0.559039	0.657005	0.0295334	-0.115294	0.0715227	-0.0879588	-0.349037	-0.18342	-0.0295334	0.49002	-0.229004	-0.440424	-0.477754	0.11965	-0.181912	-0.187628	0
ICOS	0.249506	0.100645	0.707603	1.41569	-0.0119081	-0.150819	-0.0325098	0.503954	0.127779	-0.292542	-0.176829	-0.0194139	-0.120393	0.635969	-0.0845647	-0.083601	0.106689	-0.276	0.00435257	0.0804157	-0.00435257	0.0086565	-0.0899582	-0.00744629	0.455388	1.13946	1.2754	-0.050539	-0.103502	0.565063	0.381061	0.372688	-0.0479889	0.288998	0.0299788	-0.095613	0.540663	-0.136268	-0.31005	-0.129488	-0.276671	0.00744629	0.389548	-0.0886216	-0.351745	-0.0987692	0.156899	-0.135769	0.651208
SKAP2	-0.343895	-0.242	-0.0180101	-0.153161	0.0480971	0.000376	3.08732	2.25369	-0.0999718	-0.0336833	0.300406	0.0242529	0.0857911	0.12424	-0.149656	-0.0179625	0.697137	0.0472603	0.494334	-0.0437603	-0.000376	-0.0601282	0.990325	0.112618	0.51626	-0.301014	0.235409	3.13281	1.87056	-0.268241	0.813475	2.59949	-0.419278	-0.449056	-0.15586	-0.453254	-0.0692458	-0.00892401	-0.171567	0.0729322	0.493482	-0.369339	-0.177927	0.00892401	-0.0123706	0.304436	0.107334	-0.00477696	0.278266
HLA-F	0.292237	-0.707933	-0.337526	1.21716	0.0948391	-0.33841	0.805434	0.754355	0.94143	0.622358	-0.204938	-0.209942	-0.221436	-0.0773497	-0.0182362	-0.139145	-1.03128	0.0182362	0.819279	-0.292577	0.560787	0.0733433	0.176713	0.023757	1.34928	2.1121	1.18424	1.01015	0.664041	0.966413	-0.234113	0.131899	0.0181494	-0.0451632	-0.35344	-1.49691	-0.471385	-0.82241	-0.652376	-1.02952	-0.725378	-0.733016	-0.0181494	0.160251	1.11756	0.21011	0.230948	0.25649	0.29289
KLHL21	0.262945	-0.272252	0.121922	-0.540573	0.30002	-0.00479889	-0.609687	-0.595774	-0.816515	0.00479889	0.595298	0.43674	0.501842	0.388332	0.802738	0.461282	-0.602644	-0.207436	-0.086875	-0.347648	-0.373047	0.0876465	-0.536213	0.0743237	-0.0743232	-0.708838	-0.125585	-0.745463	-0.54453	-1.05255	-0.626473	-0.730449	0.078145	0.97553	0.579633	-0.0946083	0.213841	0.857001	0.786151	0.810711	0.231287	1.94984	0.125003	-0.352474	-0.177406	0.459888	0.327091	0.339483	0.244339
VTCN1	0.807686	0.364087	0.398793	2.5413	2.36282	-0.0192771	2.10655	1.48922	1.75205	-0.659243	0.803504	-0.986059	-0.691623	-1.04925	-0.517906	-0.855252	-0.216614	0.88788	-1.53631	0.0192771	-0.489007	-0.651941	0.65536	0.571392	0.558007	0.246959	2.15972	0.193562	0.797145	-0.0926285	-1.60599	1.14702	-2.10844	-1.53864	-1.52123	-2.34152	-0.781624	0.357596	-0.0753517	-1.51595	0.102866	0.0753517	-1.25189	-0.71246	-0.428593	0.824287	-0.975449	-0.59499	-0.838166
AASS	-0.435333	0.678912	-0.789265	-1.32117	-0.581295	-0.532991	-0.185657	-0.243578	-0.752673	0.395828	-0.0800638	0.121316	1.19534	0.638627	0.324322	0.716779	0.273338	0.0426488	0.315456	-0.404614	-0.0426493	0.318012	-0.0694575	-1.25553	0.141016	-0.635727	-1.21855	-0.231205	0.0535951	-1.27656	-0.132943	0.0633445	0.261403	0.393713	0.211461	-0.343532	-0.00995207	0.00995255	0.669055	0.294575	0.721949	-1.4388	0.433856	-0.056077	0.149019	-0.381706	-0.19055	0.777331	0.317657
MRPL46	0.0253401	-0.617649	-1.48001	-0.478544	0.334768	0.0262079	-0.00226498	0.133171	-0.452034	-0.116633	-0.0312262	-0.342913	0.00226498	-0.0349817	0.427022	0.0217752	-0.263949	0.399688	0.36462	0.30374	-0.0206289	0.00940418	-0.359247	0.0113811	0.191075	-0.601317	-0.656477	0.125972	-0.0113811	-0.468805	-1.16628	-0.789642	0.758038	-0.36083	0.516016	-0.688981	-0.0509024	0.620773	0.634206	0.765478	0.662922	-0.314225	0.567335	0.0686855	-0.172299	-0.157197	-0.436959	0	-0.0619907
MCAM	1.2285	0.203515	0.344277	-0.223472	-0.129065	0.823036	0.317451	0.277675	0.40216	-0.00623417	-0.0527277	0.90997	-0.86507	0.00623417	0.291725	-0.0392981	0.798259	-0.166481	-0.0251894	-0.383399	-0.311439	-0.303315	-0.583221	1.24398	0.6256	0.780762	0.749988	0.421792	0.0273952	2.1032	0.406724	-0.0235009	-0.719489	-0.055511	-0.940534	0.0235004	-0.430222	-0.647968	0.109318	-0.498189	-0.608008	-0.0732513	0.292642	-0.212656	-0.0040884	-0.082798	1.24712	-0.547007	0.0823307
SQSTM1	0.146714	-0.418636	-0.0885725	0.0552759	0.342195	0.726213	1.11794	0.667046	-0.0843821	0.289125	0.0100327	-0.344807	-0.169747	-0.161298	-0.100773	-0.125419	-0.433353	-0.0100327	0.179124	0.0482006	-0.166401	0.0459156	0.021656	-0.00651169	0.23453	-0.025322	0.00651169	0.803506	0.931333	-0.12743	0.182897	0.552498	-0.0422344	0.0215254	0.0822296	-1.18935	-0.120937	-0.137466	0.0467205	-0.19699	-0.0383616	-0.514483	-0.250788	0.175096	0.283543	0.0978088	-0.29128	-0.0825291	-0.0359144
EXT1	0.632463	-0.783895	0.401956	-0.162651	1.0372	-0.276179	0.774968	0.64184	0.989739	0.326049	0.263957	0.0763693	-0.452557	-0.133864	-0.421476	-0.0936184	0.788564	-0.0763693	-0.23403	0.0871124	-0.260141	-0.359156	-0.138509	0.489985	-0.0764513	0.588339	1.39746	0.718825	0.777972	0.724151	0.0163164	0.178285	0.167438	0.14321	-0.354855	-0.101686	-1.01954	-0.324815	-0.496989	-1.08376	-0.697446	0.0613422	-0.0163164	-0.133729	0.440847	0.269087	0.107272	-0.410003	-0.0801868
CXXC4	-0.142002	-0.259986	0.349012	0.0284462	0.0679016	-0.501954	-0.951151	-0.783946	-0.855037	0.0218029	0.150874	-0.0619969	-0.0800972	0.0496812	-0.0218034	0.218832	0.0531712	-0.107047	0.658426	0.275354	0.365039	-0.124305	-0.646432	0.339584	-0.01265	0.704068	-0.0654941	-0.489198	-0.744681	-0.229352	-0.751073	-0.611773	0.457747	0.359904	0.307448	0.868592	0.260738	0.01265	0.384315	0.241023	-0.161114	-0.313486	0.304945	-0.110876	-0.0934119	0.204271	0	-0.0855284	0.0773063
RPA3	0.135022	-0.436156	-0.781395	-0.0132313	0.474696	-0.685655	-0.749735	-0.717286	0.00255299	-0.0818729	0.219251	0.155107	0.0487289	-0.19658	-0.000722	0.000722	-0.495065	0.352224	-0.252213	0.662702	0.282217	0.722854	0.283669	-0.277273	-0.0972967	0.0947485	-1.40261	-1.0272	-0.89478	-0.384549	-0.740891	-0.489975	0.683822	-0.146822	0.596489	-0.777148	0.174129	0.384459	0.209167	0.300035	0.221109	-0.0947485	0.311278	1.00601	-0.350412	-0.0137653	-0.120916	-0.222174	-0.462451
MAP4K4	0.129751	0.143629	0.430527	1.05386	0.173501	0.0135508	0.776077	-0.0135508	0.204312	-0.18035	-0.332016	-0.340669	-0.202288	0.0705156	0.338356	-0.0354109	1.49348	-0.716792	-0.151908	-1.03861	-0.158065	-0.417278	0.328013	0.309972	1.09673	-0.126153	-0.0464897	0.720098	0.188185	0.421316	1.21427	1.67609	-0.084548	0.0164595	-0.155664	-0.251101	-0.334298	-0.120045	-0.0711584	-0.016459	0.187599	-0.990008	-0.1109	0.170441	-0.0469465	-0.107632	-0.254461	-0.114005	0.112282
C11orf24	-0.104656	0.36298	-0.330178	-0.995255	-0.0152073	-0.269579	-0.431274	-0.798693	-0.129559	-0.0255799	0.152666	0.0152078	0.403943	-0.094173	0.189735	0.179175	-0.146975	0.221287	0.44248	0.181965	0.248645	0.050869	-0.468836	0.330716	-0.0799818	0.187184	0.508927	-0.404007	-0.818459	-0.693919	-0.865712	-0.868192	0.255723	0.563726	0.495366	-0.447597	-0.419729	0.142277	0.461022	0.0414891	0.25674	-0.0414886	0.304419	-0.121198	-0.14901	0.0999455	-0.0806646	0.266876	-0.157623
OSBPL3	0.589569	-0.0565844	0.99104	1.39743	0.279117	-0.22992	1.47022	0.698288	0.333492	-0.250753	0.659361	-0.317386	-0.513885	-0.015346	-0.38033	-0.0179143	0.137837	0.26172	0.015346	-0.0790262	-0.170567	-0.224375	0.105033	0.0928631	-0.187491	0.637523	1.14293	0.754392	0.257805	0.382146	0.636123	1.34272	-0.27528	-0.465605	-0.391419	-0.0974507	-0.0928631	-0.259786	-0.253932	-0.279387	-0.243505	1.80939	-0.576068	0.153234	-0.501796	0.472757	-0.407064	-0.537137	-0.114022
AIF1	-0.0896931	0.494239	-0.162995	-0.198272	-0.107027	0.186273	-0.467009	-0.280664	-0.087153	-0.00705957	-0.0695267	0.0679588	0.543353	0.176305	0.335173	0.0533695	-0.137211	0.196186	-0.194395	0.0529242	0.130864	0.00705957	-0.27516	-0.144647	0.0268559	0.146314	-0.386642	-0.403355	-0.299344	-0.285887	-0.184004	-0.642607	0.559414	0.401148	0.415492	0.766131	-0.231318	0.210131	0.729203	0.523887	0.1448	-0.118382	0.410705	-0.0268559	-0.18209	-0.24706	-0.0242095	0.40457	0
RAB5B	0.259035	0.448034	-0.176459	-0.172449	-0.133443	0.234995	0.720328	0.533401	0.436241	0.606173	0.371927	-0.1143	-0.0822144	0.109428	-0.167962	0.0822148	-0.34994	-0.102	0.598646	-0.62914	-0.130013	-0.285736	0.55516	0.40438	-0.170304	-0.0131426	0.435577	0.602978	0.534378	0.0131426	0.96237	0.58525	0.291725	-0.587138	-0.131521	-0.45469	-0.393051	-0.0920329	-0.268314	-0.307727	-0.162769	-0.123063	0.0716605	0.0569067	0.723155	0.373852	-0.0748534	-0.124475	0.255881
CLDN4	0.693778	-0.0734296	0.0800996	0.159272	0.400257	-0.107892	1.14108	0.932877	1.98692	-0.268811	0.463592	-0.374612	-0.759599	-0.47003	0.0245924	-0.394242	-0.369134	0.0815473	-0.53455	0.0381799	-0.0245929	-0.498435	-0.118106	0.32423	0.470481	-0.0367384	0.0513744	0.436536	0.0467687	2.17687	-0.0858398	0.305268	-0.816106	0.291078	-0.607069	-0.747371	-0.687075	0.0367384	-1.08187	-1.20397	-0.136514	0.493165	0.636421	-0.186871	-0.503807	0.380769	-0.362166	-0.274552	-0.524835
CDH3	0.655686	-0.170105	1.37266	2.20149	0.291646	-0.392756	0.618814	0.4629	0.35814	-0.586398	-0.0216198	0.149208	-0.443027	0.151219	0.0216193	-0.198848	-0.148123	0.419062	-0.984901	-0.59364	-0.5814	-0.599638	-0.0402937	0.648838	0.169438	0.152162	0.642277	0.00752544	-0.257215	0.763657	-0.0225148	1.00191	-0.52939	0.313873	-0.33438	0.395916	-0.156613	0.507467	-0.0812473	-0.00752592	0.432449	-0.370599	-0.123023	-0.415173	-0.498414	0.0447097	-0.00638199	-0.386429	0.150452
KRT19	0.592876	-2.82554	0.493506	1.37757	0.0758452	-0.590013	2.02305	0.714548	1.99857	-1.88912	0.616088	-0.910465	-1.61102	-1.63303	-1.40587	-1.68715	-1.60868	0.4519	0.168077	0.528898	-0.186965	-0.0758448	1.05114	1.66966	0.76373	3.41739	2.32904	2.74788	1.14128	3.07373	-1.02867	1.15382	-0.579123	-0.478015	-1.40465	-1.44819	-1.32219	-0.0379186	-0.0217929	-0.394387	-0.386574	-0.350513	0.0217934	1.12158	-0.685199	1.95492	0.242725	-0.11032	-0.441798
CDA	-0.436342	0.213624	0.347605	0.343156	0.268369	-0.478541	-0.623128	-0.897384	-0.0386143	-0.547721	0.348381	-0.164793	0.0531769	-0.160671	-0.188635	0.0386143	-0.300303	-0.156409	0.53367	1.15183	0.0585089	0.0459166	-0.446877	-0.158462	-0.328527	-0.0138307	0.0279827	-0.739486	-0.825606	-0.355851	-0.475859	-0.967461	-0.199958	0.790573	0.260698	0.873391	0.0138307	0.470726	0.527777	0.355136	0.109325	0.34649	0.213997	-0.0842667	-0.477414	0.304396	-0.275758	0.130251	-0.010272
ADAM10	0.391635	0.0293274	1.11433	0.202914	-0.145226	-0.140319	1.0191	0.723649	-0.439534	-0.303473	0.0859022	-0.0811548	-0.354545	-0.0206003	0.0206003	0.219243	1.06656	-0.289389	0.0984964	-0.712548	-0.299729	-0.182595	0.333861	0.14951	0.376706	0.158245	0.998734	0.458333	0.407999	-0.338233	0.850083	1.65063	-0.832298	-0.07094	-0.0967169	-1.90817	-0.484013	-0.00428772	-0.405811	-0.258974	0.00428772	0.260471	-1.04637	-0.687709	-0.222625	0.218473	0.0115728	-0.262483	0.0910997
STAB1	0.403128	-0.297698	0.23993	0.159107	0.368	0.773308	1.21924	0.329755	0.397105	-0.576637	0.292201	-0.306376	-0.536109	-0.278982	-0.0253081	-0.505454	-1.05606	0.860741	0.0253081	-0.275788	-0.51464	-0.71836	0.0230918	0.298947	0.26681	0.869253	2.24961	0.338239	0.0354023	1.15293	-0.268469	-0.0472188	0.392978	0.0438342	-0.299297	-0.386239	-1.23191	-0.671892	-0.235554	-0.590647	-0.870508	0.525123	-0.0230913	-0.373271	-0.158181	0.53424	-0.0656023	0.0931587	-0.0505023
IGLL3P	-0.192405	0.293048	3.50805	2.48659	1.66132	-0.10898	0.625291	2.33905	1.80363	-1.14614	2.91927	-1.21567	-1.17857	-1.10863	0.10898	-0.55493	-0.286301	0.447691	3.32521	-0.938657	-0.157768	-0.852695	0.11327	1.00483	1.37581	3.65083	3.83878	0.168123	1.06504	1.08382	0.0127635	1.89824	-0.0254469	-0.012764	-0.198751	-1.43363	-0.977161	-0.231188	-0.663896	-0.637338	-0.292552	-1.09306	1.09946	-0.826747	-0.466857	3.73235	-0.452898	-0.457357	-0.341228
ATAT1	-0.288277	0.59592	0.229752	-0.0495577	-0.292888	0.0462408	-0.875674	-0.879217	-0.098979	-0.0598474	0.305264	0.306582	0.275049	0.0166764	0.283168	0.237258	-0.0440745	0.0299549	-0.265131	0.10058	-0.0166764	-0.0784054	-0.485898	0.00931597	0.0572958	0.0684204	-0.628777	-0.560286	-0.393085	-0.410376	-0.197126	-0.761876	-0.00931597	0.770441	0.0960069	0.35978	0.310674	-0.204645	0.519968	0.525129	0.282094	-0.136822	0.246317	-0.437548	-0.186618	0.00463724	0.188373	0	-0.0537386
HLA-DPA1	1.09789	-0.519211	1.15175	0.366922	0.726237	-0.620729	0.29842	0.33128	0.774714	-0.0873127	0.0873127	-1.39826	-1.57685	0.459867	-1.20775	0.264202	-1.34909	-1.82702	0.569149	-0.0917253	-0.568863	-0.250607	0.123819	1.34963	0.101384	2.33903	2.15922	0.734885	0.550722	1.40597	0.162261	0.509043	-0.101384	-0.316013	-1.87827	-1.10234	-2.69695	-2.05464	-2.55198	-1.08283	-3.02059	-0.113089	0.185222	-0.865465	1.13595	1.34089	-0.197679	-0.383899	1.69306
CYREN	0.0106039	0.0856175	-0.247322	-0.0192833	0.306112	0.442081	0.340088	0.787578	0.607928	-0.6909	-0.0726457	-0.400234	-0.251335	-0.454015	-0.853353	-0.326321	-0.222705	0.162695	0.0989394	0.447133	0.150454	-0.0106039	0.791064	0.433451	0.543947	-0.0559111	-0.0380931	0.550693	0.630517	0.910933	-0.0849133	-0.165509	-0.17094	-0.0218592	-0.0814161	-0.400217	0.0329485	-0.471065	-0.0266142	0.0218587	-0.0545249	0.249091	0.0718417	0.355827	-0.45764	0	-0.239835	-0.171419	-0.192212
F11	-0.00440693	0.521276	-0.0206747	-0.371493	-0.115746	-0.00543261	-0.283197	0.11387	-0.3559	0.025394	0.523749	-0.000648	0.000648	-0.295255	0.161088	0.159487	0.26065	0.0895872	-0.50755	0.278676	-0.0531602	0.155886	-0.232176	-0.802237	-0.325618	-0.980577	-1.50059	-0.86076	-0.144773	-0.56702	0.0275478	-0.339826	0.350039	0.525529	-0.0275478	0.164335	0.607841	-0.111199	0.444933	0.434728	1.13103	0.2239	1.01521	0.531983	-0.461623	0	-0.653139	-0.276087	-0.469797
RAB27A	0.73334	0.0546432	1.77625	0.728533	0.221728	-0.162226	0.305701	0.111039	-0.41625	-0.55233	0.142087	-0.111187	-0.494883	-0.0486565	0.123125	-0.282915	0.0136852	-0.114406	-0.0975409	-0.224369	-0.00335169	0.00335169	0.0172386	0.880732	0.28714	1.15793	1.91678	0.378688	-0.0332212	-0.0172386	0.249972	0.87815	-0.366392	-0.583173	-0.678873	-0.152438	-0.202422	-0.119031	-0.2256	-0.204117	0.375628	1.29094	0.515243	-0.268056	-0.41457	0.250779	0.0128407	-0.446777	0.0279217
ALOX12	-0.140786	-0.0550313	-0.202341	-0.0672317	0.0496311	-0.115675	-0.223421	-0.161907	-0.0166011	0.297038	0.0359445	-0.174879	0.150566	0.0166011	0.0708585	0.0912075	-0.0553055	0.121133	-0.21002	0.274836	0.0912733	0.0366077	0.0414996	0.201752	-0.0073905	-0.110879	-0.451906	-0.28369	-0.277661	-0.0907769	-0.0944467	-0.37576	-0.0203009	0.242822	0.0073905	-0.152461	0.306198	0.0468669	0.171526	0.0157084	0.176588	-0.0768118	0.0119553	0.242437	0.242683	-0.0344682	-0.162078	0.0859766	-0.0176611
SFRP4	2.69006	-0.000931	1.63482	0.891526	0.247223	0.000931	0.234344	0.921429	0.149102	-0.182141	-0.413123	-0.145861	0.0712581	-0.0427046	0.00106382	-0.388379	-0.194336	-0.167996	-0.4693	0.125729	-0.37768	-0.201386	-0.38061	-0.207709	2.20901	1.67007	0.196847	-0.00683737	-0.103866	0.00683737	0.405664	1.483	0.416648	0.0526056	-0.208077	0.595939	-0.477357	1.46367	-0.229705	-0.262424	-0.099575	-0.0854759	0.553242	-0.43179	-0.159503	-0.409795	-0.0210295	0	0.054801
MTHFD2L	-0.802677	0.236046	-0.307219	-0.670246	-1.11765	-0.698293	-0.463149	-0.358046	-0.746192	-0.100039	0.143658	0.451732	0.480095	0.430971	0.0252247	0.0740447	-0.0252247	0.268877	0.261377	0.316468	-0.0784354	0.26613	0.290347	0.0125399	-0.349604	-0.250948	-0.112352	0.00583363	0.00916719	-0.826043	-0.394724	-0.286301	-0.0544424	0.141677	0.0390964	-0.00583363	0.187848	0.546886	0.0338225	0.296902	0.278873	-0.10699	-0.370521	-0.258637	0	0.279945	0.745564	0.731878	0.678108
COL8A2	0.574492	0.289152	-0.0412326	0.00342894	0.0314593	-0.190426	-0.0466104	0.340343	-0.107319	-0.420838	0.0546117	0.0156765	0.212187	-0.506661	0.0150614	0.0930643	-0.0477238	-0.00342894	0.205048	-0.299102	-0.0336695	-0.0336695	-0.0299282	0.251615	0.125876	1.18495	1.02409	0.0653481	0.0299282	0.237773	-0.179644	0.636378	-0.530652	0.16053	-0.190303	0.24604	-0.713773	-0.416983	-0.515292	-0.288398	-0.0364394	0.0524545	-0.0661774	-0.394173	-0.185962	0.0422115	-0.215685	0.168797	-0.32046
GFOD2	-0.044991	0.456503	0.110566	-0.126817	-0.0362158	-0.00957966	-1.0412	-0.474598	-0.354429	0.0155206	-0.115932	-0.0625591	0.156509	0.602378	0.324471	0.242812	-0.475772	0.0714669	0.503228	-0.0218477	0.00957966	0.0585194	-0.214184	0.204673	-0.00373411	-0.046246	-0.313647	-0.613795	-0.494774	-0.135417	-0.428144	-0.707774	0.159762	0.0380793	0.00373411	0.356101	0.150321	-0.0735059	0.435194	0.45791	0.451472	-0.284333	0.0510535	0.323171	-0.136461	-0.185624	-0.0439825	0.152099	0.416329
TMEM158	0.340263	0.265882	1.23077	0.274837	0.304308	0.115562	0.388602	0.841295	0.371189	-0.425975	-0.183776	-0.706543	-0.389868	-0.566551	-0.0291166	0.0592403	-0.028378	0.028378	-0.451808	-0.467144	-0.227714	-0.507313	0.00500679	0.66828	-0.59632	0.445719	1.44873	0.645064	0.123045	0.639467	-0.504683	1.0896	-0.310181	-0.109873	-0.64091	-0.078311	-0.474401	0.0946441	-0.208485	-0.187403	-0.00500679	1.16023	0.0696764	-0.633298	-0.271186	-0.0964384	-0.355099	-0.204388	-0.272636
SSTR2	0.244254	0.55644	-0.363445	-0.529952	0.257049	0.0473933	-0.311681	-0.300163	-0.598145	0.387983	-0.34552	0.131433	0.0360317	-0.225051	0.120537	0.0172119	-0.111082	0.035253	-0.410501	-0.0172119	-0.0885386	0.321922	-0.0165591	0.196203	-0.180159	-0.391643	-1.3199	-1.1777	-0.0305805	-1.36022	-0.740554	-1.2085	0.32953	-0.057703	0.558536	0.117846	0.451163	0.817645	0.178022	0.182434	0.840833	-0.816062	0.0165591	0.53543	0.243718	-0.454933	-0.0963292	-0.102852	-0.293687
KDELR2	0.334334	0.00610256	0.800388	-0.818371	0.623195	0.549577	0.964692	1.34019	-0.299268	-0.286988	-0.257483	-0.517071	-0.00277901	0.152872	0.00277901	0.289976	-0.832027	-0.25133	0.206749	-0.538601	-0.577719	-0.250877	0.668671	-0.3902	0.40168	0.0162354	1.17803	0.998201	1.0728	-1.28685	-0.0162354	0.882998	0.0465946	-0.291108	-0.284493	-1.44402	-0.0581923	-0.166495	0.087698	0.289913	0.221741	-0.768369	-0.0895224	-0.501136	-0.206049	-0.314086	-0.486874	0.0134506	0.0967979
MYO5A	-0.0423741	-0.196165	0.0447035	0.67651	0.171424	-0.0557375	0.823309	0.258692	0.728226	-0.0732169	-0.134876	0.00360775	0.0881176	-0.186433	-0.00360775	-0.269415	-0.0838528	-0.131135	0.061451	-0.262043	0.055738	0.183666	0.123384	-0.210474	-0.126459	-0.00423622	1.01812	0.366134	0.00423622	0.664472	0.14185	0.917619	-0.507576	0.443374	-0.553394	-0.216472	-0.179944	-0.395967	0.00866985	-0.312477	-0.292783	0.109631	-0.29613	0.242178	-0.0833044	-0.142963	0.041615	0.227165	-0.189913
DLGAP5	0.129785	0.274151	0.498601	0.697767	0.277926	-0.286365	0.890884	-0.22647	0.0882716	-0.117916	0.01513	-0.0422134	0.22439	-0.241594	-0.01513	-0.0576735	-0.120635	0.0174041	-0.0438194	-0.0501695	-0.0355916	0.019649	-0.138081	0.424838	-0.111435	1.05785	0.323553	0.462028	-0.225957	-0.0251639	-0.245916	0.89162	0.0574028	0.296988	-0.106708	0.221205	0.0722833	-0.0050869	-0.117061	-0.0806217	-0.0999923	0.0322885	0.0050869	-0.258887	-0.130867	0	0.00234699	0.222867	-0.257529
RPA2	-0.00896788	-0.266909	0.280406	0.125136	-0.564944	0.360652	1.57015	1.0201	0.82778	-0.128796	0.0474997	-0.131759	-0.0304723	0.215125	-0.388909	0.268242	-0.698204	0.00401068	0.304919	-0.111925	-0.134436	-0.00401068	0.296675	-0.140572	0.112129	0.366052	1.06926	0.793074	0.808349	0.947073	-0.0210867	0.295746	-0.18312	-0.646802	-0.377367	-1.24206	-0.209682	-0.170292	-0.180751	-0.24349	-0.490777	0.823673	0.0210862	0.429097	0.00293779	0.243563	0	0.0527639	0.430197
MICALL2	0.266441	0.0766668	1.02039	1.49037	0.114065	-0.11676	-0.260742	-0.0599041	0.202907	-0.18434	0.183994	0.0599041	-0.0819178	-0.108716	-0.250924	-0.17329	-0.604754	0.310884	0.362422	0.297242	-0.451766	-0.472614	-0.0757461	1.43521	0.278092	1.75434	1.22819	-0.112048	0.0785356	1.22272	0.0174446	-0.0174446	-0.341675	0.881015	-0.170868	0.546489	-0.123111	-0.687879	-0.503994	-0.650015	-0.617065	0.271398	0.0929513	-0.353412	-0.0249224	0.113854	0.293079	0.092319	0.0419373
PART1	0.0186996	0.333717	0.115823	-0.37819	0.132125	0.0458698	-0.447656	-0.475804	0.523853	-0.230366	0.141512	-0.175914	-0.114534	0.178696	-0.0254068	0.156446	-0.137382	0.050128	-0.224324	-0.14498	-0.0186996	0.206593	-0.31608	-0.54979	-0.31033	-0.171363	-0.403409	-0.53972	-0.526177	-0.371604	-0.228163	-0.516625	0.379569	0.608783	0.487105	0.83248	0.0786819	0.320652	0.382381	0.0960593	-0.00622416	0.373363	0.00622416	0.49225	-0.319102	-0.061069	-0.38556	-0.181649	-0.0519147
PLEKHA1	1.20846	-2.38471	-0.465127	-0.750536	1.11368	-0.124868	2.16158	1.60171	0.417373	0.50703	-0.411274	-0.821445	-0.84671	-1.5068	-1.02651	-1.38777	0.125938	-0.346101	0.130576	0.584167	0.690325	0.124868	0.695486	0.742749	0.527286	-0.859527	0.25734	2.25664	1.29163	0.953921	0.77102	1.29214	-0.0533867	-0.887744	-0.416228	-0.559844	-0.121921	-0.154196	-0.028038	-0.677412	-0.107859	0.144613	-0.614165	0.028038	0.574052	-0.345388	-0.727772	-0.655265	-1.51608
CYP4F12	-0.325586	1.09136	0.342258	0.284996	0.405849	-0.193457	-1.65203	-1.45134	-0.00788403	0.351274	0.00788403	-0.051662	0.103513	0.0276909	-0.014204	-0.0907659	-0.0461025	0.0927219	-0.391523	0.20125	-0.0331888	0.0099268	-0.29672	-0.197433	-0.214266	0.0869818	-1.11523	-1.32453	-0.741514	-0.771791	-0.0493946	-0.92438	0.961232	0.678931	0.880468	1.25278	0.131251	0.24915	0.251727	0.764726	0.348099	-0.495159	0.0493946	-0.292241	0.19613	-0.0414548	-0.134857	-0.0737038	-0.00179911
RNF34	0.0434132	-0.164864	0.143093	0.340639	-0.664974	-0.220829	0.377317	0.110161	0.065937	-0.137056	-0.327288	-0.0766106	-0.0991726	0.110609	-0.394643	0.210354	0.217133	-0.0505056	0.275488	-0.3943	0.085947	-0.0434132	0.314325	0.31932	0.831262	0.696825	0.402585	0.666369	0.337086	0.252634	0.405788	1.38089	-0.467229	-0.659038	-0.162058	-0.915297	-0.133336	-0.492156	-0.0759282	-0.0223718	-0.0573282	-0.141816	-0.666767	0.0223718	0.0238085	0.00322723	0.214167	0.169128	0.460949
IRF2	0.294853	-0.000149	0.686362	0.254745	-0.103174	-0.190511	0.928402	0.779633	0.000149	0.185885	0.142877	-0.0364938	-0.0665255	0.0455828	-0.218839	0.579175	-0.0497861	-0.081821	0.382139	-0.251389	-0.0730486	-0.000724	-0.170711	0.0343518	0.0438061	0.461786	0.614741	0.714145	0.470162	-0.200395	0.193984	1.18327	-0.367203	-0.736692	-0.148292	-0.0343523	-0.0983977	0.120579	-0.280549	0.171437	-0.42976	0.0475259	-0.11745	-0.23386	0.394299	0.194928	-0.00475693	-0.100524	0.122259
IGFALS	-0.235112	0.86414	0.334879	0.165336	0.439857	-0.253539	-1.40344	-0.670153	-0.270598	-0.104012	0.0680566	-0.120166	-0.0393634	-0.040556	-0.0111046	0.12614	0.0198417	0.0111046	-0.626314	0.0545273	0.35749	0.167879	-0.61139	-0.00912476	-0.261303	0.0378342	-0.761086	-1.36453	-0.585819	-0.41455	-0.515222	-0.832121	0.76599	0.676937	0.434937	0.541178	0.00912476	-0.0666599	0.0581503	0.368287	0.134076	-0.212893	0.336201	0.193114	-0.24139	-0.0193639	-0.219394	-0.118172	-0.240473
CLC	1.14233	0.963196	3.47573	0.395992	1.83367	-0.243336	0.00866604	-0.668774	0.776122	-0.598598	0.202634	-0.515557	-0.305203	-0.102424	-0.158451	-0.515998	-0.0621467	0.452514	0.460225	1.22269	-0.00866604	-0.0198526	-0.684532	1.53627	0.470757	5.09413	1.28439	-0.430667	-0.825994	0.928643	-0.234495	2.49189	0.154648	0.609108	-0.0481815	0.0481815	0.213022	-0.588534	-0.291813	-0.627578	-0.48595	-0.21598	0.331636	-0.528336	-0.50173	0.333924	-0.43345	-0.00895309	-0.0504389
GPX7	0.313113	-0.381659	0.213022	-0.171778	0.0804696	-0.0146022	0.951137	0.722778	0.105931	0.00865126	-0.0302544	-0.267188	0.346823	-0.163286	-0.328674	-0.144188	-0.131144	-0.00865126	0.449547	-0.0244651	0.119504	0.0820408	-0.276228	0.0477233	0.45284	1.62818	0.863732	0.864199	0.264202	0.62871	0.236594	0.384978	0.0331702	-0.441162	-0.362391	-0.0331707	-0.0419455	-0.793381	-0.271417	-0.517654	-0.481264	0.291948	-0.77319	-0.136524	0.323464	0.136527	-0.00127745	0.5575	0.0585079
BCL11B	0.604706	-0.108673	1.08938	2.43531	0.194747	-0.615878	1.28142	0.476643	-0.271885	-0.573152	-0.212793	-0.0183058	-0.0606079	0.401412	-0.0974879	-0.37961	0.0183058	0.336506	0.22948	-0.593295	0.0367007	-0.422812	-0.443494	0.441084	0.760781	0.996171	1.68806	-0.382974	-0.456052	0.658593	-0.00368309	0.934365	-0.663934	0.110007	0.145384	0.849939	0.0130215	-0.0154862	-0.405917	0.00368309	-0.198757	-0.212733	-0.451401	-1.0783	-0.377054	-0.212343	0.129898	0.00714731	0.292544
PIP5K1C	0.263491	-0.100338	-0.240764	-0.263051	0.0264816	0.353436	-0.793021	-0.801999	-0.412215	0.00888634	0.240604	0.371571	0.211442	0.310357	0.295064	0.414113	-0.360391	-0.113265	0.234924	-0.323467	-0.00888634	-0.107409	-0.884592	0.192455	0.000771	-0.166529	0.0594797	-0.580281	-0.562327	-0.838611	-0.319933	-0.794186	0.119941	0.0627556	0.0689235	0.116594	-0.155646	0.0313311	0.0131979	0.22512	-0.00077	-0.0935402	0.158338	-0.630426	-0.0872822	0.138094	0.344819	0.225363	0.390163
TNNI1	-1.07203	-0.507101	-0.473998	-0.285431	-1.10725	-0.938183	-1.35827	-0.894208	0.0239072	1.4676	0.489985	0.448953	0.00831175	0.444958	-0.00831127	-0.0828772	-0.55725	1.22977	2.25612	1.8455	0.984815	1.14592	-0.0139132	-0.284487	-0.351212	0.161796	-0.250143	-0.708393	-0.116852	0.19173	0.0888152	-0.496142	0.199365	0.125191	0.283499	0.751619	0.173288	0.29735	-0.0750766	-0.231995	-0.233559	-0.0636125	0.0139132	0.0930595	1.74879	0.729183	0.651105	0.202255	0.368052
CEP55	0.00555372	0.0900111	0.646769	0.135086	0.140605	-0.249167	1.72832	0.0153666	0.0383997	-0.0905566	-0.328781	0.085978	0.00401258	-0.147323	-0.0554929	-0.0901539	0	0	-0.0791678	-0.283659	-0.215356	-0.263318	-0.223007	0.258924	0.025939	0.518543	0.248775	1.16804	-0.251844	0.414998	-0.173799	0.901016	0.0653391	0.178578	-0.025939	0.0325251	-0.0958345	-0.17559	-0.436967	-0.050765	-0.256726	-0.305357	0.133389	-0.129465	-0.00300717	-0.174803	0.157073	0.16672	0.0136533
BZW2	1.08285	0.998253	1.71572	0.600609	0.411541	-0.0318565	0.816988	0.525272	0.941835	0.0187306	0.364113	-0.0993614	-0.630349	-0.0994267	-0.0187311	0.230984	-0.411869	-0.553716	-0.855444	-0.264197	-0.651289	-0.315276	0.0747595	0.584549	-0.291704	0.689136	0.800805	0.147266	-0.260982	0.362	-0.0169697	0.608438	-0.83178	0.278574	-0.277888	-0.204291	-0.450941	0.0169697	-0.229493	-0.749013	-0.0211658	0.716797	-0.245708	0.477786	-0.0579743	0.292728	-0.16486	-0.674904	-0.180592
LINC00472	-1.89091	0.0364752	-2.01828	-1.05969	-2.49882	-1.37356	-0.56248	-0.462211	-0.455458	-0.541808	0.166295	0.192448	-0.390857	0.562483	0.415319	0.425225	0.937192	0.368505	0.860844	-0.0135837	0.128675	0.0135837	0.959384	-0.470423	-0.110975	-1.41691	-1.23059	-0.147493	-0.483221	0.0628777	-0.135296	0.242954	0.355251	-0.0968242	-0.019124	-0.23559	0.85376	0.841952	0.165153	0.761907	0.929625	2.7313	-1.28868	0.0191236	-0.717501	-0.0500884	0.0493703	-0.600409	0.324558
TUBA1C	0.722515	-1.41086	-1.41796	0.00621033	0.0943298	1.0972	1.70217	1.23221	0.841513	0.20998	-0.00621033	-0.457482	-0.864063	-1.14023	-0.220133	-1.16031	-1.03663	0.0874004	0.318472	-0.114467	0.0816956	-0.290563	0.498195	0.67371	0.0196571	0.636736	0.671962	1.8016	1.17236	0.695121	-0.682465	0.381601	-0.151157	-0.448737	-0.0985489	-1.39669	-0.494787	-0.286862	0.0994673	-0.699915	-0.485908	-0.862942	-0.0196562	0.783323	0.480954	0.246307	-0.228006	-0.556124	-0.896136
CCR6	0.145263	0.401505	0.0718431	0.717127	-0.0223637	-0.12898	0.511249	1.0267	-0.0425136	-0.0610354	-0.269676	0.113063	-0.000383	-0.0178595	-0.00427628	-0.146072	0.00900125	0.123801	-0.0413992	0.120643	-0.145712	0.000383	-0.373017	0.593753	0.624759	-0.00153923	1.49642	-0.0815284	0.143276	-0.337192	0.0267868	0.43478	-0.0748749	0.0713711	-0.17347	0.025701	-0.333601	0.0425634	-0.324243	-0.0809186	-0.453976	0.00153923	0.0722403	-0.0716653	-0.0111384	-0.180933	0.100056	0.0518222	-0.144795
GFRA1	0.249956	0.101442	1.08517	0.283754	0.632972	-0.0840321	0.359008	0.922918	-0.106803	0.192032	-0.0845594	-0.0322647	-0.466431	-0.201369	-0.0700803	-0.21432	0.476828	-0.000505	-0.356302	0.0660496	9.68e-05	-9.68e-05	-0.306877	0.10451	0.553743	1.07463	0.0128865	0.0122061	-0.0738974	-0.0111494	0.353927	0.410865	-0.478995	-0.0103393	0.0103393	0.477093	0.113013	0.242898	-0.0462584	-0.0423889	-0.182963	-0.669903	-0.290317	-0.629048	0.0992861	-0.152913	-0.145767	-0.502885	-0.22032
SIAH2	-0.0345106	-0.176489	-0.374372	0.551914	-0.141868	0.123333	1.28059	1.26193	0.431554	0.0522475	-0.00552416	0.15204	-0.0216331	-0.134644	-0.0456657	-0.087348	0.0216393	-0.0708966	0.00552416	0.16183	0.230272	-0.0521288	0.143968	-0.271766	0.182812	-0.32516	0.226237	1.23347	0.829726	-0.0751133	0.225	0.741989	-0.241343	-0.53371	-0.345462	0.106572	0.155906	-0.175766	-0.152084	-0.134484	-0.203195	0.0201669	-0.0201669	0.0414543	0	-0.0850482	0.0475421	-0.163713	-0.303141
P2RX4	-0.115364	-0.26176	0.321047	0.0223694	0.58973	0.463608	1.21302	1.47872	0.237862	-0.296298	-0.497438	-0.426742	-0.045681	-0.287797	-0.426038	-0.751398	-0.428199	0.0975704	0.490793	-0.0223699	0.548221	0.0698981	0.650249	0.135986	0.543498	0.0774231	-0.111069	0.561255	1.0029	0.169725	-0.39252	0.653556	-0.727286	-0.506446	-0.416916	0.116536	0.0164638	-0.426321	-0.33777	-0.0164633	-0.0324793	-0.770538	-0.167467	0.392433	-0.142471	-0.404161	-0.308754	-0.0101752	-0.224508
KATNB1	-0.160139	0.0199595	-0.300427	-0.531148	0.210311	-1.10688	-1.87223	-1.81548	-0.343206	-0.24665	0.375449	0.34145	0.171328	0.282722	-0.0905228	-0.0199595	-1.40182	0.031271	0.86029	0.167208	0.077755	0.355095	-0.165689	0.562079	-0.00520992	0.00520992	-0.786099	-1.1367	-0.89896	-0.495071	-0.370667	-0.728097	-0.547154	0.411437	0.671876	0.137517	0.27068	0.117824	0.410135	0.13567	-0.149846	0.480824	0.695162	-0.0982609	-0.134616	0.557447	0.445891	0.362031	0.483948
FAM131A	-0.189085	-0.0695753	-0.143353	-0.251239	-0.373924	-0.170501	-0.361484	-0.493641	-0.351918	-0.170988	0.132649	0.621317	0.544968	0.493246	0.705996	0.0695758	0.381063	0.254368	0.584282	0.467823	-0.0784335	0.551477	-0.63169	0.141033	-0.373626	0.0721331	0.111057	-0.0181956	-0.18316	-0.29644	-0.101863	-0.329294	-0.386467	0.873893	-0.297502	-0.352662	0.246861	0.236904	0.52492	0.0716333	0.159352	0.0181956	0.658464	-0.165475	-0.306607	0	0.4878	0.408442	0.466397
LPAR1	1.45256	-0.520977	1.17466	1.30454	0.568181	-0.251468	1.41389	1.00307	0.0275064	-0.192082	0.270103	-0.38448	-0.856407	0.133014	-0.39152	-0.0377073	0.138677	-0.0192213	-0.0323043	-0.903438	-0.100089	0.0192213	-0.335007	0.517328	0.276215	1.09471	2.20308	0.41649	-0.026773	0.436224	0.167484	1.05527	-0.92385	0.566691	-0.235447	0.0267725	-1.71674	-0.143157	-0.388171	-0.462078	-0.606911	1.84668	-0.558489	-1.6994	-0.157656	0.524505	-0.284307	-0.607699	0.0467463
CORO1C	0.912411	0.49305	0.90979	0.547053	0.880871	0.0290737	0.70763	0.439965	-0.19616	-0.16855	-0.218052	-0.408422	-0.0290737	-0.348712	0.41376	-0.45925	0.376901	0.219888	-0.189775	-0.356408	-0.087266	-0.204105	-0.127574	0.905777	0.0131912	0.280834	-0.0131912	0.461225	0.315764	-0.351006	0.356775	0.768849	0.0158529	-0.148224	0.148991	-0.595161	-0.292314	0.405494	0.155534	-0.105724	-0.104408	-1.28594	-0.468579	-0.630926	-0.0994272	-0.210671	-0.36516	-0.0419073	-0.348137
PDGFRA	1.17394	-1.17065	1.01059	0.318809	0.557023	0.0100422	1.05568	1.15587	-0.0100422	-0.523616	-0.701443	0.309031	-0.255313	0.247347	0.818041	0.777597	-1.50939	-1.00813	-0.810046	-2.07779	-1.56547	-1.55063	-0.0358782	0.439438	1.52441	1.56023	2.89392	0.626296	0.528409	0.557911	-0.0134497	2.43666	-0.282392	0.0419617	-1.51739	-1.2495	-1.62311	0.0134497	-0.87861	-0.568855	-0.834715	1.4879	-1.14943	-0.790008	0.212671	0.122738	1.25207	0.532206	1.05135
PPIP5K1	0.0378489	0.40365	-0.0378489	0.0574908	-0.132009	0.240813	1.01612	0.263599	0.16114	-0.144308	0.0923157	0.136199	-0.066329	-0.389152	-0.270021	-0.13166	0.501064	-0.290043	-0.170556	0.119553	-0.536922	-0.219794	0.0874414	0.0922918	-0.274962	0.104238	0.146323	0.704453	0.604366	0.089654	0.0760694	0.447375	-0.19768	-0.0168586	-0.286699	-0.421907	-0.459071	-0.74578	-0.387252	-0.492463	-0.476028	-0.164002	0.088026	0.0168581	0.000463	0.200842	0.256407	-0.00855398	-0.420356
APBA2	0.0914564	0.34529	0.678395	0.921498	0.329825	0.469702	0.315423	0.139823	-0.000387	-0.170227	-0.218628	-0.276306	-0.166142	-0.387897	-0.170195	-0.108577	-0.0612955	0.222902	-0.0774941	0.0973134	-0.103106	0.000387	-0.524691	1.13778	-0.00400972	0.644747	0.388555	-0.333959	0.154639	0.383763	-0.019835	0.184683	-0.219207	0.0921955	-0.334502	0.287695	0.00400972	-0.479116	-0.466679	-0.508019	-0.515887	-0.230186	0.504538	0.051796	-0.122601	-0.130447	-0.251965	0.0184984	-0.302481
SOWAHC	-0.529386	-1.64201	-2.41587	-2.40333	-0.59508	-0.0192919	-0.0093441	-0.00157928	-2.05256	0.238631	0.19354	-0.0868769	0.0974312	0.00846672	0.847029	0.276149	0.689888	-0.333502	0.00157928	0.00887585	0.655865	0.670526	0.0122018	-0.292035	0.313333	-1.98673	-1.07306	0.771927	0.576552	-1.82041	-0.194149	-0.274403	-0.18697	1.60642	0.521353	-1.33133	0.493909	1.33765	1.18895	1.01088	1.618	-0.0122018	-1.12398	-0.170039	0	-0.00484371	-0.376379	-0.0975218	-0.266358
C4BPA	-0.0784998	0.548899	0.517768	1.7592	-0.297556	-0.0357728	-0.146534	0.284193	-0.231592	-0.229916	0.023128	-0.016921	-0.150183	0.133487	0.210317	-0.0584812	0.016921	0.199766	0.0832858	0.168017	-0.273929	-0.276645	-0.00862932	1.04752	0.497959	0.159412	0.750073	-0.0780354	0.342561	0.268256	0.0495124	0.42386	-0.189299	0.470868	-0.274668	-0.084281	-0.051002	-0.0583868	0.00862932	-0.0810761	-0.327013	0.315592	-0.0107293	-0.125505	-0.166643	0.0258384	0	-0.0800028	0.126627
SPACA9	-0.140508	0.639086	-0.245625	-0.325312	0.0464869	-0.470312	-1.8266	-1.25167	-0.318005	-0.341959	0.542902	0.0328827	0.13401	-0.0954962	0.194754	-0.0328832	-0.410367	0.502796	0.0848084	1.36229	0.148345	0.701682	-0.35686	0.526405	-0.178667	0.619937	-0.313143	-1.05107	-0.495333	-0.15611	-0.705735	-1.12966	0.386649	0.647065	0.284025	0.647128	0.0524282	0.033854	-0.033854	-0.131943	-0.0901623	1.13944	0.199759	0.0420246	-0.346348	0.503639	0.100803	0.103854	0.0202651
TACC3	0.0206084	0.242884	0.660003	0.640922	0.400608	-0.172483	0.874671	0.684859	0.0578027	-0.21483	-0.195704	0.20153	-0.0206084	-0.199236	-0.259781	-0.22929	-0.165558	-0.0517688	0.341677	-0.13073	-0.227666	0.101453	-0.363254	-0.198532	0.289188	0.399495	0.877263	0.43609	0.137637	0.469912	0.0471373	-0.241144	-0.321179	-0.0471368	-0.464984	0.175153	0.155611	-0.282826	-0.254626	-0.494809	-0.630426	0.133725	0.338585	-0.223206	-0.12922	0.0683193	0.0643134	0.00627422	-0.277936
APOL2	-0.448311	0.84743	0.11414	0.0772285	-0.155708	-0.0739698	-1.34868	-1.05828	-0.454904	-0.0183277	0.153144	0.515726	0.189468	-0.111404	-0.0745926	0.0183277	0.107485	-0.0598135	-0.140124	0.191753	0.0753994	0.186331	-0.329564	0.209378	-0.236963	0.550633	-0.752648	-1.35828	-0.953016	-0.593594	-0.223688	-0.748483	0.680248	0.503596	0.189521	0.0455875	-0.215164	-0.0455875	0.0989847	0.0712194	0.0777235	-0.639501	0.314514	0.215288	-0.0262136	0.125519	0.660941	0.234027	-0.0960894
RASA2	-0.195322	0.517968	0.251153	0.408815	-0.0339837	-0.113008	0.224336	0.0703516	0.0175695	0.0231347	-0.238939	0.191763	0.190163	-0.184094	0.0920663	-0.194749	-0.0525947	-0.0175695	-0.0726299	-0.104607	0.0591192	-0.166106	0.304593	0.093554	-0.0703106	0.535388	0.394169	0.209908	0.349539	-0.0316172	0.0268917	0.317902	-0.33725	0.0313029	-0.0761232	-0.0285883	-0.373479	-0.0268917	-0.61191	-0.116478	-0.117582	-0.287726	0.149108	0.0699305	0.115613	-0.154114	0.269696	0.114514	-0.0554523
FKBP5	-0.390186	-0.122936	0.0576129	-0.0348845	0.0729928	-0.572209	-0.2544	-0.819415	-0.385372	0.502013	-0.0692883	-0.0494475	1.09057	0.437731	-0.0246663	0.433599	-0.250972	0.0246663	0.257083	0.25353	0.0495801	0.292774	-0.249838	-0.0189033	-0.274433	0.177147	-0.301595	-0.00310993	-0.465955	-0.275636	-0.00397825	-0.536469	0.675585	0.330241	0.180994	0.9229	0.00310993	-0.349398	1.40943	0.318434	0.352967	-0.558771	0.139266	0.556943	0.18296	-0.222492	-0.181766	0.740946	0.184413
SLC34A2	0.123538	-0.0668173	0.0318103	0.134931	0.303098	0.30572	0.534954	0.0356736	0.0778532	0.103289	-0.187761	-0.0831294	-0.0318103	-0.392242	0.139416	-0.242323	-0.42919	0.146454	-0.212283	-0.0884457	-0.047936	-0.190796	-0.16805	-0.0476956	0.374532	0.247667	1.1094	0.802688	0.0970564	0.413263	0.00709391	1.68454	-0.168909	-0.354597	-0.322293	-0.323129	-0.407158	-0.0595651	-0.0514717	0.103701	0.962156	-0.00709391	-0.364099	0.0371032	0.0217428	-0.0209451	-0.215122	-0.191841	-0.463435
COL16A1	0.708839	-0.16999	1.37711	0.784518	0.979103	-0.060111	0.387126	0.702988	0.627345	-0.512598	0.29899	0.0424819	-0.170972	-0.557374	-0.259866	-0.166118	-0.148476	0.487616	0.0128994	-0.0128994	-0.0617452	-0.0330434	-0.741291	0.87566	0.113585	1.66363	1.58179	-0.167798	0.357739	0.775918	-0.191825	-0.0439343	0.0765476	0.0439343	-0.0476193	-0.900986	-0.450897	0.195386	-0.330331	-0.526444	-0.737085	1.05939	0.43388	-0.203834	-0.377345	0.272241	-0.0571213	-0.268873	-0.435925
LOC100289473	-0.0342388	1.08657	0.165571	-0.336915	-0.267761	0.0241384	-0.531992	-0.600744	-0.210181	0.0943527	-0.154712	0.00157356	0.229247	-0.223248	0.0765061	0.262967	-0.193987	-0.00157356	-0.117773	0.160671	0.179225	0.275825	-0.21187	-0.213397	0.099638	-0.466667	-0.225809	-0.518986	-0.589807	-0.562612	-0.399104	-0.950402	-0.296525	0.348308	0.315149	0.981844	0.118011	-0.0540771	0.469553	0.458646	0.060286	0.0540771	0.618651	0.40935	-0.01406	-0.296551	-0.0883698	-0.00798321	-0.377621
CD63	0.418277	-0.452474	-0.16797	0.299486	-0.0846157	0.281445	0.803892	0.613324	-0.104853	0.204291	0.222863	0.04492	-0.376215	-0.146709	-0.406236	-0.809704	0.419251	-0.385093	-0.107965	-0.04492	0.518906	0.121655	0.735571	0.330191	1.46948	0.700667	-0.341259	0.75454	0.341309	-0.279487	0.493579	0.989909	0.0435829	0.440929	-0.381417	-1.15812	0.0910873	-0.748045	-0.362914	-0.625573	-0.0562105	-1.25558	-0.0907431	-0.0435829	0.348962	0.291064	0.144866	-0.239583	-0.0927515
SRPX2	0.492833	0.41258	0.915964	0.210547	0.772298	0.034339	0.21564	0.299507	-0.205684	-0.429506	0.102815	-0.227828	0.268623	-0.276388	-0.0565982	-0.384923	-0.0784421	-0.269744	0.124402	-0.274465	-0.179835	-0.034339	0.0674939	0.299492	0.977212	1.22099	1.68447	-0.00846958	-0.123294	1.02772	0.00846958	0.0267124	0.34493	0.223826	-0.244215	-0.489049	-0.271104	-0.154705	-0.311212	-0.24655	-0.269563	1.36011	-0.380015	-0.187465	-0.24677	0.224114	-0.0234146	0.477325	-0.119222
FLOT2	0.635416	-0.0672674	-0.311483	0.123765	-0.00149345	1.10074	0.467551	0.198573	-0.0112896	0.116898	0.0490818	-0.272421	-0.285879	-0.222714	-0.161433	-0.230917	-1.17136	0.152503	0.143692	0.219747	0.00149345	-0.200461	-0.00818348	0.769665	0.688125	0.350535	1.1947	0.887083	0.187201	0.222023	-0.142959	-0.497703	-0.490126	-0.522541	0.31953	-0.524941	0.00818348	-0.252852	0.0845728	-0.0414848	0.0261517	-0.268569	-0.106309	-0.232811	0.194064	0.224703	-0.143703	-0.235109	-0.220695
PREB	0.43714	-0.155767	-0.425377	-0.424643	0.291735	1.69248	0.955539	1.06927	0.214036	0.0508175	-0.0570617	-0.339633	-0.307574	-0.349586	-0.319928	-0.371603	-0.922609	0.260792	0.188448	0.0536132	-0.050818	0.103564	0.0885544	0.108524	0.344711	0.379305	1.34017	0.620027	0.864027	-0.0722065	-0.0509577	-0.620835	-0.580175	-0.592469	0.37249	-0.579719	-0.0188303	-0.0693135	0.0569935	-0.0802927	-0.168273	0.0188308	-0.244493	0.123446	-0.00915527	0	-0.276642	-0.360305	-0.248855
TNPO3	-0.0748916	-0.00309229	0.161391	-0.0537529	-0.0365634	-0.646168	-1.42476	-1.19137	-0.530457	-0.103464	-0.0386715	0.39962	0.371127	0.381236	0.133319	0.00309277	0.1074	0.318326	0.182634	-0.0317812	0.316049	0.355807	-0.243752	0.307512	0.198876	0.261127	-0.0282669	-0.957348	-0.533798	-0.326851	-0.138998	-0.313415	0.0692458	0.599355	-0.0433621	-0.231582	0.314768	0.195394	0.195783	-0.0436797	0.239546	-0.316428	0.781765	0.0282664	-0.170291	-0.0455952	0.414574	0.255836	0.351976
TM6SF2	-0.0834498	0.944827	0.292836	0.125763	0.150503	-0.0923076	-0.926069	-1.04496	-0.51842	0.062355	-0.00308847	-0.0847044	0.224396	-0.131683	-0.201347	0.0542216	0.00308847	-0.0089612	-0.426826	0.0158544	0.0273252	0.133744	-0.220831	-0.0491118	-0.076344	-0.169219	-0.608943	-0.869616	-0.936884	-0.515704	-0.10895	-0.61854	0.45793	1.0218	0.892096	0.690891	0.135011	0.361219	0.205588	0.491193	0.165525	-0.0926952	0.456539	0.0491118	0	-0.0114431	-0.135864	0.0786552	-0.10104
EZH1	-0.14087	0.0420752	-0.609612	-0.745648	-0.589174	-0.0731297	-0.812831	-0.568209	-0.686931	-0.210856	0.0807219	0.210596	0.0408802	0.3762	0.095149	0.144942	-0.528897	0.231532	0.490097	-0.0408802	0.224291	0.144915	-0.320561	0.0934753	0.153903	-0.159749	-0.143171	-0.184776	0.115455	-0.306316	-0.085968	-0.269031	-0.00608635	0.417027	0.151578	-0.193665	-0.0350323	0.00608635	0.0666819	0.333823	0.135628	0.314465	0.175195	-0.100838	-0.0397759	0.0666275	0.247181	0.0704222	0.381089
NDUFC1	0.216477	0.0612431	-0.631819	-0.368623	0.566851	-0.325406	-0.934323	-1.00756	-0.4946	0.0853806	0.195836	-0.0920382	0.00413895	-0.237835	-0.130769	-0.0041399	-0.252363	0.50481	0.0310326	0.799331	0.333996	0.572133	0.408071	-0.0244951	-0.17785	-0.299288	-1.08193	-0.952136	-0.946553	-1.33059	0.187503	-0.294686	0.459986	0.289532	0.702909	-1.11411	0.198052	0.344414	0.167471	0.0566006	-0.0492496	0.275135	-0.125402	0.0244951	0	0.129488	-0.200393	-0.0867081	-0.341128
G0S2	-1.0254	0.220234	-1.98776	-1.03106	-0.553301	-0.381945	-0.910883	-0.582979	0.389925	0.582674	0.555112	-0.237524	0.0449276	0.163958	-0.802507	0.260443	-0.0449276	1.06208	0.12256	1.17619	-0.0564795	0.34836	-0.302569	-0.0555897	-1.298	-0.771048	-1.62232	-0.247913	-0.185067	0.579371	0.115126	-1.10239	0.325335	0.644035	0.253185	-0.227031	0.0555897	0.120318	0.16003	0.407231	-0.674943	-0.21077	0.451206	0.770816	0.587641	0.618486	-0.184862	0.0999222	0.231283
ADAM12	0.043231	0.311573	1.75099	1.27245	-0.0599408	-0.311841	-0.144007	0.0958691	0.257398	-0.292284	-0.270546	-0.114772	0.021668	0.0907564	0.0533414	0.0660596	0.192322	-0.257512	-0.227945	-0.296962	-0.021668	-0.212564	0.0773201	-0.122709	0.0670595	0.843271	1.26125	-0.0311651	0.00812626	0.0442896	0.0144281	0.216966	0.0664721	-0.00812626	-0.016562	-0.116086	0.115585	-0.265211	-0.206414	-0.195475	-0.200178	-0.249973	0.0961289	-0.14838	-0.137409	-0.326679	0.186517	0.217148	0.0753398
LIG1	0.175604	0.385016	-0.098989	0.539196	0.216656	0.198743	0.660872	0.3265	0.458218	0.106988	-0.0966816	-0.232171	-0.290833	-0.383401	-0.549878	0.126068	-0.264161	-0.583469	-0.599417	0.0966811	-0.213492	-0.287449	0.277144	0.513545	-0.498013	0.356244	0.677168	0.205627	0.505311	0.581416	0.00374031	-0.125416	-0.241826	-0.241826	0.106576	-0.00374031	-0.465747	-0.589043	-0.304744	-0.447475	-0.443719	0.369065	0.424897	-0.113309	0.358183	0.0777168	-0.114486	-0.0558233	-0.293758
CD83	-0.590158	-1.03237	-1.66628	0.372637	0.489727	0.554328	-0.184819	0.267683	-0.932952	0.569213	-1.01286	0.178637	0.00295162	-0.00295162	0.249254	-0.119272	0.61878	0.163171	-0.216234	-0.589436	0.189922	-0.0372429	0.410176	-1.34879	-0.580619	-1.57617	-1.59942	-0.591738	0.130044	-1.41833	0.235351	-0.817922	-0.466928	-0.0476522	-0.609959	-0.291061	1.25802	1.7768	0.892473	1.2056	0.980689	0.0476522	0.678089	0.948714	0.379134	-1.24416	0.00794697	-0.166899	-0.218324
KNG1	-0.89621	-0.442271	-2.79956	-2.29891	-1.3972	1.25785	0.641592	0.308928	0.261083	-0.261083	1.85769	-0.656578	-1.32338	0.454204	0.528682	1.18768	-0.920197	0.902891	-1.34796	0.808222	-0.533945	0.324429	0.532469	-2.09252	0.276414	-4.7707	-5.93844	-0.861881	-0.787937	-1.51857	-1.94936	-2.19392	0.328666	-0.261907	-0.254722	-1.50825	0.773192	0.254721	0.500587	0.582468	1.03477	1.1767	0.393112	1.27999	-1.1269	1.00889	-1.51513	-2.22127	-0.316305
EPN3	-0.283971	-0.0403995	0.585285	-0.135297	-0.231814	-0.551716	-0.579864	-0.469599	0.134178	-0.435324	0.835149	0.518334	0.0403995	0.269828	-0.116536	0.729147	-0.373861	0.336505	-0.227516	0.530681	0.303639	0.403954	-0.839485	-0.0263367	0.486204	-0.118993	-1.00954	-0.814692	-1.24866	-0.0600009	-0.176217	-0.362807	0.0986834	-0.193756	-0.337073	0.487701	0.303049	0.18188	0.0614457	0.106337	0.0263362	0.177336	0.881622	0.270632	-0.500958	0.528349	0.031868	-0.216659	-0.0337801
SELENOT	0.016398	-0.841502	-0.585511	-0.274127	0.31439	1.15659	2.49131	2.37757	0.322121	-0.0153027	0.00669766	-0.382369	-0.661145	-0.18359	-0.531936	0.0713987	-1.21321	0.527278	1.06667	-0.00669766	-0.120557	0.0879097	1.37667	-0.531668	0.25078	-0.00524569	0.020247	2.05965	2.1134	-0.0907154	0.148067	1.09478	-0.235082	-0.901487	-0.122795	-1.14419	-0.103546	0.262765	-0.559261	0.00524569	-0.188261	0.205956	-0.876202	0.195799	0.126994	0.227749	-0.282422	-0.445014	0
NAB2	-0.401735	0.938582	0.108942	-0.186898	-0.375602	-0.44442	-0.308703	-0.75751	0.0536351	-0.014277	0.154595	-0.0427804	0.0142775	0.418447	0.381248	0.0817351	-0.388801	0.358634	-0.153078	0.404403	0.0553794	-0.128944	-0.337321	-0.369527	-0.0799336	-0.146668	-0.217417	-0.0460711	-0.353516	-0.0997572	-0.554919	-0.646618	0.210296	0.986139	0.231227	0.255969	0.0969152	0.152101	0.26724	-0.0808773	0.216681	0.0460711	0.657082	0.387382	0.0409422	0.137587	0	-0.151319	0.444609
BICC1	0.657259	-1.01541	0.419971	-0.859446	0.445036	0.663995	1.36645	1.12318	0.161192	-0.182557	0.300937	-0.339499	-1.09257	-0.719951	-0.301476	-0.396327	0.699297	0.0805302	-0.854134	-0.197825	0.0048151	-0.0048151	0.753126	0.536796	0.715965	-0.734449	0.976024	1.30899	1.07663	-0.118602	-0.0376816	0.994227	-1.2067	-1.36152	0.069272	-1.51798	-0.566291	0.27809	-0.543747	-0.0225391	0.0225391	0.305046	-0.463959	-0.130992	-0.198692	0.229282	-0.40498	-1.17292	-0.723195
EHF	-0.0826871	0.0725331	0.612751	0.257461	0.228024	-0.126122	0.462699	0.203365	0.591417	0.0869589	0.181902	-0.285323	0.00662422	-0.0363178	-0.00662422	-0.0401359	-0.221979	0.0543814	-0.133902	-0.0367923	-0.0306897	-0.222945	-0.193991	-0.399385	0.2015	0.301143	-0.0245605	0.737178	0.143672	0.811884	0.00897741	0.480608	-0.0641875	0.396594	-0.182811	0.0908475	-0.362941	-0.141903	-0.0474143	-0.20823	0.0141234	0.177101	-0.00897741	-0.219549	0.0346971	0.0284963	-0.369281	-0.0168123	-0.12723
CELF2	0.589962	0.14653	1.31443	1.3262	0.0490022	-0.574531	0.94118	0.208659	0.035244	-0.142619	0.0527248	-0.0899329	-0.0980663	-0.204334	-0.0352445	-0.20462	-0.210691	0.524432	0.260419	-0.426283	-0.200273	-0.371166	-0.496249	0.588311	0.786615	0.592586	0.866373	-0.0233545	0.0233545	0.455314	-0.0275969	1.05901	0.545876	0.201176	-0.181191	-0.0792923	-0.178998	0.0772839	-0.0834098	-0.130397	-0.150807	-0.397676	0.120449	-0.384785	0	0.160849	0.0538712	0.0936356	-0.104293
SIK3	-0.410214	-0.412865	-0.525193	-0.445005	-0.182294	-0.0953102	-0.660948	-0.637876	-0.306005	0.277325	-0.0687375	0.130888	0.548494	0.428176	0.0687375	0.732685	-0.313913	0.291692	0.0826588	0.127176	0.181658	0.16366	0.430163	-0.333773	0.269663	-0.375731	-0.375731	-0.299571	-0.233603	0.0116816	0.105844	-0.396254	-0.0736623	-0.0116816	0.350551	-0.314953	0.257721	0.0618224	0.690758	0.584246	0.173841	-0.438274	-0.163612	0.30139	0.302679	-0.152349	0.106865	0.482968	0.254673
DERL1	-0.0457349	-0.147697	0.336386	0.00637436	-0.215561	0.0632153	2.05519	1.97859	0.190399	0.137382	-0.131555	-0.222758	-0.0289025	0.128337	-0.23217	0.345453	0.82816	-0.130925	0.868685	-0.147112	-0.227192	-0.00637436	0.834906	-0.551111	0.489939	0.103257	1.97537	1.38135	1.30837	-0.0206056	0.0973635	1.77544	-1.03686	-1.06612	-0.588172	-2.13681	-0.511899	0.085432	-1.02367	-0.580957	0.0206056	0.644334	-1.40713	-0.395983	0.227102	-0.0779457	0	0.0743394	0.330084
MYBL1	-0.310032	1.374	1.61451	0.247147	-0.255738	-0.266365	0.996772	1.08086	-0.389962	-0.126135	-0.0351458	-0.110769	-0.298081	0.482139	-0.12255	0.287686	0.853337	0.223184	0.0351458	-0.224075	-0.0836115	0.512949	-0.332682	0.322239	0.213997	0.627926	0.64387	0.598183	0.458448	0.00413227	1.03279	1.70781	-0.102552	0.0579853	-0.141896	-0.56805	-0.229047	-0.00413227	-0.644011	-0.115106	-0.198014	0.017086	-0.390149	-0.199667	0.161798	0	0.0860162	-0.152098	0.66202
EFCC1	-0.0524249	0.602885	-0.0794482	-0.109384	0.0157385	-0.0854058	-0.526652	-0.387239	-0.256552	0.0101786	-0.116931	0.117233	0.0498133	0.00458813	0.272498	0.24684	-0.103532	-0.00458813	-0.0494461	0.174126	0.131217	0.0965567	-0.353447	-0.0171518	0.0341702	0.0171518	-0.0767484	-0.322263	-0.681835	-0.0734849	-0.509616	-0.75644	0.497256	0.240198	0.342429	0.562627	-0.0354156	0.200417	0.418351	0.595052	0.283495	-0.136207	0.641978	-0.145335	0	-0.313642	0.0689211	-0.158091	-0.185931
LPIN2	1.58807	-0.529923	-0.124024	0.555862	-0.00722027	0.870901	2.53662	2.33053	-0.470997	0.699688	-0.500599	0.0180836	-0.343523	-0.410739	0.00722027	0.163016	-0.226872	0.124171	0.294258	-0.523461	-0.0538177	-0.110866	0.789852	0.107771	0.79181	-1.57002	-0.200884	2.07396	1.82854	-0.453907	0.812719	0.977658	-0.486177	-0.586867	-0.589475	0.196991	-0.150137	-0.0253968	0.244567	-0.625013	0.0253963	-1.31229	0.343789	-0.241145	0.533568	-0.58962	-0.0980744	-0.5392	-0.663758
AMPD1	-0.313548	0.154382	1.23698	0.918229	0.567877	0.0400333	-0.00145435	0.360118	-0.0457239	-0.222962	0.174995	-0.0436745	0.0125794	-0.0391483	0.0890718	-0.376478	-0.244939	-0.123624	0.235008	-0.00411224	0.00145435	-0.0470057	0.00962925	-0.164343	1.24813	1.64042	1.31411	-0.342535	-0.198739	-0.0462399	-0.116037	1.85547	0.0647817	0.320692	0.010149	0.643123	-0.00962925	-0.256686	-0.196207	0.185668	-0.411612	-0.387261	0.10735	-0.128674	-0.0675888	0.0654478	-0.145015	0.0887375	0.0719194
RABL3	-1.05428	-0.294066	-1.48882	-1.2965	-0.898842	-0.905209	-0.526437	-1.29613	-0.678963	0.266184	0.212892	0.12495	0.416391	0.282563	-0.00440121	0.565171	0.100828	-0.0237646	0.189673	0.00440121	0.0360594	0.192062	0.331103	0.0173025	-0.0173025	-0.172455	-0.954226	0.0233068	-0.0259523	-0.760634	0.158689	-0.503913	-0.131864	-0.912659	0.287447	-0.308575	0.478253	0.614188	0.307842	0.438663	-0.0368681	0.0210075	-0.599484	0.343575	0.217862	0.303515	0.169377	0.436017	0.313473
VPS52	-0.0307388	0.00550938	-0.101537	0.0497103	-0.209807	-0.561788	-1.30201	-0.733273	-0.1264	0.0730648	0.205353	0.0556669	0.159439	-0.00550938	0.0489407	0.233804	-0.643465	-0.00809097	-0.330416	0.0605278	0.18576	0.0495052	-0.0409069	0.0324421	0.00315094	0.0320511	-0.00315094	-1.11929	-0.579967	-0.102062	-0.679636	-1.10597	-0.671833	-0.163859	0.411801	0.157382	-0.0325212	0.19005	0.307528	0.179254	0.0330238	0.317138	0.140738	-0.0214005	0.055028	0.237738	-0.000791	0.0850077	-0.0111027
ACTB	-0.0499344	0.00297356	-0.177533	0.301338	-0.00297356	0.895431	1.63917	1.48736	0.273475	-0.0679741	-0.267245	-0.172403	-0.450399	-0.295954	-0.019887	-0.193113	0.123817	-0.272598	0.0116396	0.0149574	0.140952	0.108164	-0.00386238	-0.136006	0.190875	0.042738	1.06896	1.52143	1.23679	-0.311257	0.200227	0.805782	0.320619	0.00386238	-0.602686	-1.80129	-0.484279	-0.32883	-0.538481	-0.453002	-0.314948	1.07142	0.296926	-0.137574	0.203468	-0.0277681	0.0874767	-0.258903	-0.0771313
CACNB2	-0.703407	0.0227137	-0.244399	-0.0730538	-1.02751	-0.17584	-0.824293	0.0228171	-1.10648	0.772926	-0.446776	0.548645	0.122249	0.487855	0.129759	0.565157	1.44063	-0.103415	0.512933	-0.637634	-0.0227132	0.181336	-0.357918	0.00742006	-0.133357	-0.146154	-0.164394	0.075232	0.199488	-0.472628	0.206823	-0.156899	0.305958	0.205745	-0.164619	0.133444	-0.102684	0.0539403	-0.00742006	-0.0160756	0.25505	0.179034	0.128004	-0.266626	1.0177	0.119521	1.12346	0.522226	1.06628
TPM1	0.058754	-0.931085	0.0624633	-0.278913	0.68184	-0.666746	1.79983	2.02885	0.833161	-0.097713	-0.058754	-0.174977	-1.04516	-0.618752	-0.480677	-0.23432	-0.350109	0.481793	0.805929	0.611953	0.66542	0.313879	0.147747	0.370544	1.21357	0.643519	-0.00954676	1.65157	1.29973	1.73184	0.142451	1.21489	0.00954676	-0.932306	-0.841338	-1.36205	-0.805388	-0.402853	-0.988992	-1.01122	-0.989194	-0.95954	-0.849528	0.334122	0.237569	0.280738	0.367688	-0.743105	-0.283029
ARSJ	0.250526	0.127392	0.207133	-0.0629606	-0.218642	-0.358152	0.451455	0.333152	0.635295	-0.00213432	0.172928	-0.215279	0.219673	0.0404148	-0.149518	-0.0452232	-0.0519247	0.00213432	0.379269	-0.319883	-0.164644	-0.0298939	0.40487	0.0162458	-0.160652	0.404342	-0.341155	0.670818	0.396796	1.12067	0.918078	1.65963	-0.472453	-0.404202	0.0267391	-0.282656	-0.307069	-0.0162458	-0.181277	-0.240883	-0.300117	-0.170661	0.159669	0.547542	-0.0382543	0.341657	-0.147288	0.287926	0
FCN1	-0.0764451	-0.204879	0.416105	0.563793	0.687085	-0.565074	0.412759	0.790463	1.04363	-0.611124	-0.0770717	-0.915271	-0.885456	-0.467792	-0.778946	-0.824066	0.0764446	0.704482	0.868124	0.552328	0.872313	-0.372155	0.0026679	0.227515	1.23115	3.37888	1.7641	0.2529	-0.0869756	1.25867	0.0633478	1.69969	0.198731	-0.0534472	-0.316575	-0.109769	-0.152429	-0.710569	-0.248638	-0.4206	-0.419206	-0.0026679	0.139757	-0.154889	0.00942612	0.561072	-0.102103	0	0.413539
PRORY	0.0483093	0.720701	0.271923	0.251916	0.00628281	-0.195199	-1.03254	-0.889769	-0.178885	-0.183986	0.0562034	0.105106	0.109698	-0.129223	-0.096149	0.0985818	0.0807376	-0.0648093	-0.230138	-0.00628281	0.104107	-0.122754	-0.520203	0.0700812	-0.00224495	0.0691643	-0.614268	-1.01584	-0.8025	-0.263953	-0.236375	-0.873929	0.873808	0.48457	0.00224447	0.216874	0.157865	0.217874	0.239051	0.501156	0.0674224	-0.218359	-0.130013	-0.0340099	-0.146895	0.160836	0.0992327	0.00600433	-0.0969105
AEBP1	1.45844	-0.454338	0.3652	-0.216796	0.788043	0.175971	0.557491	0.375324	0.685697	-0.511499	0.442335	-0.318174	-0.640566	-0.294379	-0.00357723	-0.563386	-0.442626	0.117051	0.953887	-0.392947	-0.101393	0.00357771	-0.306203	0.799926	0.295413	2.78348	2.46304	0.114985	0.369624	1.43198	0.0190239	-0.0190244	-0.044776	0.230287	-0.545265	-0.941954	-0.333981	-0.565559	-0.720707	-1.07534	-0.614337	0.626489	0.738207	-0.282191	-0.0453262	0.898679	0.126494	-0.22917	-0.0953045
C1orf21	-1.9403	-1.00687	-0.903324	-0.954391	-1.87784	-1.44398	-2.25097	-1.8876	-1.30099	0.980911	-0.0409727	0.243584	1.30965	1.5843	0.0409727	0.602882	1.02535	0.733775	0.139044	-0.0603361	0.810938	0.716454	-0.0369182	-0.370309	-0.114196	0.00173759	-0.145754	-0.347266	-0.435747	-0.00173759	-0.200668	-0.251897	0.0437102	0.157387	0.223972	0.550472	0.018836	0.153819	0.126292	0.0878911	0.153725	-0.136931	0.267264	-0.137233	1.13727	0.227765	0.286281	1.85098	1.89248
ARF5	0.46872	-0.32369	0.302675	0.011868	0.57945	1.55496	1.62123	1.57129	1.25701	-0.170713	-0.011868	-0.524261	-0.651451	-0.76235	-0.623439	-0.549128	-0.730565	-0.175704	-0.365904	1.03906	0.0314956	0.0523338	0.551289	0.00301743	-0.116753	-0.417927	-0.00301743	1.08138	0.876555	1.30882	0.23395	0.049654	-0.303465	-0.0737305	0.0732555	-0.304412	-0.00849819	-0.975098	-0.980654	-1.00528	-0.690543	0.170276	0.790768	1.02114	0	0.013515	-0.411557	-0.428836	-0.623171
CD52	1.04395	1.52701	1.86543	4.03392	0.264685	-0.411226	-0.0936389	0.286366	0.61737	-0.0994101	0.52801	-0.393192	-0.264678	-0.655881	0.171681	-0.18283	-0.674793	0.415435	0.01721	-0.01721	-0.322648	-0.151674	-0.632282	1.3977	0.878312	3.48532	0.139746	-0.981624	-0.766041	2.3066	-0.379581	0.266063	-0.415633	0.118397	0.388899	0.186906	0.479712	-0.25894	-0.0432968	-0.130597	0.0423436	-0.0423431	-0.238356	-0.194248	-0.0756931	0.652344	-0.362612	-0.329146	-0.176688
MAPK8IP2	-0.0871639	0.681438	0.352244	-0.151997	0.430498	-0.219256	-1.12213	-0.603779	-0.185647	0.10686	0.136118	-0.110224	-0.00939512	-0.347285	0.0747323	0.00939465	-0.274178	0.152834	-0.180446	0.141376	0.0673466	0.146609	-0.425186	0.392888	-0.180802	-0.0442791	-0.891366	-0.753185	-1.00632	-0.78076	-0.315939	-0.520699	0.701156	0.474253	0.690781	0.685364	0.0230327	0.0685205	0.0715041	0.397746	-0.0230327	-0.0734978	0.187322	0.363087	-0.0839214	-0.0116625	-0.324912	-0.132457	-0.472368
CELF3	-0.142942	1.01836	0.502494	0.133615	0.00806189	-0.356515	-0.971186	-0.910897	-0.394129	-0.149801	0.0311947	-0.00806141	0.193493	0.00819397	0.144463	0.361421	-0.0872765	0.125882	-0.391627	-0.240567	0.124232	-0.0151224	-0.362437	-0.164393	-0.252908	0.184275	-0.49632	-1.07104	-0.743897	-0.791336	-0.241891	-0.599796	0.312532	0.48176	0.0449562	0.133496	0.440704	-0.00421238	0.378167	0.00421238	0.0524411	-0.424357	0.223229	0.00637627	-0.240724	-0.0203958	-0.0559092	0.0647831	-0.026258
KIF11	-0.00195122	-0.019671	0.239894	-0.135476	-0.140821	-0.147122	2.14841	0.308212	-0.11654	0.13156	0.534619	0.0416069	0.190201	-0.0987802	-0.39356	0.155093	0.130337	-0.148239	0.276922	0.00195122	-0.0950031	-0.00684404	0.583013	0.18957	0.406243	0.481998	0.989572	0.439317	-0.0156107	-0.11688	0.0789442	1.79616	-0.328151	-0.421132	0.0479922	-0.44633	-0.254369	-0.169547	0.154243	-0.125321	0.0156102	-0.307556	-0.197003	-0.300202	0.0694451	0.456141	0.070138	0.183552	-0.0848599
BUB1	0.342568	0.185471	0.296781	0.152576	-0.0604765	-0.0851505	1.02133	-0.117409	-0.207784	0.0212922	-0.21779	-0.0750334	-0.0232902	-0.0273049	0.0218978	-0.0140829	0.0466261	0.0140827	0.0664291	0.0295024	-0.104834	-0.127996	-0.0835512	0.117305	0.159058	0.179213	0.306642	0.443122	0.00493765	-0.0687265	-0.0581527	0.546059	0.0964839	0.00838733	-0.276543	-0.115713	-0.00472808	-0.156562	0.0129733	-0.152856	0.00472808	-0.0835512	-0.160909	-0.077569	0.0491314	-0.092412	0	0.0334277	0
SLC39A8	0.0490193	1.4288	-0.102855	0.100261	0.219955	-0.624886	-0.962963	-0.449569	-0.589185	0.0991445	0.141634	-0.113429	-0.0420923	-0.00575685	-0.105339	0.238217	0.23814	0.494041	-0.209342	0.00575685	-0.141876	0.0906611	-0.10023	0.139067	-0.139609	-0.523225	-0.777588	-0.914678	-0.847241	-0.649118	-0.204799	-0.670979	0.921864	0.771847	0.363403	0.312751	-0.000823	0.000823	0.15073	0.519537	0.318607	-0.182402	0.282583	0.498329	-0.0820384	0.0020256	-0.327519	-0.266916	-0.336179
ADAM30	-0.242921	0.443193	0.305837	0.504437	-0.217308	-0.356315	-0.856519	-0.849819	-0.497633	0.00552225	0.098947	-0.0516448	0.0533767	0.23658	0.105025	0.147657	0.039021	0.140953	-0.343799	-0.00552177	-0.125879	-0.138008	-0.204961	0.0796123	-0.0729923	-0.101284	-0.686775	-0.476728	-0.416886	-0.567203	-0.227396	-0.368173	0.752211	0.898736	0.449986	0.695121	0.0729923	0.234861	0.204008	0.268472	0.176166	-0.333595	0.223103	-0.239659	-0.134151	0.0231094	-0.0531402	0.0145726	0.185839
VDAC1	-0.0137353	-0.45446	-0.0151572	0.544911	0.871407	2.40006	4.20937	3.90268	0.212513	0.866264	0.0137353	-0.292346	-0.131267	-0.399044	-0.0624175	-0.270091	1.6828	-0.942717	-0.824415	-0.077765	0.273933	0.49319	2.17778	-0.982464	1.04992	-0.908974	-0.967127	2.85109	2.68316	-0.767909	2.27245	2.22995	0.301958	-0.378345	-0.429865	-1.46576	0.755495	-0.264886	-0.00674248	0.00674248	0.270479	-0.916892	-0.142379	1.01161	0.293726	-0.583987	-0.798705	-0.608697	-0.983
PEG3	-0.621273	-0.00174236	0.147754	-0.616899	-0.973438	-0.613777	-0.0566044	0.00174236	-0.623452	-0.086298	0.142623	0.204262	-0.0517545	0.74637	0.0771413	0.524969	0.768825	0.139269	0.485679	-0.206676	-0.226328	0.0696721	-0.675683	-1.90171	-0.117343	-0.761239	-1.60539	-0.450833	-0.653588	-0.407265	0.41188	0.285803	-1.40119	0.906601	0.704176	-0.275586	0.874543	0.550436	0.173482	0.985416	0.117343	1.1124	-1.11059	0.279324	-0.429675	-0.140685	-0.0626678	-0.437402	0.457153
TSPYL2	-0.34728	0.310054	-0.05024	0.188983	-0.240433	-0.437235	-1.21134	-0.791469	-0.251924	0.0502396	-0.0932908	0.123219	0.161523	0.350926	0.299769	0.280053	-0.371675	0.0934463	-0.264343	0.262237	0.234839	-0.107929	-0.553151	0.0716433	-0.498673	0.00819969	-0.102078	-0.581134	-0.78812	-0.018609	-0.23863	-0.54386	-0.00819969	0.986078	-0.886155	0.22426	0.129382	0.0839243	0.128737	0.312771	0.0395441	0.405867	0.155628	-0.703896	-0.042171	-0.203981	0	0.0854082	0.303002
SSBP3	0.0426407	0.264974	-0.41631	0.00229502	-0.063076	-0.00229502	-0.200698	-0.546182	-0.149411	-0.0306487	-0.0164747	0.0250144	0.010118	0.141012	0.246	0.0115623	-0.535339	0.0906448	0.0208497	-0.0629563	-0.206094	0.0508728	-0.494383	0.0756068	-0.0977006	-0.813127	0.230174	-0.14485	-0.174307	-0.479845	-0.34957	-0.710107	0.182052	0.823092	0.0162768	0.540665	-0.083755	-0.0162768	0.416989	0.382881	0.245366	0.447607	0.845244	-0.0942149	0	-0.0261765	-0.0324516	-0.00878715	0.00163031
ZWINT	0.298603	0.235338	1.13874	0.538182	-0.0464034	-0.493289	1.71818	0.257154	-0.069633	-0.422389	-0.013916	0.142736	0.0054574	-0.00545788	-0.526446	-0.308796	0.747409	-0.257868	0.0214896	-0.381218	-0.23177	0.176526	0.679252	0.778474	-0.623182	0.186807	-0.569985	1.02686	0.33923	-0.0519404	0.900797	1.4324	0.0727057	-0.336854	0.0264502	-0.536109	0.00619507	-0.189214	-0.140126	-0.00619459	-0.327274	0.962667	-0.40205	-0.091681	-0.57777	-0.177441	0.0166979	0	-0.215856
MED18	0.723622	0.00356626	-0.274481	0.0479183	0.0188313	0.0638742	1.0633	0.780097	0.114705	0.00644875	-0.00356626	-0.0867362	-0.0473628	0.0443287	-0.163771	-0.13553	-0.0386252	0.186313	-0.219304	-0.252465	-0.107936	-0.22776	0.247622	0.8272	-0.416329	-0.15534	0.627647	1.11238	1.36271	0.0362868	-0.0558853	0.041297	-0.0299158	0.0993533	0.725757	-0.125966	-0.0520468	-0.0390739	0.0299158	-0.421865	-0.362919	0.41032	-0.200855	-0.115468	0	0.0196862	0.0875044	0.00714922	0.0865359
TIMELESS	-0.179733	0.122919	0.417193	0.415621	0.0133734	-0.167109	1.38054	0.342883	0.185087	-0.563124	-0.246267	-0.11087	0.0126476	-0.0126476	-0.283342	-0.160444	0.139589	0.156461	0.132192	-0.235612	-0.299012	-0.446839	0.0173411	0.0333662	0.203791	0.479623	0.00642109	0.751361	0.0710902	0.166426	0.275135	-0.0684886	-0.407322	0.516805	0.083919	-0.161558	-0.0237689	-0.294442	-0.713163	-0.00642109	-0.580882	-0.284013	-0.373363	-0.380637	-0.260197	0	0.0187593	0.276964	0.160504
ANKRD28	-0.626357	0.0180693	-1.04652	-1.09912	-1.37858	-0.905133	-1.17619	-0.99122	-1.17981	0.3087	0.314136	0.650475	0.516174	0.636759	0.230932	0.709825	0.424218	-0.227557	-0.0180693	-0.309415	0.257837	0.286115	-0.06919	0.221221	0.114197	-0.0680008	0.316608	-0.0735512	-0.358438	-0.903396	-0.107341	0.30441	-0.5447	0.340823	0.515536	-0.561696	-0.0386581	0.491164	0.351862	0.448071	0.093338	0.0386581	-0.573794	-0.144863	0.569667	0.482385	0.904832	0.849398	1.00921
TGIF2	-0.324758	0.126598	0.523892	0.338422	-0.240032	0.235286	0.570611	0.379981	0.41837	-0.101608	-0.235399	-0.0457826	-0.158039	0.419157	-0.148689	0.0385127	-0.0385132	-0.669574	-0.372401	0.11057	-0.114216	0.14401	0.131045	-0.373199	0.523742	-0.405086	0.0581379	0.481565	0.175031	0.252588	0.598558	0.937659	-0.18909	0.0204401	-0.721118	-0.534189	-0.00899649	-0.279884	-0.316317	-0.292433	-0.347879	-0.503626	0.357701	0.00899601	-0.154966	-0.196602	0.126113	-0.193575	0.448851
SOCS7	-0.161834	0.493758	0.19637	0.026031	0.143767	-0.0451674	-0.477716	-0.946382	0.182178	-0.0222297	0.235835	-0.0533443	0.0222297	0.130513	-0.193489	0.0501494	-0.260632	0.131849	-0.229448	0.137826	-0.0406008	-0.0320077	-0.703862	-0.171082	-0.0193691	-0.352994	-0.68308	-0.604793	-0.724002	0.0276203	-0.550192	-0.470626	0.067667	0.27557	0.296766	0.588396	0.198911	0.278817	0.190811	0.193299	0.351197	-0.1121	0.0193691	-0.342492	-0.108594	0.125164	-0.109232	-0.117313	0.0922556
FAM110D	0.035358	0.649668	-0.135823	0.404851	0.157434	-0.495283	-0.921221	-1.21625	0.146285	0.0021739	0.253779	0.242428	0.0470347	-0.00217342	0.00819921	0.00225306	-0.105497	-0.0322247	-0.00943184	-0.08605	-0.124337	-0.0176787	-0.134994	0.0695581	-0.0619192	0.227517	-0.373686	-0.787926	-1.14026	-0.145921	-0.784339	-0.874121	0.485489	0.687587	0.210082	0.636364	0.127034	0.245179	-0.0128331	0.0128336	0.0386777	-0.183997	0.316557	-0.0433245	-0.0905619	0.0794411	0.045526	0.0403318	0.0858622
COLGALT2	-1.31276	-0.823926	-1.50816	-0.890561	-1.7641	-0.648881	-1.35887	-1.27274	-0.765174	0.663535	0.548231	0.86128	1.49393	0.994822	0.713139	0.478565	0.874296	-0.119384	1.6756	-1.53166	0.188171	0.119384	0.242746	-0.144556	-0.254599	1.35002	-0.476957	0.447033	-0.237974	-0.205548	0.460481	-0.11076	0.71135	0.116555	-0.0270534	0.799193	0.0250058	0.0116968	-0.0116968	-0.30586	-0.288077	0.0233626	0.0228181	-0.111447	2.22961	1.70816	2.23516	3.11931	2.53002
PBK	0.0801463	-0.000675	0.462603	-0.0630226	0.362303	-0.199597	1.74255	-0.264323	0.224559	-0.101006	-0.303746	-0.0233192	0.285002	0.000675	-0.178697	-0.0614748	0.237359	0.125021	0.204118	-0.168205	0.2768	-0.0180841	0.0026679	0.565869	0.208263	0.659978	0.271731	0.796063	-0.172536	0.0259876	-0.149176	0.876542	-0.0026679	0.233638	-0.196395	-0.19804	0.0686865	-0.104614	0.0207362	-0.315366	-0.215937	-0.338438	-0.181777	-0.421217	-0.0729837	-0.240705	0.0174575	0.247867	-0.0201263
NBEAL2	0.139852	0.289672	0.209209	0.397067	-0.0422158	0.738671	0.524926	0.376615	0.924358	-0.248497	0.0338869	-0.194642	-0.12247	-0.37828	-0.459661	-0.0338869	-0.333936	0.266884	0.264459	-0.0442481	-0.261283	-0.235186	0.230471	-0.504318	-0.514282	0.602256	0.630699	0.344191	0.346491	0.889724	0.0349789	-0.0705509	-0.342067	-0.01893	-0.498701	-0.103656	0.01893	-0.415984	-0.438391	-0.534997	-0.333353	0.519239	0.572593	0.0990572	-0.127979	0.275097	-0.0512929	0	-0.227767
PRSS3P2	0.0941443	0.666778	-0.179865	-0.18857	0.333586	-0.00652123	-0.517595	-0.496532	-0.0314107	-0.0433197	-0.0314045	-0.392364	-0.0810833	0.106171	0.00652123	0.0267358	0.0796995	0.095417	-0.26043	0.0610652	0.190984	0.0403872	-0.397476	0.226328	-0.183816	-0.56466	-0.379418	-0.57832	-0.317735	-0.441409	-0.618202	-0.590432	0.767822	0.958361	0.430592	0.668436	0.216321	0.169089	-0.0661817	0.11386	-0.146106	0.130405	0.767549	0.0661817	-0.0240493	-0.0270724	-0.396656	-0.140512	0.160634
TRIM27	-0.191686	0.058197	-0.309797	-0.240537	0.195492	0.129175	1.42208	1.0743	0.0996742	-0.0517058	-0.064177	-0.131911	-0.000692	0.000692	-0.162735	-0.190735	-0.652388	0.331768	0.275751	0.311152	0.0661821	-0.0339012	0.124106	0.0604372	0.332525	0.296126	0.510981	1.31047	0.929838	0.0901189	-0.182863	-0.0552492	-0.450099	-0.486516	0.00227881	0.0803604	-0.0736589	-0.00227881	-0.00315428	-0.520247	-0.126805	-0.571787	-0.156323	0.334807	-0.0189238	0	-0.103117	0.0138717	-0.0408697
GAD1	-0.669054	-0.142478	-0.0746942	-0.723748	-1.07491	0.0746942	-0.115342	0.125055	-0.388158	0.515598	0.648448	0.124584	-0.673333	0.605779	-0.205067	1.21085	0.679023	0.202122	-0.449481	0.305766	0.266304	-0.401586	0.853586	-0.922018	-0.666461	-1.21598	-0.514813	-0.584079	-0.394994	-1.11574	-0.264833	0.0198121	-0.198426	-0.0198121	1.74259	0.297604	1.68996	0.649648	1.07808	1.56299	1.39603	1.35299	-0.620132	0.755928	-0.0333562	0.347185	-0.735099	-1.06354	0
DNMT1	0.0317769	-0.793217	0.610323	1.03088	0.0472922	-0.911847	0.408743	0.0268464	-0.0163283	-0.45645	-0.527091	0.0763283	-0.236098	0.165515	0.0163283	-0.0988622	-0.855016	0.0614657	0.280528	-0.26512	-0.17549	-0.0778356	0.0224543	0.557933	0.604545	1.5031	1.21246	0.68278	0.59514	0.7007	0.110328	0.930259	-0.405519	-0.102596	-0.36442	-0.531798	-0.359153	-0.0224543	-0.46888	-0.162545	-0.210517	-0.242671	0.116751	-0.0888209	0.223113	0	0.570061	0.303647	0.712209
KCNMB2	0.00072	0.948443	-0.174673	-0.0570679	0.0572977	-0.431641	-0.700447	-0.790409	-0.492908	-0.281433	0.264495	-0.105142	-0.252396	0.0563908	0.282003	0.518836	-0.0623474	0.261398	-0.000721	0.0784941	0.379959	0.259923	-0.231137	0.0786281	0.102625	-0.718284	-0.357923	-0.280191	-0.587272	-0.605336	-0.00355959	-0.424886	0.101552	0.882557	0.337904	0.411572	0.179867	-0.182405	0.00355911	0.0730233	0.469307	0.584566	-0.0806031	-0.339256	-0.177024	-0.0124812	-0.31008	-0.388894	-0.00708055
ZNF16	-0.203743	0.038362	-1.13932	-0.924033	-0.585788	-0.383017	-0.190918	-0.0314536	0.276888	0.774689	0.0314541	0.319867	0.659767	0.787189	-0.422811	0.663877	-0.511977	1.20739	0.886989	0.613254	-0.0702539	-0.0518899	0.0202165	-0.254054	-0.247819	-0.446253	-0.0202165	-0.328478	0.173272	0.265366	-0.256256	-0.295274	0.0912185	0.12189	0.374588	-0.398374	-0.180436	-0.0300841	0.0377545	0.196156	-0.251126	0.56764	0.195012	0.200214	1.06395	0.138434	0.52368	0.99583	1.11099
CKS1B	0.41299	0.57895	-0.0402241	-0.321697	0.237047	-0.0585108	0.511343	0.915289	0.859537	-0.112498	0.0594139	-0.299591	-0.394185	-0.191236	-0.377501	-0.532963	-0.563315	0.403853	0.0402241	0.355125	-0.425172	0.128465	0.752581	0.406651	-0.0648251	0.309164	0.016942	0.770395	0.850685	0.680282	-0.0888729	0.730032	-0.016942	-0.297626	0.316983	-1.12775	-0.428227	-0.30964	-0.945243	-0.595387	-0.541711	0.694101	-0.912699	0.28493	0.14937	0.402415	-0.0135241	-0.0414324	0.152209
CD160	0.556301	0.846967	1.62889	1.24184	-0.0191236	-0.0532751	-0.0690656	0.451628	0.866755	-0.0179558	-0.125955	-0.190085	0.0964155	0.409888	0.287086	0.0179558	-0.0956755	-0.124447	-0.0289197	0.0401545	-0.212404	-0.0217562	-0.118149	0.0482106	-0.10195	3.23483	0.456085	-0.171068	-0.0471373	0.189441	0.188707	0.278305	-0.0922165	-0.0420604	0.149089	0.613124	0.379926	-0.154925	0.0282106	-0.229142	-0.125344	-0.0282106	0.389106	-0.202427	-0.0557327	-0.219573	-0.213743	0.0348215	0.221308
CTF1	-0.0149674	0.84624	-0.136869	-0.447605	0.0149674	0.48536	-1.01856	-0.8278	-0.566028	0.0196099	0.0635185	-0.0890236	-0.0397234	-0.19158	0.108895	0.0809836	-0.139882	0.188806	-0.290044	0.198471	0.253784	0.227983	-0.706401	0.451955	0.621308	-0.606404	-0.397449	-1.07192	-0.877004	-0.479329	-0.657698	-1.10323	0.496198	0.737382	-0.140615	0.193219	0.364716	0.527007	0.284008	0.802962	0.563045	0.120656	-0.244403	-0.120656	-0.159062	-0.0866022	-0.273773	-0.21202	-0.420081
HABP2	2.53648	0.26584	1.52741	-0.143597	2.47922	0.684118	-0.273689	0.0616245	0.935121	1.2748	-0.843312	-0.459091	-1.26288	-0.919726	0.215333	-0.655302	-0.215617	-0.948723	-0.061625	0.126142	0.768931	-1.22759	0.978828	1.18468	0.425039	0.461319	0.380814	-0.238725	0.0368104	-0.359746	1.06546	0.146863	0.245219	-1.25024	-0.0718107	-0.505832	0.929625	0.106565	-1.89448	-0.0368099	-0.228151	-2.42401	-0.578775	-2.18247	1.38236	-0.702337	-0.309914	-1.27142	-0.995094
DLG2	-0.421045	0.214971	0.0271854	-0.0751329	-0.0764227	-0.242517	-0.418108	-0.261769	-0.302449	0.04356	-0.281032	0.127206	0.129431	-0.0271854	0.0877395	0.0920997	0.0721993	-0.10532	-0.074163	0.0714254	0.0687418	0.274661	-0.0154219	0.0221753	0.0650392	-0.00710773	-0.211334	-0.0568762	-0.0601649	-0.173242	-0.159638	-0.252935	0.126418	0.546906	0.187115	0.33321	0.308417	0.00710773	-0.0416765	-0.0580244	0.00710773	-0.205823	0.19484	0.221367	-0.0217714	-0.273751	0.280646	0.211315	-0.0225024
PAFAH1B3	0.836368	-0.222006	0.0471668	0.323739	1.6441	0.0661731	0.11101	-0.0557418	0.520436	-0.542163	-0.039052	-0.695499	-0.673265	-0.560311	-0.354845	-0.692202	-1.10966	0.652143	0.0693278	0.850361	-0.0174136	0.0174141	0.0390739	1.14908	0.6958	1.32407	0.260537	-0.0757065	-0.0028429	1.16284	-0.441806	-0.44681	0.203817	-0.729073	0.0599217	-0.365071	0.00284338	-0.644892	-0.728381	-0.774453	-0.695236	0.552884	-0.272562	0.143987	-0.447988	0.0273466	-0.702117	-0.625233	-0.563632
SALL1	0.117493	-0.0173097	-1.06096	-1.26894	-0.0327125	-0.425661	0.330485	0.429974	-1.94239	0.792536	-0.278601	-0.0110044	0.164488	-0.117461	0.5815	-0.00385857	0.00385904	0.330183	0.172005	-0.319527	0.139637	0.363354	-0.236177	-0.814398	-0.117871	-1.75629	-1.57704	0.262338	0.236166	-1.56063	-0.0517793	0.152887	-0.633044	0.0517793	0.349725	-1.03957	0.726906	0.919285	1.01758	0.894527	1.76965	1.36775	-0.358283	-0.502522	0.509561	-0.494519	-0.171303	-0.0565848	-0.166003
SPARC	-0.600846	0.0150194	-0.697933	0.00239468	-2.14155	-0.393566	0.313035	0.700123	-0.146926	-0.11941	0.279681	0.174893	0.352926	0.28494	-0.342133	-0.175233	0.376203	-0.00653744	0.401893	-0.0667295	-0.00239468	0.139073	0.509896	0.250934	1.40217	1.64155	1.46822	2.25581	1.55439	1.27223	1.17398	1.11952	-0.0293274	-1.06306	-1.01669	-1.52497	-1.66413	-0.271621	-0.814659	-0.628191	-0.841399	-1.00615	-0.445611	0.0293274	0.134322	0.524929	0.397007	0.837216	0.490861
CDH10	-0.990279	-0.133609	-0.482866	0.218945	-0.814603	-0.318635	-0.963818	-0.916636	-0.789795	0.714937	-0.290335	2.56478	0.492005	2.71903	0.942144	1.88467	2.0986	-0.0893908	-0.866391	0.0986471	1.478	0.0893908	-0.12126	-0.344262	-0.1815	0.231428	-0.193111	-0.379164	-0.203591	-0.00222492	-0.00885344	-0.0451674	0.645149	0.388712	0.18424	0.867149	0.211642	0.537277	0.19704	0.3432	0.0448432	-0.184835	0.00222492	-0.077527	0.835997	0	2.72742	0.609752	3.05115
PAK4	-0.0125732	0.250129	0.340312	0.206203	0.144416	-0.445882	-1.24745	-1.29579	-0.299165	0.132429	0.337605	-0.21092	-0.194177	-0.0485334	-0.034112	0.154881	-1.33723	0.41631	0.0962648	0.0125732	0.0201168	-0.0778303	-0.743556	0.125554	-0.166083	-0.240382	-0.516737	-1.05994	-0.88515	-0.39934	-0.575437	-1.19743	-0.189816	0.419473	0.230047	0.813957	0.380624	0.285835	0.354902	0.32742	0.356588	0.0912847	0.248134	-0.0912847	0.0435982	0.216146	-0.358052	-0.306468	-0.218199
ITGB7	0.513119	0.0137973	0.364434	1.21737	0.718438	0.759481	0.62159	0.647553	0.185502	-0.45183	-0.132753	-0.325784	-0.596508	-0.618546	-0.459197	-0.588958	-0.185833	-0.0673914	-0.586066	0.108383	-0.0137978	0.0547662	-0.31896	0.0967279	-0.342137	0.71204	1.0796	0.109242	0.0947556	0.0835776	-0.00370598	-0.162282	-0.112432	-0.119822	-0.22379	0.00370645	0.0184045	-0.729614	-0.0704904	-0.406856	-0.419341	0.232559	0.806081	0.0942564	-0.462597	-0.0876107	-0.233184	-0.619393	-0.470385
NUS1P3	-0.14364	-0.0406475	0.2036	-0.0715761	0.0985351	-0.150656	0.601	0.408447	0.0534739	-0.176869	-0.112425	-0.258952	-0.0694304	0.103634	-0.143286	0.00950956	0.0926385	0.0734239	0.00742412	-0.0739951	0.00672698	-0.00672698	0.0790191	-0.137975	0.0830314	0.0481327	-0.0929193	1.23321	0.672317	-0.137234	0.194406	0.628566	0.119088	-0.170048	-0.208195	0.057229	-0.174194	-0.2867	-0.100997	0.00619555	0.062459	-0.00619531	-0.22157	-0.163064	-0.134999	-0.0699451	-0.209003	-0.0908582	0.0931926
ALS2CL	-0.900337	0.267846	-0.174343	-1.41953	-0.819096	0.408266	-0.786068	-0.576098	-0.610354	0.0954266	0.305021	0.0383348	0.291729	-0.0383348	-0.163163	-0.158135	-0.691724	0.0818729	0.185945	0.727105	0.385299	0.534013	-0.644649	-0.0330234	-0.418942	0.0330229	-0.0888772	-0.644595	-0.171683	-0.355324	-0.0346556	-0.753502	0.180245	0.639714	0.265897	0.706424	0.424045	-0.221411	0.0790911	-0.150467	0.0474586	0.172128	0.756722	0.215777	0.0157709	0.347434	0.0782556	0.312137	0
MYB	-0.133139	1.4198	1.27065	1.13248	0.0518503	-0.204112	0.159324	0.093101	-0.255865	-0.372142	-0.132784	0.0156994	0.286694	-0.0174136	-0.0843034	0.0209422	0.0200381	0.104067	-0.125931	-0.0156994	-0.197658	-0.0628834	-0.11002	0.754202	0.367291	0.602585	0.40681	-0.164115	-0.00968981	-0.0508432	0.107722	0.279316	0.155794	0.647325	-0.108119	0.0957432	0.00968981	-0.142172	-0.295218	-0.0999055	-0.122612	-0.172422	0.0489602	-0.311707	-0.222832	-0.110749	0.0871077	0.228653	-0.073463
CAMSAP2	-0.316832	0.319174	0.159792	0.140882	-0.123236	-0.213969	-0.443604	-0.27365	-0.284016	0.907322	-0.00438833	0.69244	0.535761	0.0518808	0.258021	-0.22131	0.00194407	0.105745	0.0427971	-0.00194407	-0.304715	-0.175036	0.0137267	-0.429934	-0.287653	-0.129652	-0.430913	-0.000546	-0.299209	-0.202975	-0.0733933	-0.510358	-0.0618253	0.360089	-0.0642986	0.738802	0.486114	0.0694365	0.190762	0.234085	0.364852	0.36938	0.108591	0.000546	0.790382	0	0.618965	0.452636	0.0549827
PRCC	-0.118658	-0.382398	-0.364655	-0.214299	0.298843	1.03443	0.992524	1.05942	0.604159	0.0150681	0.170118	-0.143296	-0.386139	-0.215863	-0.0860081	-0.241627	0.268769	-0.0150681	0.37116	0.229728	0.476374	-0.131059	0.8952	-0.236286	0.18766	-0.0889811	0.321132	1.2308	1.14264	0.992801	0.432902	0.0773435	0.00719976	-0.397628	-0.238118	-0.121758	-0.0924892	-0.0694485	-0.258895	-0.366663	-0.00719976	0.0771008	-0.0700841	0.879342	0.000448	0.158794	-0.120709	-0.435209	-0.154365
CRIP1	1.05237	-0.625903	1.17185	2.07573	0.2938	0.0841851	0.290889	0.472479	1.83075	-0.196657	-0.0841851	-0.370598	-0.933036	-0.964094	-0.803736	-0.898058	-1.45296	0.627202	1.38928	1.31071	-0.609348	-0.51237	-0.373624	1.65474	0.216984	3.07838	1.95036	0.709063	0.415864	3.2037	-0.542053	0.0853152	0.254762	-0.55384	-1.11896	-0.368435	-0.356811	-0.666426	-0.350773	-1.21796	-0.898891	0.594155	0.398371	-0.0853152	0.839411	0.952157	0.621119	0.0594263	-0.0721989
ILF3	0.948938	-0.308254	-0.162601	0.934847	-0.102582	-0.189561	2.27062	2.52593	-0.0418153	0.792965	0.325813	0.65236	-0.716622	-0.752315	-0.663711	-0.67499	0.646323	0.480068	0.575781	-0.162316	0.0259442	-0.0259442	0.390597	0.325908	-0.822791	0.344707	1.69239	1.7433	1.5933	-0.161968	0.12999	0.179055	0.43237	-0.505068	-0.0778642	-0.478688	-0.350614	-0.777496	-0.497232	-1.01611	-0.969099	0.0778637	0.123843	-0.232246	0.71399	0.158451	0.875279	-0.682319	-0.636468
CAPG	1.47005	-1.16417	-0.153435	0.602394	0.48348	0.521657	1.77583	1.36224	1.04143	0.153434	0.246682	-1.67773	-1.00602	-0.952259	-1.30184	-0.95909	-1.34476	0.1565	-0.809998	0.536528	-0.344584	-1.16354	0.323788	1.18531	1.12133	0.667416	0.294714	1.35828	0.484637	0.893113	-1.17305	0.225677	-0.483558	-0.382246	-1.28661	-1.29051	-0.673048	-1.02387	-0.225677	-0.939975	-1.1547	-0.563299	0.769632	0.737464	0.661774	0.849644	-1.02214	-0.272435	-0.55791
GMIP	0.579625	0.234488	1.65789	1.5734	0.000416	0.247529	-0.0340276	0.384815	0.938145	-0.0971713	0.122314	-0.290828	-0.030828	-0.152714	-0.310163	-0.180777	-0.141757	0.157578	0.153456	-0.000416	-0.102745	-0.273038	-0.211929	0.0370235	-0.0450292	1.24091	0.990281	0.033339	-0.119673	0.271983	-0.0172138	-0.0126872	-0.410117	0.647207	0.0388374	0.928418	-0.186839	-0.34397	-0.175785	-0.256132	-0.120323	0.0873365	0.716844	0.0126872	-0.00129843	0.187141	-0.12474	0.155351	0.00022
ADAM11	-0.394936	0.655017	0.175704	-0.0282421	0.323582	-0.131834	-0.983217	-0.737853	-0.194692	-0.321157	-0.243695	0.141542	0.0165787	0.12366	0.0279198	0.496567	0.00982285	-0.022563	-0.174233	0.138647	0.0472412	-0.00982285	-0.611666	-0.306387	-0.147915	0.0424752	-0.186322	-0.47804	-0.353184	-0.314803	0.117294	-0.603465	0.108779	0.217289	0.216424	0.65593	0.513401	-0.0424752	0.0546956	0.225693	0.164467	-0.070034	0.395195	-0.0502582	-0.300527	-0.361525	0.128381	-0.0802984	0.120883
COL4A1	0.532701	-0.408749	1.03999	-0.123172	0.135696	-0.746856	0.833021	0.787998	-0.041873	-0.107663	-0.123542	0.450201	-0.208538	0.602646	0.841666	0.522882	0.0165129	-0.32132	1.26015	-1.53611	-0.0165129	-0.637637	0.0672035	0.783247	1.87361	1.78252	1.82776	1.16896	1.03738	0.470249	0.16941	1.21143	-2.14871	-0.713912	-1.10841	-3.04356	-1.45191	-0.157257	-0.327528	-0.543607	0.0653009	-0.0653009	-2.83077	-0.851138	0.257729	0.219049	0.760486	0.147441	0.955659
IL32	1.48883	0.174747	0.0166845	0.102112	1.38821	-0.277318	0.210344	-0.315028	1.708	0.0335412	0.307836	-0.789231	-0.65037	-0.914444	-0.719546	-0.927837	-1.23887	0.248495	-0.099165	0.131291	-0.226193	-0.0166845	-0.0639925	1.63998	0.655117	1.90315	-0.0856357	0.883026	0.340741	0.854023	0.0616488	-0.276542	-0.0616488	-0.88175	0.50331	-0.185207	-0.452669	-0.736336	0.422075	-0.298183	-0.648975	-0.278595	0.779872	0.760675	0.453938	0.932472	-0.195714	0	-0.419542
KLK8	-0.289043	0.441487	0.00153255	-0.25078	-0.215963	-0.149923	-0.539272	-0.827089	0.207024	-0.208962	0.0252109	-0.0598497	0.424522	0.146598	-0.00153255	0.117917	0.246861	0.23088	-0.283917	0.105957	-0.0169563	0.0555768	-0.00254774	0.0522699	-0.256447	0.163532	-0.304277	-0.4818	-0.368972	-0.222723	-0.0483236	-0.462005	-0.102489	0.63376	0.255887	0.755504	0.238636	0.127594	0.159551	0.00753736	0.00254774	-0.0170894	0.897293	-0.131727	0.00548029	0.122209	0	0.333968	0.235284
GUSBP11	-0.182471	-0.678363	2.48322	0.988649	0.893122	-0.124085	1.23268	1.29937	0.247788	-0.538731	1.41952	0.0530181	-0.544646	-0.672706	-0.0175037	-1.33495	-0.0631113	0.32911	2.36786	-0.211715	0.0175037	-0.258364	0.38584	0.983443	0.829657	3.2226	3.83356	0.0616703	0.962606	0.0291214	-0.0291214	0.519031	-1.14204	-0.645678	0.123729	-1.95821	-1.05016	-0.26996	-0.596761	-0.245695	-0.12309	-0.655967	0.807533	-1.00639	-0.307563	1.34284	-0.024631	-0.485443	-0.635783
ARL6IP5	1.01737	-1.83335	0.449945	0.976445	0.301118	-0.72032	1.60169	1.17708	0.646633	0.594296	-0.280758	0.566077	-0.460855	-0.487922	-0.690306	-1.28052	-0.203929	-0.0326881	0.17471	0.0326881	-0.198362	-0.21992	-0.535849	0.464905	0.532669	1.01882	0.0938759	1.04612	0.701289	0.362445	-0.0185184	0.71566	-0.230577	-0.656604	0.0185184	-1.3014	-1.06196	0.151731	-0.512905	-0.682524	-0.169485	-1.30832	-0.724222	0.411383	0.87926	0.00676251	0.784056	-0.242734	-0.239978
HPCAL4	1.19194	0.325531	0.0682974	-0.134904	0.300499	0.0453768	1.51035	0.174239	0.0925074	-0.235205	0.420887	-0.124853	-0.101208	-0.211126	-0.187858	0.0847015	-0.0453768	0.123155	-0.19495	-0.056428	-0.063457	-0.128638	1.11326	0.577353	-0.193965	-0.422812	-0.344096	1.64832	0.32099	-0.0033021	0.200921	0.567445	-0.245105	0.26208	-0.632064	0.198687	-0.0546441	0.249436	0.278879	-0.204777	-0.45048	-0.194758	0.0033021	-0.0856166	-0.174274	0.363549	-0.140639	-0.203138	-0.310073
WT1-AS	-2.07679	0.344412	-1.94077	-1.12212	-1.61686	-1.08218	-2.54139	-2.5298	-0.575927	1.0848	-0.0101528	-0.0366101	0.0386524	0.586713	0.699601	1.02725	0.0101533	0.630769	0.259016	-0.171246	0.357856	0.787354	-0.304603	0.185119	-0.159538	-0.0195994	-0.125556	-0.347121	-0.569147	0.0195994	-0.407673	-0.719042	0.0861797	0.367005	0.550342	1.07815	0.200943	0.112754	0.0317855	0.426543	-0.0535703	-0.236736	0.156373	-0.237881	1.28983	0.148414	0.197218	0.236187	0.748463
BTNL8	-0.553849	0.672621	0.632543	-0.0229244	-0.0185475	-0.243672	-1.14334	-0.918293	-0.308918	-0.356804	-0.343681	0.0471015	0.0534067	0.246502	0.0185475	0.0542474	0.281166	0.0613232	-0.212586	0.210409	-0.257324	0.217188	-0.93645	0.0575242	-0.140768	-0.13173	-0.0761185	-0.49474	-0.654633	-0.327611	-0.767034	-0.860153	0.616591	0.938424	0.219457	1.33216	0.227283	0.258509	0.491247	0.734975	0.0811987	-0.0575237	0.260068	-0.344195	-0.598561	-0.365388	0.12669	-0.000605	0.190392
SLC1A6	-0.209758	0.27466	0.110748	-0.230155	0.0425859	0.047533	-0.414088	-0.23159	-0.304465	0.0655527	0.0596676	-0.181636	-0.0740666	0.0509014	-0.0716767	0.2317	-0.00603867	0.151639	-0.454774	0.125299	-0.0185528	0.00603867	0.00668049	0.145412	-0.176155	-0.0354333	-0.671641	-0.752847	-0.569745	-0.269725	-0.266556	-0.591002	0.673512	0.875832	0.0195293	0.659571	0.186299	-0.062592	0.344545	0.639451	0.125684	-0.0762816	0.118341	-0.00668049	0.0133305	-0.0356274	-0.155726	-0.0886312	0
STK24	0.0588407	-0.368891	0.212527	0.258992	-0.0274382	0.522171	1.20769	0.980898	-0.252566	0.318362	-0.155167	-0.109914	0.173589	-0.105049	0.0881433	0.310873	-0.08218	-0.349016	-0.39897	0.0274382	-0.290262	-0.0286951	0.597841	-0.24477	0.302879	0.0377045	0.484538	0.888207	0.806206	-0.52064	0.275888	0.339706	-0.0116844	-0.289688	-0.458535	-0.936452	-0.319171	-0.116299	-0.248682	-0.19415	-0.0980129	0.0116844	0.244623	0.0732613	0.0716	-0.15324	-0.126615	0.196206	-0.0942173
FANCI	0.373096	-0.0407033	1.17222	1.04395	-0.0694518	-0.135531	1.07644	-0.178195	0.227062	-0.0520658	-0.352249	-0.000628	0.000628	-0.0844584	0.495592	0.00416517	-0.0992665	0.0510883	0.571226	-0.528857	0.103616	-0.440664	0.0448151	0.225283	-0.163086	0.484533	0.725115	0.41952	-0.258607	0.703516	-0.0448151	0.716883	-0.494343	0.163503	0.0448647	0.574677	-0.160428	-0.344313	-0.506492	0.14575	-0.144588	-0.137903	-0.675315	-0.514991	-0.0287795	-0.197256	0.0132408	0.189162	-0.0197916
NFKBIE	0.144992	-0.605149	0.44677	0.814796	-0.0797033	-0.393738	0.64576	0.0797033	0.758299	-0.883513	0.392783	-0.0901217	-1.00161	-0.672968	0.115957	-0.419432	-0.890671	0.41546	0.605349	0.150081	-0.392316	-0.36593	-0.0878763	0.71794	0.516611	1.2509	1.46766	0.799191	0.423399	1.51509	-0.0517974	0.21835	0.0517974	0.568831	-0.696571	-0.422796	-0.379601	-0.0676999	-0.531885	-0.953799	-0.752868	-0.0748692	0.326517	-0.197417	-0.496624	0.802897	0.22869	-0.448465	-0.252978
SNAP29	0.234304	0.119362	0.264885	-0.550597	0.0729656	-1.11503	-1.73393	-1.24986	-1.15493	-0.331834	-0.223614	-0.132622	-0.0136662	0.522597	-0.138558	0.0161715	-0.116262	0.313803	0.239412	0.477328	0.0136662	0.0995493	-0.575249	0.0442982	-0.0442982	0.844996	0.568813	-1.01938	-0.69345	-0.527551	-1.01728	-0.756607	0.566008	0.326635	0.501515	0.0524368	0.0777817	0.481469	0.216452	0.781701	-0.0819173	-0.0770259	-0.222243	-0.353332	-0.262235	-0.143751	-0.0813894	0.0341768	0.608917
ZNF3	0.449447	-0.72988	-0.624213	0.40839	0.50158	-0.322384	0.862157	1.28426	-0.0917587	-0.148558	-0.0785747	-0.0966678	-0.183311	0.0792666	0.00624514	-0.273793	0.311427	-0.0574617	0.309457	0.524923	0.247314	-0.00624466	0.398123	0.256018	0.44819	0.252909	0.285711	0.9121	1.23363	0.0087328	0.150633	0.447912	0.0610385	-0.300946	-0.209868	-0.863695	-0.200868	-0.279225	-0.109956	-0.136952	-0.0087328	-0.485441	-0.285492	-0.0976667	-0.166076	-0.0720987	0.0263314	-0.0723419	0.0921998
APBB2	-1.16351	0.014678	-1.19815	-1.14057	-2.07492	-1.02263	-1.8872	-1.7291	-0.920671	0.43026	-0.0712337	0.903338	0.962092	0.833241	0.614387	1.13427	0.207355	-0.014678	0.426232	-0.266484	0.495679	0.719817	0.0605125	-0.970808	0.671437	0.0102234	0.0169954	-0.518878	-0.471334	-0.340991	0.113015	-0.0215902	-0.361216	-0.310618	-0.361227	-0.489573	0.36048	0.599634	-0.0102234	0.0864105	0.18492	0.320887	-0.367767	0.246232	0.86397	0.389944	1.25869	1.30233	1.26272
C4orf19	0.831916	0.24604	0.018786	-0.465485	0.55548	0.7267	1.59345	1.09039	0.561491	-0.0187855	0.0199809	-0.427985	-0.477259	-0.299055	0.282787	0.0734248	-0.208875	-0.0217042	-0.606125	-0.601769	-0.246008	-0.330981	0.326257	0.406689	-0.538365	-0.0419097	1.42986	1.37385	1.40214	-0.137209	-0.44208	0.290144	-0.448494	-0.770453	0.0419102	-0.955718	-0.287821	0.614915	-0.123653	-0.109971	0.787509	0.471542	-0.224038	0.167385	0	0.0777435	-0.469078	-0.434356	-0.293586
TNFRSF1A	0.280712	-0.0453587	0.412103	-0.151482	0.34538	1.55911	1.03378	0.458354	0.417459	-0.00779343	0.0246248	-0.164014	-0.060833	-0.108718	0.286196	-0.280056	0.162104	-0.00809765	0.00779343	-0.34112	-0.0225248	-0.431164	-0.104899	0.48712	-0.0346127	0.0228567	0.322038	0.682173	0.305913	0.0635004	0.10535	0.31165	-0.312719	0.154885	-0.522101	-0.653191	-0.622578	-0.181891	-0.0228567	-0.467745	0.442569	-0.882626	1.06731	-0.198313	0.0912304	0	-0.110693	0	0.0211887
ATP1B2	0.302674	0.51643	-0.212785	-0.319996	0.125841	-0.205882	-0.462438	-0.994218	-0.347132	0.0556159	0.309653	0.0547738	0.126905	-0.392556	0.408206	0.369895	-0.373126	-0.0199604	-0.69425	0.116462	-0.13924	0.0199604	-0.386639	0.049366	-0.286746	-0.775993	0.321516	-1.19201	-0.862348	-0.465667	-0.54647	-0.921707	-0.049366	0.115264	0.0879331	0.911288	0.199584	0.141115	0.0733409	0.0547996	0.172235	-0.336886	0.428307	-0.328901	-0.0591936	0.161654	-0.00987291	-0.254565	-0.380568
SAMSN1	0.401299	0.142787	1.67926	2.03077	-0.219364	-0.963553	1.18144	1.7757	-0.398189	-0.126058	0.485884	-0.364418	-0.657997	-0.197201	0.0123649	-0.572879	1.0225	0.123038	0.715658	-0.63065	-0.0123649	-0.483985	-0.628912	0.0134249	1.5394	2.8884	3.2393	0.378569	-0.0134249	0.0641551	0.195571	3.53032	-0.821539	0.0872536	-0.534947	-0.917491	-0.55455	0.173453	-0.728227	-0.935963	-0.734149	1.33256	-0.736727	-0.768046	0.455399	1.01098	0	-0.111459	0.340235
MAP6D1	-0.346071	0.384093	0.185851	0.127089	0.102094	-0.326478	-0.590198	-0.667122	-0.191777	0.0411453	-0.133111	-0.0803633	0.0250411	0.0980306	0.103838	0.169123	-0.148067	0.120086	-0.28783	-0.0250411	0.0538421	-0.0321116	-0.266936	0.330093	-0.232486	-0.271322	-0.517929	-0.265653	-0.592873	-0.279819	-0.343998	-0.669271	0.323498	0.291945	-0.0436492	0.953424	0.044837	0.17579	0.0436492	0.297657	0.0922713	-0.487525	0.153708	0.0767975	-0.0460911	-0.11195	-0.0594435	-0.00752306	0.0846973
CASP6	1.18233	-1.00955	-0.428239	-0.0375757	0.110559	0.0375757	1.41271	1.55011	0.996527	0.375884	0.328807	-0.126794	-0.468293	-0.128655	-0.232944	-0.805015	0.916147	0.0747986	-0.154587	0.0498829	-0.0812602	-0.186977	0.0190315	0.112851	0.888616	0.266271	-0.171619	0.81462	0.809613	0.89059	0.78181	1.1712	0.100378	-0.9994	-0.168473	-1.41355	-0.450789	-0.0190315	-0.160236	-0.19629	-0.145891	-0.292748	-0.909581	0.652867	0.0549321	0.218192	-0.351813	-0.558024	-0.246175
LDB1	0.154225	0.623466	-0.00307894	0.0872822	0.375387	-0.0677667	-0.563324	-0.579232	-0.415233	0.195822	0.142214	0.193142	0.0513802	-0.118308	-2.72e-05	-0.135725	-0.127266	0.219073	0.0219898	2.77e-05	-0.0894613	-0.194445	-0.671993	0.305667	-0.215764	-0.170567	-0.258151	-0.673676	-0.718328	-0.2914	-0.493159	-0.828929	0.612326	0.38418	0.553662	0.145441	0.0658674	0.0913753	0.244141	0.00637054	0.0799255	-0.00637054	0.17212	-0.193419	0.13145	0.102763	0	-0.032721	-0.199198
TET3	-0.552455	0.862466	-0.143006	0.109305	0.352365	-0.240104	-1.05533	-0.722463	-0.281615	-0.100963	-0.26547	0.265879	0.192625	0.0242639	0.177813	0.0108261	-0.22241	-0.0108261	-0.513848	0.033711	0.279392	0.0303779	-0.596163	-0.0948162	0.204441	-0.0474839	-0.836758	-0.928223	-0.520269	-0.353143	-0.11937	-0.667725	0.510902	0.787058	0.160911	1.32473	0.202805	0.032599	0.533259	0.774971	0.244242	-0.0325995	0.334074	-0.240753	-0.282991	-0.244408	0.237441	0.0610571	-0.0653806
SOX13	-0.376052	0.561561	0.110105	-0.356975	-0.0527296	-0.172615	-0.591795	-0.545504	0.0564585	-0.0829587	0.0293255	0.028759	0.212883	0.273396	0.235623	0.261118	-0.426997	0.105054	0.0576954	-0.174139	-0.190419	-0.028759	-0.302293	-0.125763	-0.261484	-0.409613	-0.218708	-0.326498	-0.188012	0.00988245	-0.0688958	-0.77757	-0.00988293	0.207618	0.376725	1.13771	0.705964	0.287102	0.118603	0.279777	0.274678	0.293303	0.552724	-0.413801	-0.0719166	0.119248	-0.0094552	0.0167274	0.0562372
PRKAB1	0.975266	-0.322801	-0.615993	-0.279279	0.826258	0.957065	1.45122	0.996452	0.36492	-0.0312557	0.244902	-0.660957	-0.403817	-0.253061	-0.560349	-0.0757122	-0.221654	0.399524	-0.0166788	0.141199	0.386436	0.0166788	0.595731	0.0880423	0.403426	-0.358684	0.507495	1.18851	0.939436	-0.131313	-0.143739	0.745718	0.0158005	-0.610899	-0.0158005	-0.801312	0.0544224	-0.355809	-0.149231	0.132895	-0.332892	1.00522	-0.633013	-0.136122	-0.183786	0.155856	-0.826376	-0.493394	-0.45012
SPON1	1.05511	0.194877	1.47023	-0.0995498	0.029839	0.855273	1.59335	1.00929	0.620358	-0.466973	-0.30218	-0.207932	-0.08251	0.0474758	0.467328	0.356635	-0.0414414	-0.0298395	-0.254425	-0.0627303	-0.235486	-0.529285	-0.40237	0.0515151	-0.0515151	1.28504	2.43873	0.085444	-0.662786	1.41646	0.0664802	2.30863	-1.24404	-1.25736	0.223214	-0.909951	-1.12032	-0.233674	-0.739057	0.584419	1.18711	0.196181	-1.30062	-0.662135	-0.504767	-0.245279	-0.146673	-0.317873	-0.0541677
COL4A3	-1.12873	-0.859061	-1.26327	-0.0319819	-0.891411	-0.370182	-0.423967	-0.196048	-1.00605	0.943055	0.0319815	0.612448	1.10964	1.08572	0.238442	0.520985	0.246368	-0.108413	0.695976	-1.42277	0.97517	0.842607	0.0903101	-0.14671	-0.132709	-0.365391	-0.391632	0.691291	0.448418	-0.239724	-0.16281	0.219907	0.161353	0.0547667	-0.141992	-0.0764666	-0.0432429	0.0432429	0.60595	0.127704	0.309807	-0.28973	0.0632062	-0.141992	1.8214	0.682538	1.51984	1.79663	1.96652
LINC01558	-0.615096	0.678347	0.349908	-0.0666475	-0.224498	-0.0825696	0.0195918	-0.117043	-0.103761	0.481764	-0.205844	-0.261046	0.0492244	0.10618	0.0624433	0.14246	-0.0849471	0.0914383	-0.274653	0.0245628	-0.0109601	0.0109601	-0.389563	-0.800446	-0.024672	0.024672	-0.319897	-0.255857	-0.455591	-0.675877	-0.438822	-0.627318	0.0737767	0.0815706	0.0924358	-0.0419807	0.630161	-0.191622	0.724294	0.593806	0.158401	0.506083	0.477986	0.112793	0.309302	-0.274409	-0.48578	-0.136544	-0.0283527
ARHGDIB	0.335429	-0.377526	0.454001	1.73521	-0.536658	-1.36284	0.0184135	0.209449	0.865881	0.132918	-0.0184135	-0.0267057	-0.459643	0.11527	0.106155	0.144289	-0.703719	-0.212302	0.674322	-0.0269499	-0.605248	-1.02538	0.143698	1.08881	0.601194	2.08975	2.08421	0.137053	-0.415972	1.21349	-0.0304699	0.951435	0.37607	-0.512647	-1.57606	-0.737885	-1.3811	-0.86364	-1.23393	-1.53883	-1.27988	0.528413	0.0304699	-0.252876	0.671855	0.550102	0.550773	0.107797	0.773713
ATP2A3	-0.00128221	0.515831	0.0331621	0.0222173	0.023828	-0.0451369	-0.45695	-0.509582	-0.377069	-0.0691543	-0.0367317	-0.0765204	0.048718	0.179676	-0.0627208	0.0529056	0.00184965	-0.0133691	0.00128221	0.167126	0.0415769	-0.00334978	-0.208438	-0.123764	0.0456009	-0.169274	-0.226222	-0.35142	-0.0157781	-0.180226	-0.0159707	-0.695287	0.637649	0.601052	0.366334	0.691042	-0.0282974	0.177385	0.694919	0.0157781	0.295011	0.0881076	0.384176	-0.0921178	-0.138093	-0.0758314	0.0188394	0.0146084	0.114095
EEF1A2	0.0176959	0.511239	-0.00077	-0.0162477	0.0966759	1.50621	0.890269	1.27118	0.568093	0.111058	0.159326	-0.268074	-0.274852	-0.212488	-0.328929	0.00077	-0.278742	-0.138282	-0.197737	0.111759	-0.174464	-0.134728	0.368217	-0.263618	-0.338927	-0.109898	1.91165	0.352366	0.873786	0.496509	0.331628	0.749959	-0.145284	-0.019712	-0.0541878	0.019712	-0.0458646	-0.275841	-0.386366	-0.390339	-0.25569	0.663516	1.22836	0.699227	0.0737824	0.190927	-0.237867	-0.302107	-0.246299
ZW10	0.136772	-0.409186	-0.680562	-0.0271816	0.333934	0.413747	0.89188	0.343319	0.572952	-0.0519829	-0.798704	-0.539352	-0.0462999	-0.111404	-0.461815	-0.0875416	0.0271811	0.0325541	0.190557	0.166254	0.051106	-0.0484018	0.903497	0.0192642	0.0110703	-0.173292	0.608077	0.645164	0.368659	0.291317	0.183089	0.43327	-0.0484648	-0.810482	-0.168567	-0.517267	0.149343	-0.0110698	-0.463068	-0.163149	-0.0310054	-0.38054	-0.226749	0.369555	0	-0.692486	-0.425095	0.0208874	0
RPS6KA3	0.227158	-0.481824	-0.180083	0.0625868	0.289328	-0.210841	1.37335	0.766162	0.0739613	-0.316059	-0.251036	0.0118523	0.0653496	-0.153537	0.282083	-0.299236	0.0839119	-0.266682	0.23895	-0.248786	-0.375939	-0.0118518	0.500092	-0.4197	0.0514536	0.412679	0.29129	1.23061	0.592589	-0.129817	0.102903	0.657333	-0.407147	-0.280471	0.0149174	-0.305777	-0.233541	0.176492	0.213918	-0.0149174	-0.325443	-0.640947	-0.738125	-0.259952	-0.15413	-0.00426865	0.0472727	0.264812	0
PLXNA3	-0.325353	0.00320005	-0.00868702	0.00262833	-0.215886	-0.00262833	-0.951947	-0.790036	-0.440427	0.0982008	0.364878	0.304124	-0.0757737	0.456013	0.420086	0.0263681	-0.369976	-0.181895	0.529813	-0.0508699	0.239363	0.212743	-0.513038	0.226615	0.0383506	-0.347775	0.478933	-0.423692	-0.47691	0.12943	-0.170394	-0.554332	0.201436	0.519923	0.287452	0.661383	-0.265313	0.466768	-0.0676074	0.156994	0.0524244	-0.119515	-0.0383506	-0.151311	-0.069088	0.301931	0.225505	-0.0996413	0.530747
SLC6A16	-0.295175	0.582596	-0.386316	-0.61423	-0.457765	-0.314796	-1.09056	-0.40546	0.471823	0.135402	0.149775	-0.144819	0.35445	0.0165973	0.0371418	0.382337	-0.0165973	0.0976005	0.13642	0.414418	-0.0544729	-0.116918	-0.242377	-0.201615	0.00726986	-0.192137	-0.474536	-0.556433	-0.19232	0.239604	-0.1572	-0.161844	0.527189	-0.322016	-0.0498862	0.195121	0.388854	0.136652	-0.00726938	0.178794	0.214766	1.58762	0.392394	0.140221	0.141329	0.0129967	-0.156876	0.291085	0.0629835
F12	1.24294	0.548329	1.29806	0.839853	0.66486	-0.00296354	-0.0251436	-0.283552	1.1959	-0.314264	-0.0894842	-0.135608	-0.16293	-0.269259	0.176456	-0.146985	-0.0315619	0.0814862	-0.263877	0.117137	0.00296402	0.0160623	-0.567945	2.49531	0.0461345	0.821951	-0.133081	0.0216999	-0.140805	1.95493	0.192345	0.0196028	-0.196011	0.199103	-0.0196033	0.568473	0.087636	-0.527891	-0.171778	-0.641326	-0.239964	-0.268388	0.483935	-0.190446	-0.405462	-0.0755076	-0.190562	-0.263347	-0.307115
NAA15	1.02531	-0.639727	-0.0100393	0.0100393	0.200495	0.024128	1.55204	1.72002	-0.13914	0.986091	0.0342784	0.142675	-0.171801	-0.343199	-0.5717	-0.281913	0.847496	-0.748041	-0.515031	-0.53818	0.299819	-0.0606256	1.0905	0.125596	-0.125702	-0.0196023	1.44373	1.49062	0.903808	-0.00280953	0.620349	1.10741	-0.57427	-1.16534	-0.110506	-1.13459	-0.564898	0.306725	0.244027	-0.882743	-0.0509906	-1.0562	0.00280905	0.612703	1.14289	0.134601	0.225979	0	-0.221431
SUPT16H	-0.318985	0.0232325	-0.0249996	0.280029	-0.791775	0.171901	0.794667	0.739374	-0.0232325	0.231318	-0.152727	-0.0921812	0.0466032	0.280007	0.155263	0.373307	-0.465441	-0.143738	-0.0540953	-0.371971	0.0237055	-0.276761	0.496443	-0.303541	0.603478	0.161633	0.484731	0.455022	0.562046	0.194602	0.407382	0.823376	-0.298309	0.0336809	-0.332379	-0.794149	-0.0689239	-0.207471	-0.52877	0.0143967	-0.0143967	-0.0145702	-0.724721	-0.243878	0.339028	0	-0.028224	0.11744	0.384904
PSMB8	0.12255	-1.31172	0.294069	1.10272	-0.329445	-0.602788	0.414449	0.408656	-0.124025	-0.196995	0.0556526	-0.377134	-0.0556526	-0.0729074	-0.359727	-0.499594	-0.406345	0.121696	0.818484	0.448664	0.0725842	0.414736	0.214886	0.984891	1.5591	2.74202	1.68626	0.958707	0.62126	1.00677	-0.0238571	1.00264	0.0557241	-0.288595	-0.00876045	-1.26485	-0.653575	-0.761772	-0.627697	-0.56077	-0.597095	-0.0925174	-0.346236	0.00876045	0.431019	0.578189	0.246282	0.450619	0.570262
SPATS2	0.972928	-1.25858	2.45555	0.0578933	0.017241	-0.0912466	0.956869	0.372731	0.516277	0.348214	0.442756	-0.0225201	0.017241	-0.363141	-0.13564	-0.712366	-0.0791717	-0.017241	0.192794	-0.940502	-0.332933	-0.430864	-0.901681	0.355117	0.372615	1.85229	1.61082	0.546605	-0.00485802	0.267796	0.212471	0.133737	-0.269398	-0.115694	-0.573195	-0.365934	0.00485754	-0.544186	-0.0815196	0.0697336	-0.132485	-0.561925	-0.34384	0.233067	0.15015	0.106117	-0.24843	-0.335352	-0.71031
LAMC1	0.168679	-0.106947	0.393574	-0.210439	0.778468	-0.0478773	0.416864	0.141239	0.950518	-0.320668	0.121479	-0.235193	-0.00362635	-0.0455585	0.0456324	-0.37203	0.527853	-0.0127978	-0.174126	-0.194377	0.136635	0.00362682	-0.20519	0.273512	0.364801	0.458753	1.23192	0.229868	0.111004	0.423209	-0.137063	-0.0844121	-0.691209	-0.951889	0.280502	-0.0108771	-0.0610733	-0.18968	0.0847082	-0.00308704	0.00308704	-0.793929	-0.0339479	0.0422201	-0.346571	0.138089	-0.263278	0	-0.159353
CALR	0.186847	-0.089252	-0.232357	-0.299532	0.170161	-0.240623	-0.275635	-0.533281	-0.069633	-0.0847411	0.269124	0.32667	0.297971	0.259912	0.069633	-0.153662	-0.308126	0.318618	0.532636	-0.120559	0.17951	0.167253	-0.397662	0.077569	-0.452194	-0.0374069	0.215209	-0.177083	-0.578469	0.00437975	0.0314593	-0.724208	-0.00437975	-0.0339646	0.518512	0.394354	-0.0456791	-0.0166192	0.03581	0.703572	0.668064	-0.0784221	1.06271	0.66462	-0.118897	0.0956535	0.138611	0.238729	-0.0148382
SLC35F2	0.669426	-0.530761	0.448481	0.516156	1.13718	0.801016	1.18843	1.03714	0.558928	-0.160926	-0.843121	-0.217571	-0.341296	-0.507495	-0.424891	-0.432919	0.640837	-0.0171757	-1.108	0.0650926	0.0171762	-0.0660253	0.834026	0.24597	0.564798	-0.100461	0.773344	0.74468	0.734859	-0.598326	-0.272662	0.736585	-0.491588	-0.976084	-0.585861	-1.2499	0.102345	0.493918	-0.304074	0.100461	-0.156569	-1.45438	-0.23678	0.698211	-0.0675235	-0.91825	-0.268369	-0.460498	-0.49236
AFF2	0.0365782	0.444458	0.841215	0.595487	0.137192	0.170729	0.0663357	0.131029	-0.130978	-0.220163	-0.120841	-0.210088	0.141479	-0.104918	0.001544	0.0706196	-0.0987477	-0.001544	-0.117978	-0.044508	-0.113376	-0.212494	0.0300922	-0.124937	0.402561	0.311501	0.270634	0.0616941	0.0667763	-0.184914	0.303787	0.12384	-0.229543	0.139336	-0.0593123	-0.0796146	-0.0300922	-0.258866	-0.327021	-0.24689	-0.329109	0.0663457	0.532857	-0.0372581	-0.168845	-0.186852	-0.213708	0.129157	0.00335646
NIPBL	-0.148836	-0.0799537	-0.160107	0.177534	0.146293	0.195277	1.01458	1.01413	-0.0737758	-0.121252	-0.00795174	0.0253243	0.217876	0.226207	0.0898309	0.00795174	-0.0165048	-0.0699544	0.0475421	-0.228335	-0.0705948	-0.125142	1.06801	-0.227033	-0.0626759	0.0824127	-0.164647	0.847773	0.404368	-0.209706	0.713475	1.53012	-0.161463	-0.601423	-0.394956	0.461361	0.335858	-0.2621	0.113122	-0.0454888	0.0454888	-0.519059	-0.198385	0.144386	-0.0572114	-0.0717092	0.110215	0.142183	0.072547
CLCA1	-0.425403	0.807733	0.253327	-0.0367851	0.206743	-0.0637188	-0.55868	-0.67489	-0.225817	0.0382586	-0.0560274	0.0367851	-0.0589247	0.129738	0.149022	0.0774875	-0.0993938	0.237584	-0.314665	0.249986	0.192556	-0.182858	-0.6499	0.344931	0.0500917	0.0797219	-0.429858	-0.797513	-0.797728	-0.507896	-0.439532	-0.773675	-0.0640526	0.65609	0.703345	0.600499	-0.0131736	0.190266	0.0131736	0.194629	0.183505	-0.31251	0.157004	-0.264892	-0.0490732	-0.145883	-0.0149975	-0.0582471	-0.00189161
IKZF1	0.217438	0.141193	1.34776	1.68181	-0.0658097	-0.189413	0.317694	0.0099864	-0.138621	-0.340561	-0.0974607	-0.0623426	0.000134	-0.0321379	0.21671	-0.105155	0.115804	0.0614486	-0.000134	-0.0330801	-0.13807	0.116078	-0.00373936	-0.256421	0.809961	0.978639	0.751255	0.145965	-0.0765133	0.156147	0.15603	0.828379	-0.158196	-0.13574	-0.134459	1.00602	0.0232344	-0.200294	-0.176824	-0.01899	-0.486099	0.00373936	0.183904	-0.221981	-0.12922	-0.0405111	0.0111756	0.0111756	0.0119128
TRIM17	-0.397722	0.895024	-0.108134	0.00769806	-0.00769806	-0.643736	-1.04895	-0.731585	-0.268558	-0.168778	0.250937	-0.0988703	0.0300684	0.142367	-0.111602	0.10226	-0.381424	0.212008	0.170235	0.42694	0.223892	0.356383	-0.152897	-0.200394	-0.264918	0.0205426	0.00033	-0.511425	-0.43759	-0.247571	0.319983	-0.63693	0.0301156	0.906139	0.455854	0.54293	-0.136299	-0.406921	0.264703	0.264703	-0.146173	-0.00033	0.368926	0.0375099	-0.0191975	0.302375	-0.191156	-0.037322	0.0393195
GANAB	0.0369449	0.207515	-0.0979304	-0.017622	0.0953121	1.0127	0.871326	1.10958	0.389654	0.355566	0.196016	-0.0730314	-0.0422606	-0.412301	-0.00757933	-0.264318	-0.209642	0.00757933	-0.0222807	-0.263855	0.0489335	-0.409665	1.88479	-0.281439	-0.201907	0.3206	0.113763	0.86009	1.10511	0.248672	0.531933	-0.285809	-0.468893	0.479845	-0.0931983	0.00120926	-0.0708962	-0.208385	-0.270292	-0.00120974	-0.0884342	-0.727112	0.257172	0.729365	0.469482	0.0724525	-0.114851	-0.118971	-0.367613
INPP4A	0.0203028	0.0848284	0.0385303	-0.0182896	-0.0114355	-0.0448556	1.11179	0.655163	-0.0296159	0.19867	-0.138087	-0.209805	-0.215682	0.0130439	0.0118604	0.174333	-0.299832	-0.0459752	0.0349798	0.0114355	-0.0804405	-0.0642371	0.0228894	-0.424986	-0.00882149	0.00793481	0.70363	1.04223	0.692181	-0.228861	0.0306208	0.666494	0.0402968	-0.333286	-0.00452495	0.000566	-0.290638	-0.121231	-0.000566	0.0287485	-0.28419	-0.0717654	0.0364695	-0.0880024	0.237472	-0.054049	-0.0624924	-0.137329	0.0188141
CHST7	0.749622	0.0459857	0.292365	-0.0960355	0.197495	-0.0862889	0.512642	0.416243	-0.123325	-0.317709	0.397882	-0.317465	-0.00811434	-0.179291	0.162092	0.00811434	-0.612698	0.0690398	0.131728	-0.0221996	-0.151044	-0.145687	-0.513251	0.495846	0.131163	0.166738	1.19192	0.523988	-0.0847626	0.766814	-0.37726	0.358172	-0.101575	0.00975084	-0.166637	-0.475129	0.0380535	-0.00975084	-0.307766	-0.283605	-0.347679	0.469211	0.0583749	-0.0291805	-0.223448	0.426202	-0.190562	0	-0.256792
NR4A3	-0.241879	0.247579	-0.331753	-0.0876446	-0.181963	-0.244821	-0.466203	0.00611448	0.0838017	-0.38368	-0.137871	0.070097	-0.129375	0.15428	1.01378	0.0209932	0.00607967	-0.00607967	-0.114382	0.27657	0.0763183	0.155372	-0.403832	-0.529399	0.0253763	-0.0715489	0.0848141	-0.447152	-0.0318966	-0.18124	-0.223338	-0.406252	0.128784	0.668279	-0.13866	0.478932	0.462193	0.815304	-0.0147161	0.439263	0.508213	0.0147161	0.440075	-0.219933	-0.464309	-0.220051	0.00533485	-0.271452	-0.00226784
CA9	-0.158932	0.640542	-0.0227146	-0.124282	0.257295	-0.0686512	-0.256113	-0.299701	0.135074	0.00295973	0.131585	-0.0631542	0.11094	0.111712	-0.00949049	-0.127051	-0.00295925	0.0631518	-0.29607	0.350285	0.122426	0.28105	-0.454757	-0.0202312	-0.329799	-0.126379	-0.412519	-0.514316	-0.325739	-0.0645151	-0.250996	-0.704422	0.284475	0.814556	0.193252	0.399747	0.18694	0.123804	0.242888	0.382805	0.0202312	0.11499	0.126883	-0.375041	-0.0434875	0.0171337	-0.228521	0.0165038	-0.0265737
NELL2	1.10592	0.728772	0.651101	1.27836	0.218402	-0.175062	2.25118	1.33994	0.597113	-0.343926	-0.583823	-0.085464	-0.140926	-0.0893545	-0.442652	-0.142225	-0.569927	0.252508	-0.539979	0.085464	-0.129151	0.49297	0.414569	-0.334235	0.151471	0.644944	0.357076	-0.246559	0.0661249	-0.0830631	-0.211361	0.336078	-0.0162654	-0.273392	0.00193691	0.312717	1.05918	0.884824	-0.28306	0.112347	-0.260124	-0.400864	-0.00193691	-0.391941	-0.205876	-0.484557	-0.0905781	-0.151615	-0.0403161
FGG	1.2323	0.115118	0.0609665	0.110961	0.144577	0.218725	3.68584	0.151068	0.0927701	-0.21398	0.094254	-0.189266	-0.356242	-0.373622	-0.038209	-0.0988188	-0.137096	0.00858402	-0.171109	-0.00858402	-0.0274959	-0.202793	-0.0442615	-0.0580726	-0.592307	-0.356464	-0.0768075	5.96221	1.09392	0.116293	3.57534	0.458145	0.0442615	0.186072	-0.386536	0.10292	0.0448694	-0.0631857	-0.252297	-0.350221	0.164217	-0.0978565	0.227366	-0.152413	-0.0769501	0.12211	-0.127777	-0.399298	-0.393971
MYRF	0.402205	0.0806193	1.09717	-0.104908	0.34204	-0.198536	-0.0805979	0.377407	0.917063	-0.100199	0.0109553	0.0990276	-0.297714	0.0190024	-0.3573	-0.247138	-0.176824	0.966666	-0.276905	-0.0109549	0.0130415	-0.160133	-0.0645647	0.71561	0.246252	0.844776	0.160296	0.0645876	0.282518	0.741308	0.223093	-0.246357	-0.613075	-0.180809	-0.683936	0.110422	0.153016	-0.22318	-0.467962	-0.224766	-0.588978	-0.732163	0.0645647	-0.170623	-0.0242362	-0.0639672	0.115607	-0.328484	0.0294895
SRGN	0.430136	-0.908855	0.365437	1.4705	-0.260838	-1.2615	-0.23294	1.16984	1.13974	0.350256	-0.109789	0.0508404	-0.667066	-0.59932	-0.0508404	-0.832443	-0.702213	-0.0589123	1.02627	0.109619	0.367547	0.469495	1.4525	0.652303	1.85782	2.71018	1.32698	0.538478	-0.00211763	2.20049	0.00211763	4.18876	0.368258	-0.450087	-0.40485	-0.384562	-0.257473	-0.179646	-0.480249	-0.58384	-0.810405	-0.314979	-0.325054	0.318728	1.26967	0.807172	1.11684	0.0700059	0.398098
TTF2	0.236742	-0.15407	0.437566	-0.0627146	-0.0140419	-0.361795	0.723383	1.21311	0.0148821	-0.486334	0.0775385	0.106117	-0.338987	-0.234568	-0.0918665	-0.180001	0.65541	-0.169302	0.272979	0.0173278	-0.108866	0.0140419	1.01425	-0.0346842	-0.247287	0.63572	0.0452409	0.629855	0.867714	0.354536	1.60122	2.02611	-0.540678	-0.524815	-0.261305	-1.53819	-0.100198	0.356847	-0.428469	-0.358843	-0.06531	1.10376	-0.314382	0.0346842	-0.390965	0.128057	0.0462084	-0.188685	-0.178397
LPCAT1	0.459435	-1.29297	0.634409	0.668194	-0.359151	0.391463	0.698016	0.163936	-0.515591	-0.111154	-0.0244613	0.139474	-0.136685	0.806054	-0.00417757	0.00417757	-0.0514131	-0.0511045	0.262647	-0.344322	-0.224424	0.130131	-0.452468	0.973006	0.480848	1.37803	1.93134	0.972395	0.683579	0.583071	0.210394	0.794276	-0.420951	-0.0882168	-0.806904	-1.13921	-0.609498	-0.203288	-0.758396	-0.67777	0.0131221	1.04098	-0.0131221	-0.336648	0.133739	0.202862	0.526849	0.114556	1.09091
WDTC1	-0.228156	-0.191926	0.0256481	-0.505592	-0.305542	-0.146974	-1.34809	-1.25892	-0.292605	0.048182	0.187216	0.192033	-0.0256481	0.755888	0.462585	0.56349	-0.406379	0.0773654	0.564362	-0.357113	0.039382	0.086905	-0.196988	0.436647	0.0808392	-0.0632544	-0.132117	-0.757093	-0.360968	-0.261511	-0.131213	-1.00185	-0.47603	0.214967	-0.0400367	-0.0588093	0.0660372	0.452923	0.171946	0.415567	0.361611	0.0562825	0.955069	0.0400367	-0.0145326	0.133764	0.136573	0	0.581728
RAD51AP1	0.0289583	-0.0212488	0.113728	0.781564	-0.328504	-0.756039	2.04641	0.399011	0.12391	-0.0415478	-0.421686	0.0687709	0.0737162	-0.0598888	0.0212488	-0.0712848	0.218705	0.135354	-0.0435843	-0.236657	-0.224534	-0.148498	0.062995	0.0307169	0.277404	0.550733	0.778261	1.16292	0.089231	-0.0717668	-0.293949	1.12945	-0.233521	-0.34396	-0.126602	-0.216125	-0.568064	-0.0307169	0.0345836	0.160235	-0.164828	0.222344	-0.650837	-0.0798101	-0.0270267	-0.109387	0.147736	0.206131	0
EDN1	0.166658	0.260406	0.558787	0.428673	0.348485	0.0752354	0.554198	0.381581	0.702473	0.220376	-0.0871987	-0.437193	-0.280588	-0.128372	0.181111	-0.243371	-0.351911	-0.0752354	-0.232384	-0.385033	-0.347769	-0.331084	-0.066762	0.0876765	-0.348873	0.230868	2.05607	0.333127	0.460028	2.92338	-0.129553	-0.231781	-0.27154	-0.266686	-0.00516558	-0.0135651	0.233872	-0.124013	-0.0285325	-0.144595	0.0051651	0.919647	0.0631962	0.566421	0.15663	0	-0.502367	-0.330501	-0.225715
DCBLD2	-0.331561	0.00465965	0.445545	-0.47954	-0.550142	-0.697393	-1.07282	-0.614168	-0.53926	0.986887	0.643531	0.549072	1.36769	1.02008	0.814906	0.348144	0.0852361	-0.124932	-0.00466013	-0.306573	-0.0898724	0.0296473	-0.284376	-0.00964642	-0.244357	0.59321	-0.26942	-0.368011	-0.362936	-0.214386	0.00964642	-0.212734	-0.404325	0.355588	0.0993943	0.781481	0.473411	0.265902	0.723112	0.455255	0.886485	-0.412581	0.182223	-0.0642033	1.22034	0.875591	0.61841	1.04651	1.16728
UBR4	0.85326	0.666111	-0.199551	-0.204241	1.01122	0.96244	0.808972	0.594825	0.367857	0.104575	0.22831	-0.221275	-0.0893478	-0.124035	-0.0802565	-0.398237	-0.268347	0.203198	-0.0574779	-0.0718918	-0.141808	0.0574779	-0.0194244	0.462346	1.10126	-0.118473	-0.541902	0.611788	0.400359	-0.496606	0.561892	0.220959	-1.0469	0.0194244	0.0674057	-0.940085	-0.0709219	0.157726	-0.217704	0.0548029	-0.132852	-0.682137	1.08358	-0.0980196	0.0130177	0.167873	-0.306188	-0.177869	-0.183896
ITGAX	0.0950694	0.618222	0.916622	1.01903	-0.00216579	0.0615139	-0.105938	0.196423	0.592173	-0.168966	-0.0587544	-0.0415277	0.0664611	-0.135847	0.0512519	-0.354582	-0.0932303	0.213258	-0.2904	-0.0603709	0.00216532	-0.0702238	-0.221333	0.340094	-0.0265994	0.744888	1.7086	-0.267087	-0.25787	0.268572	0.00620556	0.423946	-0.00296974	0.283537	-0.042017	0.0339594	0.551221	-0.454593	-0.167362	-0.210773	-0.322076	-0.399446	0.386496	0.00296927	-0.344947	-0.0731544	-0.100926	0.0253029	-0.11722
METTL1	0.470542	0.670238	-0.0834351	-0.357965	0.389038	0.253088	-0.924372	-0.807089	-0.0335655	0.208429	0.355246	-0.154125	0.13146	-0.19252	-0.0146751	-0.0885954	0.0146751	0.155056	-0.484429	-0.0924587	0.0991287	0.0213804	0.108994	-0.0816851	-0.809319	-1.15726	-2.23791	-1.17243	-0.6093	-0.920919	-0.350058	-1.56629	0.0816851	0.394257	0.648105	-0.0931444	0.205693	0.156807	0.327132	0.184124	0.151584	-1.35221	1.02542	0.46068	-0.00309467	0.0666208	-0.489267	-0.123004	-0.629294
LINC01140	2.15081	0.263847	0.919825	0.165386	0.652199	-0.123663	0.349116	0.12655	-0.0113082	-0.270041	0.147659	0.0113082	-0.0901499	-0.080411	-0.045259	-0.0304074	-0.597933	-0.110154	-0.251998	0.143617	-0.260198	0.626845	-0.0349035	0.260139	0.733438	1.69794	1.46499	-0.48692	-0.219957	0.121384	-0.163993	1.57173	-0.0803914	-0.153054	0.0767312	0.0349035	-0.262539	-0.0425539	-0.324764	0.26054	-0.429708	0.94676	0.370042	-0.476623	-0.277084	0.0657144	-0.0961256	-0.295195	-0.0345759
LSM14B	-0.00974655	0.756346	-0.147857	0.132189	-0.0604081	-0.189337	-0.326506	-0.723641	-0.176838	0.0290098	-0.171372	0.00152969	0.212001	0.0039196	-0.0512409	0.241337	-0.00152969	0.0785775	0.00210142	0.104239	0.0558953	-0.0516849	-0.0633388	-0.254315	0.119014	-0.253789	-0.397348	-0.533278	-0.386124	-0.173709	0.113638	-0.472936	0.181033	-0.0488606	0.0488601	0.20393	0.405963	-0.08531	0.221937	0.169093	0.254152	-0.187702	0.401769	0.0641637	-0.062428	-0.219193	-0.0919175	0.0213065	0.0037117
BCL2A1	0.0035305	1.51133	0.33458	0.656692	-0.100679	-0.429255	0.286902	1.29786	-0.183375	-0.242231	-0.0396223	-0.787206	-0.345918	-0.247582	-0.207869	-0.38518	-0.0035305	0.0511255	0.781921	0.356835	0.0599976	0.62418	-0.199589	0.27259	0.322388	1.37044	1.79777	0.366662	0.278711	0.136566	0.209696	2.23813	-0.247088	-0.052794	0.113576	-0.265843	-0.183651	-0.0518224	-0.159943	-0.297855	-0.0917735	-0.0361071	0.0361071	-0.367733	0.0903306	0.249761	-0.0758975	0.116763	0.284017
MTSS1	-0.278872	0.560257	0.547593	-0.0556955	0.010262	-0.480593	-0.706916	-0.831145	0.30073	-0.356457	0.0412574	-0.185502	0.128474	-0.010262	-0.36209	-0.136715	-0.0546126	0.110508	0.11883	0.445569	0.259704	0.353029	-0.542883	-0.140439	-0.472513	-0.0130091	-0.674845	-0.762539	-0.610106	0.378179	-0.132054	-0.915818	-0.0303979	0.498188	0.431873	0.775231	0.27785	-0.0634227	0.0656977	0.506739	0.0130091	0.756042	0.307661	0.0434918	-0.354215	0.048008	-0.217122	0.0528798	-0.0962219
TCEAL2	-1.79555	0.487982	-2.23963	-0.872095	-3.65537	-1.59765	-3.86508	-2.38916	-0.754262	0.117353	0.317577	-0.109339	-0.350031	0.489262	-0.218278	0.109339	1.04089	0.550602	0.740629	0.653081	0.722835	0.336464	0.657042	-0.734264	-0.579309	-0.889707	-2.20484	-1.16819	-0.684538	0.049346	-0.681095	-0.500294	1.45934	1.12159	-0.049346	0.192584	0.473166	0.400542	-0.663117	0.115766	0.341842	-0.63729	1.16563	1.05138	0.483952	0.688087	0.2652	0	0.85661
PHKA2	-0.1467	0.555438	0.111501	-0.777459	-0.00470114	-0.255854	-1.43631	-0.656575	-0.3092	-0.101817	-0.0161991	0.0476494	0.271935	0.214291	0.00470161	0.0265994	-0.279465	0.217803	-0.0896206	0.207989	0.218372	0.0486655	-0.0156226	-0.132768	-0.0142455	-0.113831	-1.04238	-1.18172	-0.913937	-0.143144	0.0466433	0.270195	-0.347543	0.499614	0.489171	-0.401793	0.0278697	0.36624	0.134793	0.399294	0.442302	-0.321553	0.874278	0.0142455	-0.0908899	-0.101788	-0.154548	0.106223	0.136665
PXMP4	0.158515	0.154837	0.150774	0.0380487	0.174256	-0.594053	-0.823516	-1.05309	-0.269398	-0.10062	-0.0696726	0.0243483	0.00234795	-0.214927	-0.143638	0.136729	-1.00755	0.211755	-0.00234795	0.39345	-0.0558672	0.129035	-0.237843	-0.065825	0.0273604	0.530507	-0.472521	-0.919569	-0.955598	-0.530041	-0.43292	-0.82601	0.0391912	-0.112365	0.433497	0.195806	-0.009727	0.185404	0.297756	0.627599	0.108998	-0.253488	0.28162	0.00972652	-0.166735	-0.0467744	-0.06287	-0.102637	-0.196798
TINF2	0.0374918	0.0751324	-0.0338297	0.152092	-0.112073	0.222861	1.15075	1.25393	0.48246	0.280883	0.150896	-0.141881	-0.260024	-0.279256	-0.0967269	-0.282007	0.0967064	-0.10041	0.0338297	-0.147143	-0.251678	-0.110936	0.652627	-0.0470648	-0.159506	0.208725	0.0529723	0.914431	0.614667	0.66283	-0.0280147	0.420668	-0.032619	-0.264279	0.0280151	-0.711666	-0.388042	-0.728522	-0.239462	-0.581717	-0.605501	0.313837	0.270866	0.390462	0.369201	0.27791	-0.041573	-0.0473886	-0.0932794
CD74	1.02192	-1.12115	-0.967556	0.518029	1.00462	0.655956	1.22431	1.17507	0.614164	0.326214	0.683229	-0.424141	-0.276629	-0.218033	-0.111755	-0.0475349	-0.784124	0.0475349	1.21656	-0.351608	-0.316211	-0.763844	-0.00134563	0.933055	0.640843	1.63215	1.69916	1.37163	1.10477	0.46097	0.00134563	-0.199168	-0.339102	-0.862404	0.339058	-0.74189	-0.651157	-0.35458	-0.249764	-0.644124	-0.530144	-0.289783	1.28915	0.469003	0.775298	0.948188	-0.135586	0.0556402	0.462119
RBL1	0.00891828	0.203305	0.0623093	-0.073401	-0.0312877	-0.0930772	0.269351	0.0129242	0.16896	0.0731578	0.11294	-0.0138164	-0.174014	0.184769	-0.215939	-0.00891828	0.356124	0.0197277	-0.0981507	-0.317135	-0.226229	-0.111729	0.212306	-0.0617805	0.10779	-0.206128	0.869477	0.111979	0.0398908	0.274604	0.567563	1.42476	0.0192142	-0.229033	-0.279367	-0.0192142	-0.166081	-0.0251098	-0.195353	-0.348904	-0.314531	0.18307	-0.0868111	0.10288	0.0553346	0.108521	-0.0361323	-0.0918469	0.128154
STAT4	0.703077	0.291653	1.122	1.40162	-0.406021	-0.379163	0.489997	0.211456	0.193723	-0.257447	-0.0935402	0.165679	-0.0783358	-0.595332	-0.0218639	-0.103088	-0.492041	0.023365	0.632564	-0.284106	0.0145903	-0.0145903	-0.126015	-0.0738125	0.555156	2.15892	1.91777	-0.124653	-0.225273	0.541674	0.0287209	1.32504	-0.287871	0.457874	-0.163655	0.997971	-0.336631	0.0252142	-0.0252142	-0.461488	-0.374023	0.144853	0.307273	-0.613165	-0.0402308	-0.0805535	0.420016	0.0750918	-0.128081
DONSON	0.219781	0.774882	-0.184641	-0.251131	-0.196655	0.548656	1.11796	1.19906	0.0389438	-0.0791688	-0.373761	-0.0238295	0.137476	-0.250332	0.0238295	-0.301999	0.508122	-0.231802	0.222231	-0.0666103	0.0426755	-0.233762	0.424302	-0.102705	0.026794	0.23107	-0.274658	1.18793	0.9642	-0.026794	0.158978	1.12893	-0.248984	-0.282039	0.528636	-0.0301361	-0.110401	-0.26639	0.521702	0.108759	-0.137159	-0.105181	-0.174266	0.101171	-0.0148988	-0.227832	-0.0373278	0.393966	-0.0974174
CSTA	0.497614	1.30462	3.51282	1.88809	0.208243	-2.18103	-1.32705	-0.629811	0.203328	-1.04328	0.0696211	-0.857412	-0.502875	-0.279537	-0.638905	-0.392455	0.475193	0.915516	0.271934	-0.326243	0.0294709	-0.0294704	-0.406531	2.77375	1.3078	4.27432	2.0552	-0.0841303	-0.296498	1.79025	1.16537	2.72101	-0.134786	0.336265	-0.312571	0.0358295	-0.0358295	-0.5668	-1.07393	-1.33176	-0.82445	0.466822	0.196276	-0.453468	-0.182816	1.17686	-0.040308	0.131701	0.573173
WDR83OS	0.189728	0.256871	-1.00315	-0.347018	0.0320044	-0.317965	-1.38465	-1.248	-0.0105696	0.0105696	-0.0178823	-0.134032	0.0626841	0.118404	-0.0740137	0.072052	-0.72409	0.2678	0.0106497	0.632133	-0.0483599	0.212284	-0.36634	0.589234	0.0802908	0.0269737	-1.24206	-1.09513	-1.24431	-0.0369415	-0.701228	-0.89232	0.295341	-0.0269737	0.62328	-0.543601	0.160864	0.166776	0.0638914	0.159882	-0.260322	0.120888	-0.746902	0.279687	0.0876141	0.0369205	-0.0540686	0.191572	0.176666
PCIF1	-0.0777559	0.199454	0.324025	0.118107	0.0255337	-0.169591	-0.807603	-1.27571	-0.568807	0.149197	0.0663505	-0.0509157	-0.0876918	0.282009	0.0771241	0.172558	-0.593272	0.185534	-0.134471	0.10122	-0.0255337	-0.105512	-0.601281	-0.0368547	0.0254979	-0.0989013	-0.0254979	-0.534436	-0.668775	0.0415478	-0.658681	-1.1558	-0.175802	0.353428	0.561187	0.423329	0.100016	0.227295	0.650228	0.210552	0.150657	-0.138858	0.38247	-0.436773	0	-0.0881062	-0.14633	-0.105189	0.130292
EPS15L1	-0.214671	0.0737109	0.259649	0.180224	0.102789	0.238021	-0.742928	-0.797734	-0.164637	-0.011775	0.00891542	0.29418	0.267952	0.174117	-0.00891542	-0.0230446	-0.414013	0.150882	0.131727	-0.0639949	-0.0967026	-0.0703001	-0.528342	-0.0121036	0.0121031	-0.176663	-0.6095	-0.587126	-0.532045	-0.0967083	-0.407906	-0.729578	0.156334	0.262604	0.345696	1.26829	0.595603	0.0503292	0.0365601	0.478572	0.0839028	-0.451529	0.320459	-0.373552	-0.135235	-0.0693131	0.200087	0.193151	0
OGT	-0.170817	-0.0143538	0.541567	0.0143533	-0.130766	0.158134	0.346468	0.720541	0.212454	-0.193681	-0.299375	-0.156858	-0.143544	0.156667	-0.124643	0.171195	-0.161026	0.0308356	-0.0462427	0.0818224	-0.232991	0.0357771	0.0388947	0.221637	-0.359339	0.469708	0.766926	0.159226	0.403168	-0.185087	0.115966	0.652818	-0.0670156	-0.142212	0.0667367	0.0447373	-0.0631576	-0.114352	-0.0388951	-0.0392499	-0.517397	-0.429907	0.296296	-0.166856	-0.183342	-0.302393	-0.178544	-0.0427523	0.140901
LCK	0.0648785	0.18976	0.330593	1.36111	0.217259	0.019825	0.376883	0.110496	0.0980663	-0.354571	-0.369697	-0.194336	-0.130875	-0.510934	-0.019825	-0.372209	-0.0333462	-0.031693	-0.0938959	0.0581293	-0.0402393	0.18486	-0.248829	-0.169789	0.361656	0.523313	0.580681	-0.213291	-0.285203	0.886937	0.245827	0.145282	-0.107813	-0.127242	-0.0518112	-0.0177565	0.083652	-0.410926	0.0410376	-0.0713963	-0.145877	0.127869	0.667446	0.0177565	-0.136409	-0.229406	-0.116008	-0.0367193	-0.329781
GNA12	0.0100842	-0.193525	0.449845	0.0445919	-0.620011	-0.727624	-1.28453	-1.2299	-0.859203	0.299182	-0.0100842	0.695045	0.501183	0.363632	0.326794	0.335628	0.349232	-0.392081	-0.0764637	-0.878593	-0.311638	0.0308018	-0.239317	0.426364	0.0528317	-0.121873	-0.912426	-0.81853	-0.784512	-0.809513	0.0394254	-0.0847793	0.741766	0.57181	0.182608	-0.122949	-0.0394254	0.631777	0.385101	0.37235	0.325497	-0.70643	0.47438	-0.261466	0.253032	-0.0122566	0.761064	0.374587	0.415704
MDK	0.536992	0.003654	0.874001	0.507915	0.445163	-0.0207548	0.153798	0.0271344	0.553479	-0.135239	-0.201483	-0.51451	-0.118796	-0.543326	-0.424587	-0.324738	-0.577736	0.220211	-0.358216	0.0262904	-0.003654	0.0764656	0.0199981	0.568449	-0.424144	0.671234	0.263217	0.244085	-0.167244	0.460114	-0.0199981	-0.35451	-0.409224	0.0759511	-0.240085	0.162419	-0.283942	-0.63365	-0.368855	-0.378771	-0.38443	0.0307083	0.67196	0.114125	-0.183992	-0.0455298	-0.308379	-0.127867	-0.367284
PF4V1	1.57704	0.226116	0.518105	-0.0275812	-0.150169	-0.15539	0.281173	0.228631	0.309107	-0.200499	0.405607	-0.0523286	-0.294967	-0.204265	-0.0756497	-0.264856	1.13342	-0.175208	0.114623	-0.0802584	0.437707	0.0275812	0.00235844	0.341263	0.254228	0.123378	0.621174	0.0778317	0.0679469	0.716617	1.2624	0.533381	-0.237687	-0.584354	-0.117563	-0.188274	-0.264128	-0.496986	-0.573428	-0.631453	-0.21206	0.321775	-0.00235844	-0.208494	-0.184621	0.456448	-0.0104499	-0.198223	-0.0741687
JAK1	0.0293694	-2.60843	-0.425103	0.508555	-0.371779	0.484691	1.4511	1.13775	-0.0953169	0.132474	-0.000276	-0.287197	-0.527217	-0.0263834	-0.24778	-0.242783	0.644021	0.0583248	0.214941	-0.316636	0.00401115	0.000276	0.8707	0.0908604	1.78107	0.668116	1.47245	1.44282	0.996743	0.0117016	0.857056	1.98147	-1.02892	-0.835855	-0.177166	-2.64202	-0.563876	-0.291347	-0.221375	-0.208755	-0.0117016	-0.532452	-1.06426	0.189625	0.417694	0.272201	-0.0621033	-0.346518	0.140091
BTG2	-1.04879	-0.0286608	-0.00119305	-0.273086	-0.136185	0.18441	-0.797083	-0.802787	0.784966	-0.315886	0.833517	0.0578628	0.00119305	0.3446	-0.0850492	-0.235959	-0.19775	0.0820122	0.695262	0.550857	0.860338	0.614825	-0.0841341	-0.448757	-0.0424113	0.110579	-0.118996	-0.74536	-0.468468	0.17862	-0.431476	-0.604885	0.127354	0.149607	-0.233324	0.467629	0.262007	0.408667	-0.140653	0.104184	0.00848722	-0.00848722	0.367514	0.468558	-0.458184	0.23049	-0.125571	-0.0622787	0.142549
FUT4	0.331479	-0.257422	0.0648608	0.551791	0.127715	-0.7748	0.512421	0.689116	-0.253746	-0.477125	-0.596376	-0.0100389	0.0046916	-0.243506	-0.00469208	0.306586	0.342308	-0.40111	0.365181	-0.237994	0.0481429	-0.140082	0.103563	0.41585	0.751922	0.303974	0.20487	0.489197	0.0141354	0.907655	-0.0141358	1.19398	-0.525375	-0.637427	-0.517742	-0.187274	-0.411852	0.189092	-0.269454	-0.127543	0.279397	-0.514016	-1.08891	-0.157116	-0.265874	-0.469065	0.196365	0.0221496	-0.0948453
OLFM4	2.1784	-0.264684	5.62092	-0.0618839	4.02302	-0.105509	1.03273	1.67458	0.37821	-0.0348616	0.0394421	-0.310065	0.30474	-0.581153	0.0348616	-0.359248	-0.403128	0.552045	-0.653732	0.173658	-0.799408	-0.337084	0.501413	1.11094	0.111509	0.47476	-0.303489	0.353581	-0.00481701	-0.755127	0.181683	2.2269	-1.59933	0.369853	-0.963966	-1.19586	0.00481701	-0.267477	0.274666	-1.03567	-0.366763	-1.91323	1.43651	-1.10442	0.033124	0	-0.244264	0.43635	-0.596833
LONRF3	-0.000461	0.479247	0.000461	0.0360909	-0.221498	0.0253534	-0.466669	-0.00611734	-0.360863	-0.156476	-0.235394	-0.236737	0.139915	-0.0340967	0.0929661	-0.035624	0.0706406	-0.025723	0.139915	0.429629	0.305102	0.0416079	-0.327622	0.0138173	-0.334096	-0.343652	-0.428361	-0.218332	-0.151124	0.104028	-0.672738	-0.225575	-0.0138173	0.605242	0.205534	0.970323	0.562839	0.187905	0.481857	0.582827	0.404627	-0.371351	-0.331677	0.242136	-0.145227	-0.226585	-0.300009	0.0910888	-0.0259137
ADGRD2	0.0841017	1.15612	0.467594	-0.239718	0.541584	-0.408586	-1.14423	-0.893624	-0.52439	-0.0207891	0.478381	-0.0105882	0.105397	-0.163123	0.0105877	0.18798	-0.204696	-0.104435	-0.352365	0.137598	0.388495	0.158299	-0.609038	0.209843	0.0527806	-0.483535	-0.941661	-1.13833	-0.610803	-0.785102	-0.316761	-0.505238	0.717601	0.309619	0.322224	-0.0267858	-0.0100427	0.138834	0.207016	0.0100427	0.295236	-0.305224	0.125434	0.12812	-0.118184	0.188098	-0.154286	-0.082974	-0.394807
NUP214	0.289771	0.202824	0.0375195	-0.254192	-0.218629	-0.138783	0.418608	0.270216	0.41298	0.0279188	0.297338	-0.0182056	0.181612	-0.000759	-0.130412	-0.173441	-1.27049	0.000758	0.13854	-0.030365	-0.319109	-0.755472	0.329799	0.222422	-0.0758581	0.887479	0.958483	0.301278	0.617687	0.449292	-0.0826797	0.0629468	-0.0812974	-0.116737	0.255776	-0.225857	0.0561972	-0.145474	-0.655459	-0.492105	-0.555322	0.216279	-0.0561976	-0.0697203	0.243735	0.515576	0.135152	0.325228	0.231286
ZC2HC1A	-0.307437	-1.39297	-0.138063	-0.393209	-0.443024	-1.99714	-1.0471	-1.25227	-0.298332	0.0911207	0.00797176	0.107939	-0.35443	0.126487	0.0619106	-0.00797176	0.196719	0.476915	0.113482	0.452695	0.216221	0.377064	-0.672122	-0.202124	0.0222077	0.402274	0.268885	-0.261731	-0.463489	0.276409	-0.587859	-0.0376854	-0.0752864	0.0968833	0.391177	-0.242377	0.0734782	0.246366	0.209026	0.183599	-0.0222082	0.695378	-0.576244	-0.0952907	0.397739	0.308499	0.370222	-0.063982	0.426949
ADGRG6	-0.135665	-0.203984	1.0469	-0.461354	-0.124405	0.223961	1.49042	1.71607	-0.120168	-0.283821	0.153651	0.0790768	-0.249063	-0.157831	0.371763	0.261754	0.814855	0.573434	-0.0790768	-0.354657	-0.099968	0.382499	0.430633	-0.282508	0.291077	-0.154193	0.0561638	1.31544	1.2655	0.195263	1.03826	1.49624	-0.281835	-0.416881	-0.144547	-0.974801	-0.0561643	-0.176877	0.113334	-0.156968	0.349703	-1.92033	-1.98256	0.207506	-0.314896	0.094255	0	-0.273118	-0.256977
SLC35D2	0.561576	-0.176668	-0.76871	-0.0822005	0.232609	1.00986	1.83873	1.8701	0.148026	-0.0863996	0.0962648	-0.424963	-0.331014	-0.631945	-0.560238	-0.424667	0.57495	-0.333744	-0.601165	0.0822	0.100006	0.243844	0.777261	-0.137339	0.307285	-0.398235	-0.568882	1.5842	1.27334	-0.376434	0.897984	0.325055	0.144	0.136182	0.01756	-1.62607	-0.01756	-0.545897	-0.299239	-0.296822	-0.133517	0.120013	-0.828362	0.159087	-0.188563	-0.0370231	-0.54562	-0.553796	-0.645018
EHD2	-0.202578	0.191864	0.234017	-0.0303583	0.0303583	-0.466317	-0.948691	-1.00648	0.231419	-0.0987725	0.0951228	-0.18621	-0.0437827	0.393268	-0.0763788	0.199415	-0.157451	0.3068	-0.341072	0.481004	0.0641656	0.262762	-0.472129	0.0429497	-0.283615	0.202494	-0.300058	-0.797992	-0.338083	0.204933	-0.0508919	-0.872831	0.280426	0.545299	0.435432	1.08245	0.0014391	-0.0227504	0.103278	-0.379297	-0.0014391	-0.135316	0.394906	0.00930691	-0.256266	0.0617981	-0.224297	-0.154206	0.250465
PLAGL2	0.00247812	0.0534496	0.24131	0.36623	0.297414	-0.0965371	-0.819765	-0.69664	-0.311113	0.261165	-0.340146	0.217	-0.0024786	0.784427	0.857983	0.306829	-0.0481687	0.01969	-0.0134897	-0.0175815	-0.098927	-0.217472	-0.245118	0.132428	-0.0905891	-0.467921	-0.768185	-0.552644	-0.273927	-0.373305	-0.325012	-0.816615	-0.295082	0.0347204	0.190022	-0.00588465	0.675999	0.897383	0.269916	0.552733	0.834524	0.266096	0.58495	0.00588465	0.0482945	-0.480607	0.00683498	-0.121702	0.535428
PYGL	0.604746	-0.155517	0.0974555	0.219296	0.00583458	-0.405004	0.182931	-0.424389	0.582101	-0.217642	0.21233	-0.335835	-0.526992	-0.0058341	-0.173092	-0.0881176	0.49216	-0.418788	0.195613	0.337697	0.233529	-0.0356574	0.0184083	0.316319	0.42655	1.06501	0.923496	0.288912	-0.156769	1.20544	-0.0184083	0.866502	-0.337471	-0.0757556	0.0341678	-0.323367	-0.327416	-0.4052	-0.134034	0.23752	0.201994	-0.454811	-0.391196	-0.0500569	-0.173783	0.314404	-0.126858	-0.294947	0.157814
SEC24D	-0.0093255	0.471488	-0.148669	-0.415836	-0.52948	-0.153241	0.983247	0.94253	-0.0848379	-0.281283	0.361867	0.20177	0.012105	-0.0398126	0.0093255	0.142646	0.401194	-0.399032	0.417685	-0.135634	-0.303793	0.0969443	-0.0946231	-0.131478	0.164094	1.58023	1.82702	1.52076	0.906749	0.474936	0.469646	1.79885	-0.316063	0.30954	-0.121305	-1.03565	-0.240822	0.0873971	-0.293482	-0.471441	-0.0873971	1.16008	-0.562292	-0.10279	0	0.657558	0.556394	0.105003	0.171453
LIPG	1.20535	0.147506	1.77603	-0.109708	0.921652	0.117479	2.58348	0.38196	-0.266855	-0.505161	-0.142708	-0.389265	-0.280442	-0.185892	0.92672	0.164491	0.109708	0.461513	-0.428544	-0.172134	-0.169536	-0.317747	-0.390607	-0.0230756	0.0230756	1.38354	1.51677	1.89789	0.249553	0.142808	-0.349338	2.25017	-0.467856	-0.0273342	-0.625664	-0.303856	0.455411	0.427315	-0.0403104	-0.137162	1.31355	0.934133	-0.771974	-0.955786	-0.171052	0	-0.308647	-0.236632	-0.108948
FANCG	0.0409627	0.140021	0.795053	0.07934	0.00403118	-0.416915	0.247529	0.0751824	0.272426	-0.0040307	-0.0301771	0.33713	-0.0942397	-0.0868001	-0.575842	0.145427	-0.080544	-0.145576	-0.189437	-0.16865	-0.247797	0.0316505	0.195433	0.45145	-0.271644	0.719778	0.318828	-0.0577788	-0.203916	0.390041	0.264214	0.821423	-0.275863	0.196637	-0.17214	-0.723683	0.0577788	-0.242821	-0.605417	-0.431085	-0.632784	0.304686	0.148386	-0.380129	0.0245929	0.127659	0.363463	0	0.0335283
PLCG2	-1.28442	0.225802	-1.14243	-0.652708	-1.66134	-1.11813	-1.04899	-1.72804	-0.747595	0.397437	-0.558099	0.0651445	0.364015	-0.0290966	0.0290966	0.398471	0.496284	-1.82204	0.547074	0.710411	0.513092	0.839847	-0.376945	-0.803213	0.0971584	0.375579	-0.0281839	-0.597452	-0.834344	-0.308364	0.297112	0.11277	0.0281839	1.06056	-0.34486	-0.663044	0.370641	-0.146708	0.379705	0.443731	-0.0767679	-1.24633	0.554316	0.205469	0.845915	-0.195472	0.630527	0.883319	0.380614
ENO1	0.308394	-1.90689	-0.943416	0.22683	0.470298	1.28197	1.82176	1.20726	1.08642	-0.198536	-0.0216923	-0.901657	-0.87859	-0.680261	-0.595822	-1.12709	-1.35776	0.122581	-0.32093	0.353165	0.241284	0.0216923	0.631592	0.0677986	1.05695	0.029213	0.0428286	1.30675	0.789364	0.53725	0.0486593	0.288191	-0.107473	-1.28474	-0.646315	-2.085	-0.277365	-1.07174	-0.554636	-0.235322	-0.029213	-1.18422	-0.980403	0.57454	-0.0223923	0.128832	-0.6913	-0.745934	-0.461771
PVRIG	0.510496	0.689305	2.01405	2.45335	0.0985642	-0.327601	0.184019	0.141726	0.0984259	-0.203744	0.0797825	-0.186431	-0.181195	-0.586797	-0.218979	-0.18158	-0.0242109	0.830991	0.0242109	-0.203161	-0.215142	-0.175185	-0.356772	0.500165	0.272811	1.95205	0.826141	-0.298349	-0.0337272	0.876424	-0.336164	0.0458102	0.132144	0.789308	-0.335479	0.0403743	0.0337272	-0.173375	-0.0689149	-0.170872	-0.296768	-0.280268	0.490016	-0.151954	-0.170629	0.100131	-0.143034	-0.272225	-0.158406
CFD	0.980858	-0.246249	1.74656	1.43724	0.855812	-0.670569	0.0459414	0.354642	1.22054	-0.676987	0.899795	-0.540853	-0.732006	-0.577607	-0.0694928	-0.0459414	-1.22951	0.672586	1.10817	0.213187	-0.405405	-0.651536	-0.515976	0.993273	1.72171	2.17071	2.38815	-0.326076	-0.663358	3.0169	-0.483291	0.983983	-0.568624	0.485344	-0.162487	-0.0419021	-0.613931	0.13448	-0.788759	-0.530765	-0.694031	1.54085	0.542923	0.0419016	-0.4123	1.29864	-0.0522122	-0.426119	-0.346731
IL1RAP	-1.19752	-0.159008	-0.0491424	-0.211152	-0.731031	-0.248829	-0.528334	-0.409754	0.0180631	0.476357	0.066256	0.292059	0.311962	0.402824	0.162242	0.285917	0.467986	-0.0180631	0.407375	-0.0342336	-0.0764184	0.540741	-0.168579	-0.150747	-0.264476	0.0738754	0.0030303	0.108677	-0.0450768	0.0601702	-0.0397863	0.0717239	0.146127	0.00803709	0.0367675	-0.134126	-0.106066	0.0705137	-0.0275645	0.284424	0.0920458	-0.0608444	-0.0030303	-0.0293727	0.683841	0.226138	0.429177	0.42737	0.558291
MCM3	-0.593211	-0.115051	0.336477	0.565266	-0.00377464	-0.0347271	1.21157	0.400147	0.563689	-0.459361	-0.390663	-0.314387	-0.254266	0.0239787	-0.16926	-0.199147	1.25083	0.00377512	0.0927086	-0.237986	0.342001	0.181934	0.209934	-0.453549	0.637524	-0.0606995	0.45009	0.793168	0.392319	1.37282	0.214261	1.64198	-0.132536	-0.838353	-0.585498	-0.566658	-0.177046	-0.668864	-0.313593	-0.258278	-0.0939078	0.060699	0.135454	0.0907106	-0.34002	-0.38923	-0.172237	0	0.173574
COL9A1	-0.321989	0.106363	-0.00875044	0.160876	0.127988	-0.125124	-0.486132	-0.379025	0.134607	-0.0871453	-0.212208	-0.361883	-0.0354648	-0.0406933	-0.0675082	0.00875044	0.309596	0.331966	0.100073	0.398934	0.10832	0.0495915	-0.398669	0.337193	-0.456856	-0.0678196	-0.482559	-0.207095	-0.371055	0.0521226	-0.195383	-0.541364	0.32497	0.582821	0.294824	0.254495	0.0123177	-0.0123177	0.112468	0.380376	0.262995	0.0393629	-0.0585451	-0.147548	-0.195109	-0.0717378	-0.278176	-0.123368	-0.0397291
NFE2L1	-0.440513	-0.451878	-0.91863	-0.540261	-0.627344	-0.146595	-0.659115	-0.420253	-0.016634	0.452313	0.179977	0.51761	0.249795	0.281711	0.0447636	0.0890493	-0.321798	0.257586	0.016634	-0.1366	0.309661	0.282783	0.316489	-0.340982	0.0287809	-0.737459	-0.915119	-0.135813	-0.0287809	-0.331625	-0.0466156	-0.342523	0.0528851	0.344256	0.168405	-0.646248	0.144243	-0.102782	0.567595	0.358315	0.472936	-1.00364	0.984988	0.925162	0.318218	0.035223	0.355728	0.103217	0.098609
FGF7	1.31566	0.259943	0.754256	0.929131	0.0145316	-0.0185585	0.249417	0.1049	-0.26601	-0.0391793	-0.145864	0.117858	0.010541	0.0407763	-0.0161657	-0.0140028	-0.304369	-0.0330329	-0.129128	0.264171	-0.10919	-0.010541	-0.0641308	0.152779	-0.155041	0.638966	0.711173	0.237286	-0.0828519	-0.272963	0.203108	0.995219	0.64224	-0.190217	-0.00253105	-0.0697169	0.131765	0.50662	-0.204626	-0.00694561	-0.0398936	0.172881	0.00253105	-0.205798	-0.0197215	-0.117954	0.146049	-0.0198359	-0.0183625
BID	0.325491	1.10581	2.02406	0.862483	0.68462	-0.379362	-0.390753	-0.12996	0.319522	-0.395944	0.11966	-0.0909076	0.306979	0.137698	-0.118581	-0.414154	0.0627723	-0.111616	0.0996075	-0.0627718	-0.467946	-0.221451	-0.706371	0.36018	0.0975328	2.51027	0.900887	-0.132118	-0.648848	1.03459	0.519959	0.625892	-0.654948	-0.387526	1.04037	0.552746	-0.0996137	0.174345	-0.00165606	-0.229437	-0.412812	-0.512816	0.00165606	-0.284987	-0.292154	0.290864	0	0.500816	0.309708
KLF8	0.3627	0.603475	0.538854	-0.0494342	-0.0162725	0.144268	0.354939	0.210216	0.37762	-0.222203	0.187184	-0.07094	0.0162725	-0.0162725	0.0398831	-0.112839	-0.23676	0.23288	-0.204946	-0.064456	-0.114467	-0.166305	-0.09407	0.255173	-0.128603	-0.138798	-0.584907	0.597696	0.177969	0.254856	0.680969	0.647752	-0.448553	-0.276362	0.0703468	0.0277934	-0.0277934	-0.209166	-0.106841	0.0532327	0.119546	-0.202659	0.244654	-0.131933	-0.105109	0.361788	-0.0097971	0.0226698	-0.0172625
CDC42EP2	-0.704753	-0.0808783	-0.499174	-0.769218	-1.01679	-0.364467	-1.07828	-1.11514	0.070344	0.0712175	0.429224	0.0408039	0.316586	-0.0408039	-0.175859	0.405525	-0.777734	0.260057	0.303462	0.856178	0.216485	0.280267	-0.434947	0.456484	-0.311046	-0.0315957	0.0315962	-0.262607	-0.564292	0.352047	0.175365	-0.512941	0.335649	0.159853	-0.0752525	-0.270413	-0.432749	-0.17094	-0.208469	0.091989	0.0562463	0.595188	0.247034	0.0445886	0.748358	1.1534	0.544576	0.804309	0.544373
AVP	-0.0748248	0.168478	0.374479	0.306671	0.128321	-0.123885	-0.502283	-0.592565	0.0259724	-0.0477052	-0.165103	-0.212529	0.0819721	-0.17282	0.00780821	-0.0497785	0.0783029	-0.00780821	-0.18429	0.182231	0.123	0.0590854	-0.231815	0.0449839	-0.343963	-0.018785	-0.29149	-0.724902	-0.70221	-0.815006	-0.261267	-1.05287	0.340181	0.399716	0.317745	0.717703	0.0917487	-0.206317	0.0488019	0.115839	0.018785	-0.29591	0.0865812	0.0258112	-0.230822	-0.218383	-0.352351	-0.11842	-0.360417
PITPNM3	-0.13396	0.250771	-0.104041	0.000778	-0.0726883	0.06392	-0.13993	-0.0985014	-0.24665	0.361179	0.0298171	0.0182657	0.00342035	-0.0480394	-0.0311723	0.0740318	0.00809336	-0.000778	-0.109464	0.162477	-0.0944285	0.286365	-0.212911	-0.436249	-0.13258	0.124191	5.48e-06	-0.221361	-0.239891	0.0139253	-0.062901	-0.215502	0.226119	0.158792	0.00362706	0.412192	0.369499	-0.128039	-0.239891	-0.11415	0.0250449	0.17511	0.284973	-5.48e-06	0.221923	-0.0151534	0.0941563	-0.0148153	-0.0422564
CD3G	0.845155	0.782666	0.875211	1.64166	-0.103753	-0.270668	0.122156	0.619293	-0.267572	-0.0263443	-0.147016	0.0263443	0.054162	-0.303734	-0.0437288	-0.230415	-0.179467	0.332875	0.061132	-0.0908918	0.0372906	-0.128342	-0.342436	-0.0938139	0.581742	1.69965	0.634682	-0.312396	-0.327303	0.882733	-0.275881	-0.08354	0.236685	0.334191	0.0870409	0.20259	0.110864	-0.0625649	-0.351734	-0.00360107	0.127377	-0.327433	0.00360107	-0.253713	-0.205908	-0.111854	0.0657425	-0.000485	-0.197215
NIN	-0.0104914	0.36631	-0.159202	-0.0861263	0.0174847	-0.235154	-0.141457	-0.100845	-0.260201	0.0104914	0.0326371	0.0936685	0.238331	-0.0175905	0.0162644	0.0710287	-0.0493946	0.302084	-0.126508	0.0982566	0.150163	-0.0233417	-0.202758	0.156225	0.0327783	-0.203606	-0.197701	-0.10928	-0.0439715	-0.246844	-0.194149	-0.421025	0.0516651	0.292799	-0.0823414	0.0285561	-0.0285561	0.292799	0.167508	0.0445941	-0.126767	0.0636213	0.246072	0.278132	-0.108027	-0.0146575	0.00365329	0.143165	-0.0720511
HTATIP2	-0.0576539	-0.13965	-0.118657	-0.363659	0.132675	-0.023335	0.432788	0.403551	0.365229	-0.0429411	0.0622239	-0.316826	0.023335	-0.0655294	-0.420697	-0.168628	-0.541145	0.107555	0.249652	0.154466	0.0592179	0.427991	0.360228	0.390238	1.37553	-0.0234575	0.0234575	0.942963	0.682686	0.287725	0.686047	1.13848	-0.303127	-1.00616	-0.247525	-0.845986	-0.260285	-0.308716	0.0484714	-0.203773	0.158559	-0.256037	-0.553612	-0.205659	0.348383	0.214184	0.106628	0.33036	0.316248
PLCB4	-0.476118	0.364106	1.08752	0.0378118	-0.531546	-1.13505	1.13198	-0.0716724	-0.204491	-0.165685	-0.0483923	0.0319195	-0.494714	0.0533323	-0.227007	-0.00100946	0.456007	0.827888	0.310695	-0.0754313	0.160846	0.00100946	-0.383355	1.82944	1.94231	0.904747	1.20922	1.86146	0.0552282	0.0318413	0.350583	1.43514	-0.862606	0.145088	0.00254059	-0.952343	-0.263359	-0.623369	-0.839951	-0.162967	-0.185564	-0.288256	-0.905544	-0.00254011	0.0485563	0.40004	0.354447	-0.0827298	0.423759
ALDH3B1	-0.415826	0.123865	-0.502916	-0.276774	-0.439987	0.471527	-0.848512	-0.0265956	-0.0352359	0.133049	0.203852	-0.272718	0.114264	-0.208877	0.00303841	0.0301361	0.308453	-0.00303793	-0.134658	0.346531	0.404198	0.233213	0.203835	-0.189446	-0.152477	-0.719452	-0.71367	-0.650619	0.127788	-0.408655	-0.0241942	-0.717045	0.266735	0.0241942	1.12059	-0.0961041	0.417426	-0.0565791	0.107868	0.274166	0.342109	-0.666756	0.949722	0.319925	0.0812655	0.108851	-0.246771	0.0628929	-0.286228
ARPC2	0.647466	0.207141	0.0186014	0.297522	-0.0971451	-0.161437	0.526814	0.654248	0.3327	-0.153548	0.26248	-0.0263872	-0.470273	-0.363076	-0.374583	-0.423274	-0.0186014	-0.105601	0.447996	0.133071	0.0339136	-0.0188217	-0.109396	0.793222	-0.0894051	0.424665	0.918921	0.813026	0.655075	-0.0823755	0.0823755	0.225878	-0.120801	0.112693	-0.0978365	-1.23938	-0.623371	-0.71176	-0.74217	-1.06643	-0.94589	0.73795	0.819365	0.154489	0	0.444617	0.116251	-0.406392	-0.274539
CENPM	0.0861707	0.476781	1.04814	0.819563	0.544374	-0.108885	0.55662	0.0359402	0.150613	-0.448965	-0.0359402	0.058733	-0.564231	-0.403442	-0.143995	0.250638	-0.535575	-0.121748	-0.109863	0.539253	-0.490994	-0.111968	-0.1283	0.839892	-0.148216	1.27395	0.648544	0.131502	-0.159684	0.0846157	-0.00438023	0.00438023	-0.334706	0.527608	-0.049304	-0.120915	-0.371621	-0.193285	0.0489855	0.146541	-0.335439	0.243838	-0.103073	0.0852303	-0.360033	0	0.0132823	-0.315468	-0.212417
DSCAM	-0.591039	0.755907	-0.00940609	0.185735	0.194548	0.105335	-0.799514	-0.643887	-0.252408	-0.0255752	-0.14055	0.132158	0.104337	-0.0113969	0.2121	0.00940609	-0.369674	0.110797	-0.345882	-0.0263147	0.196373	0.197923	-0.417915	-0.0104952	-0.0100536	-0.113765	-0.106569	-0.850168	-0.60692	-0.112504	-0.430673	-0.969315	0.16854	0.354868	0.324666	0.943667	0.0100536	0.21491	0.193014	0.585249	0.326285	0.172822	0.183559	-0.175187	-0.224007	-0.274642	0.0346508	-0.13528	-0.0222673
CES2	0.612164	0.36469	-1.63544	-0.749619	0.967246	0.103269	-1.16554	-0.71989	-0.360029	0.291735	-0.0317383	0.0747261	0.204365	-0.025857	0.104918	0.173788	-0.00270462	-0.147168	-0.446782	-0.141174	0.258945	0.00270462	0.609107	-0.133517	0.205646	-1.82491	-2.96658	-1.23023	-0.530929	-1.80662	-0.237357	-1.54491	-0.531948	0.974614	0.520526	0.314982	0.0481338	0.903322	0.583341	0.550707	0.83267	-1.88804	1.8626	-0.0481338	0.0619812	-0.279287	-0.152058	0.00465202	-0.28204
KCTD5	0.0838642	-0.632231	-0.0697784	0.269172	-0.299561	0.67088	1.21453	0.823506	0.034718	0.232632	-0.151193	-0.0347185	0.1012	0.368064	0.0842161	0.0426726	-0.629474	-0.648261	-0.474122	-0.331333	-0.271463	-0.229513	0.167402	0.0389085	0.335184	0.0735393	0.311161	1.37002	1.03607	-0.177837	0.120478	0.165831	-0.668023	-0.246947	-0.178667	-0.445282	-0.275642	0.375229	-0.0937109	-0.105311	0.311515	-0.236682	-0.351916	-0.0389085	0.350007	-0.0912604	0.100804	0.219569	0.433824
PIGK	-0.380035	0.302389	0.00906944	-0.385363	-0.342493	-0.478945	-0.622217	-0.796686	-0.719461	-0.0503969	0.19333	0.513699	0.450707	0.338805	0.214281	0.59321	0.708619	-0.320902	-0.00906944	-0.272361	0.0973377	0.492828	0.453756	-0.550469	0.175572	-0.174842	-0.539707	-0.319925	-0.331337	-0.835869	0.193663	0.0852327	-0.334657	-0.162494	0.242643	-0.104408	0.183966	0.290762	-0.0748615	0.343145	0.627359	0.440835	-0.352283	0.0748615	-0.0164194	0.381827	0.70968	0.571804	0.382062
PRRC2A	0.0216966	0.468218	0.0776682	0.0136433	0.0416441	0.207233	-1.28048	-0.995273	0.194251	0.333396	0.322673	-0.182804	0.00156212	-0.101197	-0.0360231	-0.0243883	-0.644228	-0.00156212	-0.165549	0.105678	-0.0593715	-0.0316644	-0.777033	0.16603	-0.26237	-0.417027	0.630171	-1.20514	-0.787692	-0.268208	-0.735377	-1.22996	0.243397	0.599009	0.188172	-0.0553422	0.164484	-0.105499	0.133654	0.184361	0.00799704	0.022562	0.355952	-0.00799751	0.282281	0.323427	-0.180408	-0.00581503	-0.128311
ZKSCAN4	0.143801	0.148045	0.197274	0.227946	0.409075	-0.277235	0.0818071	0.0936503	0.0449257	-0.0184135	-0.788679	-0.128935	0.0184131	-0.200057	-0.371396	-0.097312	0.0249629	0.0537701	-0.0909042	-0.177298	-0.0866146	-0.16767	0.1082	-0.016871	0.0809689	0.857974	0.487552	0.284422	-0.0685988	0.276568	0.016871	0.339544	-0.286926	-0.189805	-0.112185	0.198451	0.326402	-0.717733	-0.117339	-0.0906868	-0.756657	-0.0678959	0.333538	-0.0547752	-0.000762	-0.568655	-0.15294	0.067441	-0.0375762
KLK1	-0.543285	0.881865	-0.355443	-0.955646	-0.125923	0.0820622	0.19568	-0.918829	1.20973	0.0105381	-0.0105381	-0.442758	2.09414	-0.587207	-0.452757	1.10758	-1.10848	0.762985	0.310714	0.625308	-0.239832	1.72948	-0.101286	-0.445356	-0.0330949	-0.845402	-0.583475	-0.29411	-0.386251	-0.72755	-0.415315	-0.798704	0.0330954	1.04098	0.382015	0.961707	1.29424	0.260581	1.5336	1.27421	0.56313	-0.0766373	1.36151	2.22138	-0.142976	-0.146355	-0.382811	1.97285	-0.622113
MRPL18	0.0707598	-0.633081	-0.154384	-0.0215826	0.0980063	0.93931	1.44119	1.62289	-0.0407114	0.00365448	-0.164847	0.00924492	-0.0134811	-0.0241604	-0.124952	0.00755882	0.454055	0.0594234	-0.570712	-0.00365448	-0.0845823	0.275047	0.636216	-0.228242	0.17572	0.00985527	-0.0273905	0.955618	0.801078	-0.112207	0.132456	0.612904	-0.0944424	-0.777525	-0.150387	-0.931125	0.048954	-0.0176773	-0.0821266	-0.00985527	0.0271149	0.0710697	-0.430927	0.0143776	-0.00494862	-0.187775	-0.0644941	0.0314178	-0.250519
MAN2B1	1.34812	-0.506865	1.24169	1.30116	0.860584	-0.20841	-0.0334926	0.0655932	0.893855	-0.0206065	0.235363	0.020607	-0.1593	-0.10918	-0.106889	-0.477523	-1.25846	0.517091	0.623818	0.203675	-0.115618	-0.283049	-0.12612	1.30314	0.399687	2.09953	1.94116	-0.295343	-0.00615454	1.15547	-0.583598	-0.712044	-0.223728	0.262121	0.377744	-0.202042	0.0338621	-0.249604	-0.130801	-0.132603	-0.337396	0.00615454	0.494675	0.154709	0.163602	0.303763	0.0081563	-0.0308166	-0.224024
CAD	0.818517	0.189909	-0.409495	-0.151183	0.431866	0.371244	-0.0523086	0.0978365	0.710669	-0.0291128	-0.193685	-0.0334334	-0.0349236	0.0839643	-0.17558	-0.262052	-0.909857	0.625426	0.238265	0.339813	0.0291128	-0.132635	-0.265442	0.747904	-0.0331731	1.11585	0.952123	0.337965	0.554502	1.08362	-0.144834	-0.433168	-0.542745	0.137476	0.152866	-0.113675	-0.170883	-0.405108	-0.0161362	0.0161357	-0.287517	-0.198257	0.0262604	0.105035	0.226358	-0.0306201	0.0457673	-0.180446	0.356223
FAM184A	-0.132266	0.721849	-0.051682	-0.127556	-0.127793	-0.106734	-0.399148	-0.438324	0.290835	-0.20709	0.191923	-0.545473	0.170437	0.136346	0.0586185	0.81137	0.304377	-0.303416	-0.478697	0.103406	0.0516825	0.156267	-0.516301	-0.957088	0.176079	-0.827783	-0.887202	-0.866966	-0.965354	-0.332298	-0.245871	-0.0560503	-0.33775	1.0254	0.0560503	0.0761514	0.361177	0.474304	0.423028	0.849191	0.970797	0.295163	-0.891644	0.282638	-0.187307	-0.000663	-0.424689	-0.0383163	0
HSF2	-0.207903	0.0985146	0.117563	-0.381917	-0.485259	-0.14079	1.14515	1.04966	-0.427608	0.042737	-0.271811	-0.0936923	-0.00316477	0.0241947	-0.0872221	0.184603	0.340162	-0.311878	0.108027	0.00316477	0.218258	-0.0861669	1.17022	-0.549327	0.607973	-0.0458522	0.576562	1.66929	1.10821	0.325988	1.00555	2.07921	-0.131621	-0.0416002	-0.189265	-0.455265	0.045311	-0.160196	-0.261827	-0.139579	-0.368341	0.109001	-0.473705	0.0416002	0.313495	0.0353999	0.0691829	0.553594	0.351351
CCL13	0.546941	0.691921	0.356307	-0.102423	0.0433412	-0.217525	-0.088016	-0.0433412	0.327479	-0.422668	-0.255666	0.162298	0.162298	-0.0768661	-0.208623	0.168559	-0.288275	0.293916	-0.243243	0.0444508	0.179619	-0.240337	-0.0754457	0.416567	0.0206933	0.271237	0.324249	-0.181557	-0.147923	0.380036	0.15122	1.05488	-0.0768852	-0.0202327	-0.0622683	-0.237924	0.00213528	-0.155371	-0.00213575	-0.199892	-0.261798	0.098701	0.0474839	0.0663948	-0.288465	-0.217749	0.283897	0.134185	-0.153554
CARMIL1	0.762336	-0.150517	1.19951	-0.134193	-0.130629	0.30251	1.52313	0.972625	0.00925398	0.331785	0.438539	-0.192281	-0.721773	-0.521204	-0.18809	0.258688	1.28586	-0.0610075	-0.32999	-0.346045	0.154386	-0.00925446	0.776457	0.817581	0.649294	-0.0126872	1.65546	0.510937	0.564671	-0.589317	1.25319	2.19393	-0.871954	-1.53809	-0.142279	-0.864001	0.0126872	-0.0775905	-0.613536	-0.273389	-0.263161	0.697413	1.40815	-0.692191	0.293574	0.414291	-0.363229	-0.928097	-0.627109
TRIB3	1.10366	0.696603	1.16274	0.762259	-0.00407648	-0.35885	0.238172	-0.380318	0.746855	-0.0713201	0.323801	-0.0138516	-0.479145	0.004076	-0.154916	0.0138397	-0.281437	-0.0245872	0.358798	0.335312	-0.158727	-0.179554	-0.0729098	0.859889	-0.0992408	1.76294	1.89713	0.673001	-0.185971	0.837149	0.0255523	0.488887	-0.203392	0.958288	-0.220421	-0.0255527	-0.0399494	-0.226123	-0.164547	-0.0366163	-0.0511608	0.941695	1.14216	0.21685	0.116476	0.36199	-0.0361524	-0.304	0.11645
PBOV1	-0.111772	0.0922785	0.150859	0.010354	0.112161	-0.010354	-0.209765	-0.345243	-0.22547	-0.142742	-0.226624	0.0771375	-0.0389023	-0.0331702	0.0798955	0.202216	-0.0236859	0.188187	-0.172781	0.0694728	0.0141249	0.156733	-0.328569	0.0109653	-0.082387	-0.00970507	-0.342198	-0.470263	-0.167942	-0.251685	-0.100396	-0.337328	0.114713	0.222448	0.0739803	0.126329	-0.0126681	-0.128498	0.313359	0.20034	0.251847	0.00970507	0.324191	0.0468788	-0.272936	-0.222629	0.0129733	-0.0739918	-0.152418
CPE	0.319143	0.260069	0.337224	0.237226	0.0845017	-0.185496	0.882426	1.14729	0.217705	-0.527563	0.579171	0.192202	-0.315465	-0.220238	-0.0917177	-0.0845022	-0.184816	-0.126272	-0.193508	0.153671	-0.243061	-0.2871	-0.133982	0.238344	-0.196625	0.510118	1.07313	0.530579	-0.0141678	1.47859	-0.02279	1.34176	-0.261469	-0.831635	-0.486271	-0.284149	-0.58317	-0.359321	-0.17118	0.0141678	0.181859	0.934554	0.0501227	0.347654	-0.454624	0.789882	0.251789	-0.130001	-0.363563
JADE1	-0.622688	-0.304645	0.0133114	-0.43032	-0.514943	-0.374581	-1.2918	-0.974709	-0.571845	-0.0133114	0.0719099	0.0164356	0.243061	0.183263	0.562176	0.288599	0.488788	-0.0451431	0.120952	-0.122929	0.200328	0.465569	-0.00178719	-0.0172911	0.32448	-0.137991	-0.511171	-0.569017	-0.370165	-0.323125	0.0161886	-1.11719	-0.256384	1.36734	0.00178719	-0.70166	0.945627	0.308727	0.356398	0.300756	0.522792	-1.26062	0.644934	0.590765	-0.191529	-0.0947247	-0.108047	0.128016	0.0929127
BTK	0.460859	0.510803	1.27483	1.60193	0.557925	-0.251786	0.254106	0.32659	0.242403	-0.163336	-0.138565	-0.153497	-0.0305867	-0.38533	-0.108088	0.0552726	-0.238802	0.103504	-0.0926333	-0.309509	0.0305862	-0.0648136	0.00345468	0.649046	-0.122618	0.920697	1.40363	-0.00345468	-0.48441	0.236967	-0.288534	0.235974	0.0325031	0.358547	-0.0293732	1.04166	-0.238723	-0.400993	-0.0764699	0.159793	-0.22954	-0.505557	0.304313	-0.34625	0.0594716	-0.293483	-0.0737076	-0.0890341	-0.314424
AGPS	1.19588	-0.141846	0.615316	0.303878	0.0274014	-0.236545	0.867535	0.476463	0.368909	-0.63249	0.0591574	-0.0274014	0.293603	0.110256	-0.181582	-0.149917	1.2244	-0.150023	-0.12741	-0.716688	-0.22425	-0.421827	0.0860591	0.852225	0.636588	-0.48219	-0.152176	0.63862	0.541603	0.000189	0.707741	1.08202	-0.200222	0.179835	-0.000188	-0.267459	-0.09343	0.330699	-0.288283	-0.0506906	-0.0968113	-1.14992	0.0446739	-0.400033	-0.655248	0.0995779	-0.0570006	-0.0442066	0
TAP1	0.326326	0.166601	0.73301	0.992945	-0.685921	-0.42329	0.066823	-0.0568113	-0.0200024	0.194014	-0.744591	-0.0632114	0.0200024	0.168967	0.244137	0.137286	-0.996294	-0.355416	0.335852	-0.467359	-0.533275	-0.409341	-0.159038	0.590444	0.244321	3.01427	1.19772	0.230336	0.445203	0.626316	0.180638	0.574556	-0.550064	0.149231	-0.156635	-0.753205	-0.262773	0.00206566	-0.198394	-0.627102	-0.181442	-0.00206566	-0.0469437	-0.562754	0.945641	0.0542517	0.558603	0.550785	0.857234
IL18	0.76401	-0.00442219	0.422426	-0.256311	0.499967	-0.483072	0.740986	0.353254	0.443887	-0.508173	0.215969	-0.320186	-0.369027	0.00442219	-0.541199	-0.207263	-0.153584	0.0298967	-0.265668	0.0186443	-0.362147	0.0361447	-0.373912	0.433945	1.34328	0.151665	-0.340977	0.467705	-0.218812	0.0965834	1.88025	1.03489	-0.547146	-0.470174	-0.349474	-0.823839	-0.417132	-0.0627232	-0.00797558	0.642756	0.2562	0.139264	-0.985213	0.00797558	-0.476436	0.162279	-0.221174	-0.428604	0.0719767
GML	-0.0454388	0.961296	-0.197018	0.0216122	0.189464	-0.0538058	-0.509693	-0.404874	-0.255623	-0.127783	-0.340631	0.266056	0.151398	-0.118814	0.139248	0.24228	0.0496411	0.142128	-0.298328	0.0718536	-0.0216122	0.0671516	-0.512168	0.013824	-0.236461	-0.013824	-0.427025	-0.605446	-0.612433	-0.479345	-0.240783	-0.661442	0.492678	0.138257	0.475646	0.506266	0.173141	0.0451241	0.25817	0.189492	-0.0288239	0.0230637	0.178347	-0.206226	-0.213905	-0.386799	0.13207	0.0277486	-0.197837
GPRASP1	0.023715	-0.376263	-0.368953	-0.202032	-0.992535	-0.428181	-0.708287	-0.217186	-0.475202	0.759603	-0.0505981	0.26384	-0.023715	0.523749	0.333358	0.640515	0.53125	0.390923	0.582926	-0.244743	0.397508	0.298491	0.412384	-1.66786	0.322908	-1.02927	-0.345269	-0.836243	-0.0579624	-0.573989	-0.232631	0.0854874	0.000953	-0.000953	0.419897	-1.10402	0.341823	0.717029	0.0558596	0.326539	0.94932	-0.333676	-0.802072	0.241708	0.413698	-0.260983	0.0659952	-0.25135	0.29596
CD84	-0.171428	0.230958	0.700005	0.334341	0.256721	-0.012578	0.27313	0.0337296	0.154442	-0.236244	-0.150111	-0.189002	0.012578	0.0835791	0.108557	-0.133331	-0.244028	0.248422	-0.34454	-0.160256	-0.221843	-0.252022	-0.249731	0.0547996	0.162209	0.0962844	0.880301	0.0737677	0.00643873	0.100378	-0.00643873	0.435935	-0.0522242	0.0715895	-0.0625992	0.0177422	-0.180316	-0.408263	-0.25197	-0.168893	-0.28256	-0.112667	0.301539	-0.347008	-0.121875	-0.167097	-0.17365	0.131862	0.00140238
NUP155	0.0800591	0.0134764	0.60235	0.357103	-0.536399	-0.198701	0.586459	0.110001	-0.273535	-0.16538	-0.090188	-0.0134759	-0.376048	0.182153	-0.317093	0.222668	0.636057	-0.0301948	0.274472	-0.162722	-0.21008	0.255006	0.594706	0.631093	0.515857	0.357928	0.984138	0.700395	0.296797	-0.48654	0.171253	1.28657	-1.02193	-0.0642872	0.0355253	-0.334773	-0.156563	-0.36373	-0.045444	-0.028296	0.00442123	-0.531414	-0.00442171	-0.340578	0.0365338	0.101743	0.100721	-0.141302	0.318117
BECN1	1.17932	0.425185	-0.189256	0.25995	0.180329	-0.0670252	1.03972	0.91035	-0.393835	0.284482	-0.0663161	0.0880718	0.0533037	-0.0505004	-0.40274	-0.188512	0.105704	-0.240742	-0.143217	0.0504999	-0.0558996	-0.147372	0.332896	0.552085	0.36008	-0.261114	-0.0756426	1.05203	0.401376	0.0544305	0.242939	-0.0534625	0.487382	0.301247	-0.214327	-0.711237	-0.274733	-0.203739	-0.203631	-0.139283	-0.468332	0.574456	-0.0418825	0.0418825	0.353402	-0.200426	-0.0712523	0.0186901	-0.106946
ABCA8	1.94186	-0.794568	2.40903	-1.07847	1.44383	0.694149	1.10115	2.38577	0.995688	0.250695	-0.0302963	-0.510858	-1.72541	0.654829	-0.118443	0.437834	-1.03546	0.0302968	-0.722195	-1.72946	-1.84029	-1.92621	-0.544808	0.214779	1.51989	1.43541	1.36572	-0.979932	0.38786	-0.175089	-0.0326724	1.99837	0.0326719	0.986878	0.804596	-1.38249	-0.423139	1.44175	-1.36536	0.470301	-0.329811	-0.139006	-0.697768	-0.483891	0	-0.222425	-0.584903	-1.96898	0.434814
SHISAL1	-0.243189	0.829752	-0.151671	0.197445	-0.22513	-0.0644178	-0.9794	-0.644414	0.0456867	-0.265587	-0.0817361	0.464731	-0.0111241	0.295137	0.0821748	0.0234046	-0.0530319	0.0685716	0.0111237	-0.347462	0.322473	0.276987	-0.744007	-0.0364256	-0.26433	0.0684867	-0.11268	-0.953883	-0.375139	0.102416	-0.105998	-0.876015	0.102125	0.109144	0.14868	0.141727	0.22231	-0.0737977	-0.054357	0.138999	0.0364256	-0.237235	0.444675	0.141727	-0.371235	-0.180808	0.340364	-0.170061	0.138824
CD38	-0.269555	0.0941253	2.89372	1.12339	0.151692	-0.10856	0.0697651	0.564062	0.0700674	-0.515808	0.123616	0.0833087	-0.251482	-0.211853	-0.0957022	-0.0925927	0.148608	-0.162994	1.29224	-0.0697651	-0.291727	-0.476512	-0.293849	0.142245	0.632609	3.42068	3.17979	-0.347704	0.0307713	-0.0939884	0.130888	1.24372	0.329074	0.275942	-0.427288	-0.0128703	-0.2087	-0.00108671	-0.282448	0.00108671	-0.337023	-0.0262308	0.426908	-0.537479	-0.337702	0.136345	0	-0.037199	-0.0179
CHST8	-0.204412	0.483288	0.419707	-0.426321	0.478929	0.00162268	-0.849594	-0.527706	-0.411332	-0.245578	0.171247	0.147538	0.231201	-0.00162315	-0.106287	0.166145	-0.209904	-0.0466213	-0.0739045	0.194244	0.199941	0.0729632	-0.56979	0.00952101	-0.254368	-0.359756	-0.036128	-0.155849	-0.786019	-1.04738	0.147329	-0.418704	0.697013	-0.166032	0.227548	0.584631	0.703538	-0.00952148	0.231143	-0.0160809	0.148785	0.0707517	0.139255	0.358861	-0.440755	0.0628662	-0.0892138	0	-0.122561
THOC6	0.106907	-0.0261745	0.00641728	0.357278	0.938001	0.68526	0.366969	0.541842	1.04148	-0.348385	-0.0671682	-0.263712	-0.451044	-0.330537	-0.138069	-0.374558	-0.159499	-0.00137615	-0.0834079	0.159104	0.00137615	0.155664	-0.385353	0.111112	0.0386257	-0.291626	0.114758	0.205283	0.00744724	0.657288	0.162856	0.0436597	0.0149846	-0.112721	-0.455329	-0.430242	-0.240882	-0.763231	-0.585843	-0.667621	-0.175256	-0.00744724	0.548419	0.360795	-0.251685	0.0896583	-0.429968	-0.292433	-0.249311
SLC31A2	-1.27366	-0.472336	-1.25912	-0.611144	-1.34125	-1.1279	-1.39673	-0.834389	-1.15541	-0.28699	0.260077	0.776791	0.879049	0.421562	0.426662	0.668555	0.107454	0.389214	0.864146	0.58682	0.0394087	-0.0394087	-0.0202022	-0.425114	0.16007	0.541342	-1.06296	-0.308012	-0.0781617	-0.506564	-0.350598	-0.226421	0.118885	0.0202026	0.697639	-0.248818	0.0814266	0.46627	1.59881	0.958213	0.912652	-0.449226	-0.435716	0.846298	-0.379209	0.154959	0.771222	0.797558	0.41881
CALCR	-0.00229454	-0.0206184	0.0773492	0.153376	0.00229454	-0.462348	-0.263785	-0.67607	-0.0199695	0.070447	0.203936	0.742876	-0.130715	0.436435	-0.119249	0.581769	0.414005	-0.149088	0.274985	-0.119	0.25664	-0.00974321	0.0019145	-0.488592	-0.249082	-0.214827	-0.240816	-0.168506	-0.623512	-0.35887	-0.163838	0.110377	-0.490816	0.106623	0.0422397	0.198777	0.181078	0.167111	0.82516	0.634241	0.932789	-0.134855	0.191837	-0.0019145	-0.246715	0.0851884	0.512529	-0.326003	0.167793
SPOCK2	-1.37503	-1.19791	-0.829879	-0.309316	-1.51606	0.0612383	-1.49083	-0.83514	-0.76601	0.0822773	0.0638599	0.372996	0.689827	0.859638	-0.0133924	0.249025	-0.276802	0.0133924	0.947508	-0.180085	0.106571	0.124408	-0.375404	0.011178	-0.388297	0.104298	-0.0811086	-0.0918093	-0.0136986	-0.382963	-0.130517	-0.518053	0.15753	0.0412722	-0.24473	0.379998	0.00588465	0.0175447	0.11803	-0.0447712	0.0603824	0.0123568	0.219959	-0.00588465	0.519889	0.507709	0.853108	1.3528	1.46148
CD40	0.299793	-0.0284257	0.207194	0.731405	0.0507107	-0.0063529	0.531237	0.227429	0.760425	-0.131245	-0.273648	-0.31696	0.0063529	-0.620703	-0.220523	-0.192833	-0.172335	0.236531	0.572625	0.0227456	-0.107919	-0.421276	-0.0119886	0.409206	0.0144587	1.01935	0.308619	0.126357	0.164942	1.36817	-0.302776	-0.335866	-0.195901	0.0711927	0.0119886	0.837846	-0.288381	-0.590381	-0.369815	-0.18919	-0.0250044	-0.0176754	0.248439	-0.0861177	0.0310292	-0.0222373	-0.132568	0.0329037	-0.323353
C11orf71	-0.0665093	0.218574	-1.18987	-0.664571	0.117966	0.309055	-0.741847	-0.664571	-0.901074	0.446031	0.0254831	-0.313617	0.0341368	-0.0254831	-0.312063	0.32262	0.748224	-0.0458002	-0.801742	0.383345	0.315927	0.363499	0.545482	-0.471161	-0.174076	-1.51145	-1.76977	-0.483665	-0.587081	-1.32278	0.726159	-0.3633	0.809059	-0.49233	0.589642	-0.975956	0.579232	0.675176	0.174076	0.696176	0.69673	1.18696	-0.536171	0.55956	0.0882149	-0.313966	-0.660493	-0.329492	-0.435649
CIITA	0.377882	-0.26443	1.29548	0.528747	0.51851	0.0187263	-0.291248	0.326892	0.0789218	0.0255981	-0.181233	0.203078	-0.0322561	0.102081	-0.0187263	0.0834002	-0.0508208	-0.294492	-0.079833	-0.336749	-0.355297	-0.235361	0.284571	0.0154142	-0.206349	1.16064	0.839898	-0.177034	0.759167	0.300065	-0.25247	0.255054	-0.437533	-0.262798	-0.275706	0.116365	0.0331116	-0.13939	-0.0154142	-0.0410852	-0.340586	0.0927997	0.770803	-0.118558	0.17572	0.0980654	0.396233	0.247841	0.376926
NRP1	0.851227	-0.229419	0.196528	0.145597	0.982042	0.428865	0.0140448	-4.58e-05	0.338133	-0.185792	-0.114141	-0.380344	4.58e-05	-0.177271	0.22939	-0.093595	-0.0121427	0.169179	0.289256	-0.312551	-0.0167665	-0.585959	0.126357	1.69667	0.783454	0.339913	1.32115	-0.275789	-0.048974	0.963513	-0.269408	-0.248502	0.0489745	-0.488487	-0.205307	0.134803	-0.204919	-0.361176	-0.387134	-0.247645	0.0839844	-1.37408	0.634832	0.079731	0.0711799	-0.0436668	-0.258049	-0.107441	-0.138334
SMG6	0.3057	0.126536	0.121583	-0.115628	0.00898886	-0.200097	-0.537403	-0.741381	-0.045023	0.0677924	0.153443	0.299346	-0.145437	-0.00898886	-0.132588	0.179126	0.224782	0.0462308	-0.124653	0.0939279	-0.0624032	-0.0993624	-0.241826	0.0124092	-0.550761	0.219029	-0.115477	-0.310643	-0.0143771	-0.20022	-0.497947	-0.920876	0.0283504	0.342246	0.0957608	0.924419	0.231809	0.0639634	0.0415015	-0.0124087	-0.0327158	0.106977	0.874623	-0.232426	0.0158863	0.0860548	0.305887	-0.117871	0
OGFRL1	-0.124156	0.278639	0.848881	-0.0883184	-0.0464139	-0.496411	0.140107	0.194179	0.684832	-0.247354	-0.0854096	-0.111993	0.0304279	0.336718	-0.0170169	0.182965	0.000392	0.085567	-0.000392	-0.0854096	-0.278404	0.584128	-0.259871	0.527265	-0.0642858	0.192967	0.726085	0.591341	0.227296	0.865228	0.0692635	0.68524	-0.710184	0.0642858	-0.399409	-0.175958	0.229371	-0.186156	-0.247871	-0.3977	-0.328276	0.320031	-0.41143	-0.400851	-0.0786405	-0.0602036	0.130481	0.0846472	0.352389
ERC2-IT1	-0.218481	0.0866208	0.369031	0.248178	0.00663567	0.061049	-0.134534	-0.205171	-0.172848	-0.0956774	-0.0325913	0.0396681	0.199262	0.364043	-0.0575514	0.108226	0.275932	0.277149	-0.056098	-0.00663567	-0.0786734	-0.078618	-0.350022	-0.0078392	-0.207082	0.0078392	-0.255779	-0.338515	-0.33147	-0.188341	0.0513835	-0.456249	0.170994	0.484074	0.168084	0.510884	0.0246258	0.277456	0.0407877	0.120685	-0.0227289	-0.158508	0.131058	-0.0124559	-0.0778985	-0.141487	0.0528197	-0.0292144	0
CD14	1.59277	-1.14535	-0.0554056	0.995275	1.1812	-0.369659	0.530125	0.103488	1.26867	-0.461015	0.0554051	-0.726106	-0.663659	0.359674	0.604828	-0.935455	-1.64818	0.629495	1.43405	-0.233238	-0.120295	-1.01361	0.247481	1.17791	1.44988	2.5331	2.27736	0.117655	-0.1954	2.04576	-1.48804	0.950449	-0.117655	-0.789301	-0.455021	-0.643203	-0.461939	-0.302065	0.409153	0.194726	-0.161685	-0.642453	-0.275805	0.203459	0.101914	0.580684	-0.24452	0.0648775	0.921979
TACC2	-1.23086	0.00694084	-1.4693	-1.07308	-2.01674	-1.24599	-1.01122	-1.4696	-0.669659	0.313604	-0.0125732	0.569948	0.742149	0.967603	0.227619	0.750345	0.629442	0.336536	0.245028	-0.115532	-0.00694084	0.10792	0.063798	-0.483982	-0.534784	-0.525686	-2.46773	0.111032	-0.388725	-0.612665	0.484015	-0.0157852	0.551115	0.739383	0.419249	-0.538295	0.379777	0.414377	0.789901	0.256018	-0.235554	-0.76159	-0.79784	0.0157852	0.485611	0.117052	0.677515	0.827407	1.0637
TAGLN2	1.0062	-0.0333261	-0.512032	-0.337822	0.0440044	0.665221	1.2326	1.07168	1.24881	0.4401	0.547998	-1.05692	-0.749398	-0.48105	-0.194024	-0.628536	-0.601263	-0.238973	0.271041	0.520723	0.0333261	-0.215346	0.104227	0.812013	0.65662	0.0442314	0.328528	0.677805	0.4051	0.979217	0.198128	-0.556169	-1.04263	0.282569	-0.4596	-0.418548	-0.543056	-0.708591	-1.21939	-1.05749	-0.517139	-0.0442314	-0.0750742	0.914417	0.719325	0.735755	-0.841611	-0.597353	-0.16159
NARF	0.604377	-0.439818	0.0247631	0.00797844	-0.0467353	0.047555	0.715932	1.0868	0.22108	0.0038743	0.0760374	-0.00336695	-0.680154	-0.176157	-0.0245519	-0.656858	-0.31872	-0.327287	-0.136184	0.338138	0.00336647	-0.0843959	0.0537009	-0.0537004	0.294776	0.595299	1.11309	0.159208	0.406908	0.472746	-0.406468	-0.191773	0.125105	-0.641052	0.108927	-0.69628	-0.683419	-0.419271	-0.567607	-0.260326	-0.060164	0.379338	-0.229255	0.427201	0.053834	0.14875	0	-0.398916	-0.0859666
SPTB	-0.406512	0.261164	0.0602884	-0.0332141	-0.347735	-0.553819	-0.673654	-1.06071	-0.576799	0.187502	-0.0716605	0.171947	0.461205	-0.0144806	0.00159693	-0.00159693	-0.170826	0.0640569	0.271577	0.368721	0.0367908	0.0222917	-0.335908	0.27903	-0.149103	-0.10836	-0.00139284	-0.273946	0.0165486	-0.0177932	0.0879273	-0.492667	0.483504	-0.10326	0.0677118	0.375374	0.0726423	0.00139284	0.149218	-0.0509563	0.117434	-0.0352101	0.305855	-0.231696	0.111349	-0.191024	0.115754	0.345274	0.0544891
RDX	-0.750051	-0.575051	0.010591	-0.288842	-0.205077	-0.51955	-0.468709	-0.470535	-0.325333	0.414179	-0.175069	0.357371	0.165434	0.781267	0.198055	1.27842	-0.40999	0.707667	1.32879	-0.010591	0.551992	0.458108	-0.107067	-0.387144	0.0738101	0.0618649	-0.0061574	0.252506	-0.0807605	0.0061574	-0.280344	-0.409039	0.253485	-0.240439	-0.0698814	0.105576	-0.0803433	0.272373	0.221822	0.460213	0.649394	-0.171522	0.11268	-0.281503	0.34574	-0.136234	0.249408	0.0946169	0.719262
KIF18B	-0.0335884	0.523	0.80174	0.793498	0.0539169	-0.0827699	0.86283	0.0310459	0.460076	0.00415039	-0.0769901	0.0564451	-0.155065	-0.335904	-0.149778	-0.0396671	-0.359877	0.144271	-0.00415039	0.241518	-0.119768	-0.119941	-0.169668	0.0765748	-0.0772557	0.511418	0.0653467	0.143695	-0.183372	0.188913	0.127018	0.022872	-0.0228724	0.399197	-0.133102	0.0350552	-0.457002	-0.401158	-0.237922	-0.407345	-0.572428	0.0425077	0.133975	-0.304127	0.282885	-0.3858	-0.081677	-0.141818	-0.112537
NDRG1	-0.439331	-0.645212	-1.87217	-0.896467	-0.39621	0.181147	-0.0177975	0.148894	-0.455767	0.0560122	-0.22157	0.0234165	0.0177975	0.0491018	-0.416835	-0.502623	0.340563	0.0874424	-0.362184	0.0942793	0.0313063	0.107932	0.357014	-1.1686	-0.0583382	-1.4126	-1.51663	0.130364	0.355371	-0.863217	-0.173754	-0.239293	0.229126	0.18434	0.00795078	-0.86945	0.15435	-0.095089	-0.00795174	0.112968	0.101482	-0.645604	0.291532	0.410732	0	-0.293628	-0.00110626	-0.0195179	0.0528221
RB1	0.128941	-4.39e-05	0.440462	-0.3761	-0.125475	-0.799216	0.843849	0.77446	0.108496	-0.21867	0.0226355	0.161598	-0.110101	0.0748653	-0.103093	0.230865	0.952438	-0.543173	4.39e-05	-0.238398	-0.0528049	-0.155603	0.486704	-0.163067	0.0334187	0.345457	1.07933	1.03448	0.579912	0.529014	1.29877	1.71854	-0.477165	-0.428691	-0.231201	-1.67167	-0.618462	0.0491962	-0.578957	-0.282361	-0.141937	0.632292	-2.16042	-0.0334187	0	0.162924	0.304806	0.169165	0.260655
GPR143	0.457661	0.544633	1.00177	-0.554797	1.19937	0.8153	0.444165	0.424727	1.02513	-0.548081	-0.417148	-0.190288	-0.234402	-0.377217	-0.102072	0.00720692	-0.634276	0.900274	-0.0173974	0.0406547	-0.234006	-0.00720739	-0.872191	0.704875	1.30289	-0.0223413	0.708118	0.36175	0.518521	0.914416	-0.526562	-0.00448179	-1.28863	-0.259391	-0.122193	0.349911	-0.42492	-0.445319	-0.111547	0.311331	-0.184546	0.696977	0.00448227	0.0428052	-0.470273	-0.355168	-0.0973625	-0.192411	-0.280578
ZFP2	-0.395424	0.121744	0.175097	-0.455081	-0.360376	-0.315027	-0.492785	-0.574957	-0.283317	-0.129035	-0.319199	0.0949969	0.252942	0.683762	-0.0624352	0.541184	0.289081	0.158012	-0.0615907	0.362442	0.0615907	0.526837	-0.183738	-0.322485	-0.00368834	0.00368834	0.0608292	0.0167804	-0.185287	-0.027101	-0.563724	0.120985	-0.0198469	-0.347141	0.0527558	0.931365	0.519572	-0.261474	-0.0793438	0.0920339	0.0648346	1.05101	0.174936	-0.527613	-0.0760875	-0.230933	0.0710015	0.297123	0.734336
AGFG2	-0.0443611	0.456556	0.170414	-0.137148	0.213184	0.0887079	-0.541463	-0.599455	-0.167254	-0.259864	0.0874887	0.0242214	0.166647	-0.0231481	-0.0171604	0.0171599	-0.218957	0.284151	-0.289429	0.234734	0.0184665	-0.0570364	-0.369873	0.257893	0.0097065	-0.583894	-0.303604	-0.511866	-0.104417	-0.513195	-0.281005	-0.768381	0.852472	0.794937	0.400109	0.156092	-0.0097065	-0.022789	0.350808	0.217606	0.145804	-0.137865	0.142698	0.0215836	-0.260788	-0.0198522	-0.0929708	0.103172	-0.144476
TESC	0.849009	1.13923	1.37427	1.02355	0.339068	0.0311866	0.596326	-0.0311861	0.752281	-0.385938	0.555446	-0.0889893	-0.556178	-0.439651	-0.100211	-0.0827503	-0.147922	0.126999	-0.533555	0.155334	-0.176321	-0.145104	-0.33681	2.44271	0.361962	0.810787	0.732379	0.0504141	-0.820316	1.63094	0.210513	0.160017	-0.415861	0.825972	-0.177093	0.399494	-0.840075	-0.766164	-0.435696	-0.70756	-0.771438	1.61991	-0.127892	-0.0504136	-0.327755	0.61109	-0.00869751	-0.384736	-0.368453
GDI2	0.0952249	-0.966687	-0.288097	0.340997	0.424895	0.10532	2.16676	2.07016	0.466603	-0.4597	-0.647564	-0.145866	-0.0952249	-0.223752	-0.316192	-0.47934	-0.348314	0.237982	0.698333	-0.201484	0.412833	0.409958	1.69726	-0.631485	0.856208	-0.0188541	-0.00613737	1.48843	1.08098	0.00613689	-0.129741	1.28569	0.0532179	-0.82453	-0.796531	-0.962467	-0.452034	-0.077868	0.11378	0.1733	0.257307	-0.990817	-0.663502	0.599739	-0.286814	-0.368364	-0.060082	0.070107	-0.0269079
PMS2P4	-0.130125	0.0585279	-0.496039	-0.646794	-0.00499058	-0.639768	-0.254929	-1.06627	-0.0312233	0.477756	0.0648527	0.570768	0.522125	-0.113473	0.159728	0.606548	0.210485	-0.0524044	-0.122951	0.692875	0.00499058	0.342225	0.716681	-0.0248394	-0.390798	-0.876485	-0.382763	-0.164978	-0.270274	-0.246249	-0.0641384	0.0415397	-0.553414	0.128878	0.540384	1.06682	0.0248394	0.460324	0.252137	-0.393171	0.156352	-0.324926	0.825833	1.55913	0.230819	-0.0113893	0.335494	0.407917	-0.218002
CYTIP	0.666724	-0.384774	1.49519	2.52423	-0.165458	-1.30242	0.96236	1.28536	-0.0225844	-1.79416	0.268399	-1.15515	-1.5879	-1.31955	-1.00724	-0.847383	0.54211	0.0225844	0.980539	0.397452	0.068182	-0.521635	-0.685341	0.044755	0.768803	2.14098	3.68506	0.0253782	-0.164319	0.24577	0.389484	1.79021	0.0386629	-0.0253782	-1.59622	-0.704197	-0.407382	-0.721861	0.450365	-0.584502	-0.65957	0.429812	-1.47658	-0.466352	-0.691073	1.122	-0.569618	-0.693533	-0.549137
[truncated: 11,261 more rows]
[truncated: 20 more columns]
