# Supplementary material for: Copper metabolism-related biomarkers and therapeutic targets for diabetic nephropathy
Source: PeerJ. 2025 Dec 19;13:e20468. doi: 10.7717/peerj.20468 (PMC12721120; doi:10.7717/peerj.20468)
Supplement: Supplemental Information 4 [file peerj-13-20468-s004.xlsx]

## Sheet: Sheet1
Supplementary Table S2: 833 DEGs of GSE30122.
logFC	AveExpr	t	P.Value	adj.P.Val	B	probe_id	symbol	change	ENTREZID
3.57201227159474	0.784018898333333	10.4610980119747	6.25005508230095e-16	6.96162385342092e-12	25.6176343697507	202018_s_at	LTF	up	4057
3.01018963801368	0.758413610333333	10.0192812017009	3.86804132823867e-15	2.8722785556391e-11	23.8893477246833	206336_at	CXCL6	up	6372
1.10628641539053	0.216316956463768	9.69991353145926	1.45916082492603e-14	6.68097009654795e-11	22.6281921698051	205987_at	CD1C	up	911
1.9057436560021	0.407333813072464	9.69336981150891	1.49952195011625e-14	6.68097009654795e-11	22.6022561427512	219607_s_at	MS4A4A	up	51338
2.58714330137895	0.30980487884058	9.37850575933768	5.59286241187004e-14	2.07653659915381e-10	21.3501481034849	204259_at	MMP7	up	4316
2.12057143329895	0.44972621142029	9.1498313896578	1.4605036234006e-13	4.64794845978503e-10	20.4361405111009	205624_at	CPA3	up	1359
0.907593437222105	0.140862982057971	9.06016504730654	2.12959530265552e-13	5.93012431965712e-10	20.0768037672223	204341_at	TRIM16	up	10626
1.33481379664211	0.284478432463768	8.82141220798498	5.82391791791993e-13	1.29739419457502e-09	19.1177477999548	211734_s_at	FCER1A	up	2205
1.62987949988737	0.27409044757971	8.66914980122568	1.10753847963673e-12	1.89789497775903e-09	18.5046371148648	204118_at	CD48	up	962
2.87376913383052	0.688941102884058	8.5540308136641	1.80141288467999e-12	2.74073343116511e-09	18.0404585312754	212592_at	JCHAIN	up	3512
2.02070360069579	0.265726364797101	8.54831768080357	1.84544604154405e-12	2.74073343116511e-09	18.0174097644071	204774_at	EVI2A	up	2123
1.66280271308316	0.300867175028986	8.52024727675525	2.07796139278962e-12	2.8931716216984e-09	17.9041481456861	203645_s_at	CD163	up	9332
1.39824629094105	0.163156588463768	8.39597475446144	3.51465534194932e-12	4.60564570897677e-09	17.4024316965624	213566_at	RNASE6	up	6039
2.79498967445579	0.669385319753623	8.26862526414039	6.02406348274055e-12	7.0630559055269e-09	16.8878932933144	217767_at	C3	up	718
1.98579782381368	0.404119883173913	8.22611569785437	7.21137029861097e-12	8.03238480710783e-09	16.7160704478671	204619_s_at	VCAN	up	1462
0.614295497055789	0.0762704037826087	8.1930465635941	8.29466783891425e-12	8.7990626403568e-09	16.5823871192459	203358_s_at	EZH2	up	2146
1.91219817802526	0.450873738463768	8.15850791667295	9.60026773092613e-12	9.7211438291746e-09	16.4427486339384	206978_at	CCR2	up	729230
1.61242695383368	0.265067680608696	8.0530027139609	1.50041571406631e-11	1.39269836926063e-08	16.0161301906044	219666_at	MS4A6A	up	64231
1.91015906180947	0.352302286594203	8.03013988424136	1.65285210604491e-11	1.4728234546545e-08	15.9236749468082	202953_at	C1QB	up	713
1.67105214631474	0.255374736492754	8.01097465813936	1.79249989419854e-11	1.53582769781004e-08	15.8461717132673	203416_at	CD53	up	963
2.02576657472316	0.476955361985507	7.8912251219626	2.97524673356469e-11	2.20931904945402e-08	15.3619252680608	201645_at	TNC	up	3371
2.06861422979789	0.255025794463768	7.80319717794861	4.31754529836479e-11	3.00568614411476e-08	15.0060200908505	201438_at	COL6A3	up	1293
2.11060553064737	0.512063227376812	7.77651827531975	4.83320676489835e-11	3.2627074879285e-08	14.8981741572407	202376_at	SERPINA3	up	12
1.5317868541821	0.367628117797101	7.74817456523842	5.44858690228868e-11	3.467947726351e-08	14.7836110389043	204912_at	IL10RA	up	3587
1.93947770678316	0.46705443715942	7.70830843027668	6.44877101253536e-11	3.99053532906251e-08	14.6225002792729	205488_at	GZMA	up	3001
1.03104983026947	0.205087152623188	7.67034	7.57118111589620e-11	4.55846491131945e-08	14.4691008882743	221933_at	NLGN4X	up	57502
-0.97728	-0.136543	-7.64522	8.41904529043076e-11	4.69016889886794e-08	14.367620525967	218631_at	AVPI1	down	60370
-2.044	-0.202489	-7.64515	8.42154490975974e-11	4.69016889886794e-08	14.367336717723	206226_at	HRG	down	3273
1.54623642412211	0.338908829942029	7.63280032679907	8.87268448439794e-11	4.8208973721691e-08	14.3174460427202	209173_at	AGR2	up	10551
1.36778576913053	0.322488736144928	7.56713981228827	1.17083442139709e-10	6.21016152511021e-08	14.0523000134534	205943_at	TDO2	up	6999
1.70775961401895	0.344764630898551	7.55904607981109	1.21153819527749e-10	6.2766131107434e-08	14.0196255527327	210915_x_at	TRBC1	up	28639
1.56235819355789	0.187274355637681	7.41716388551569	2.2045487484822e-10	1.02314025979038e-07	13.447232198466	202403_s_at	COL1A2	up	1278
1.29378978628105	0.265492246782609	7.3991037783197	2.37894493818856e-10	1.06024135521694e-07	13.3744315474524	205831_at	CD2	up	914
1.17076811603053	0.157359787434783	7.38946857624937	2.47754628097235e-10	1.08220193139649e-07	13.3355979266987	204787_at	VSIG4	up	11326
1.15755	0.234932186826087	7.37607008904625	2.62146777174716e-10	1.12304687598484e-07	13.2816039966648	205859_at	LY86	up	9450
0.859651	0.199593054826087	7.21940892159544	5.06938938268578e-10	1.94708253927744e-07	12.6509715745322	202870_s_at	CDC20	up	991
1.44991947165368	0.239656715666667	7.12236387861468	7.62151785273527e-10	2.81197958285002e-07	12.2610529836652	218232_at	C1QA	up	712
1.73357102791368	0.196455909681159	7.07793279912189	9.18379095553286e-10	3.25646194291776e-07	12.0827473507504	203892_at	WFDC2	up	10406
1.29598503087368	0.225136362884058	7.07726982311893	9.2093685147829e-10	3.25646194291776e-07	12.0800878577477	202803_s_at	ITGB2	up	3689
1.60204708760632	0.389549438855072	6.99915785608643	1.27772091807221e-09	4.31269528665071e-07	11.7669808677318	206666_at	GZMK	up	3003
0.860371749034736	0.14916688173913	6.96399515370718	1.48040578183064e-09	4.92223874654347e-07	11.626192554725	210889_s_at	FCGR2B	up	2213
1.90196	0.505156282144928	6.9390861503605	1.6430508936914e-09	5.38268305275933e-07	11.5265222033359	210072_at	CCL19	up	6363
1.36639303721579	0.321993484275362	6.91285940662273	1.83354057650715e-09	5.91967875693476e-07	11.4216374475136	205174_s_at	QPCT	up	25797
0.857322817028421	0.136905898231884	6.88077275501761	2.09670576447089e-09	6.57863581903072e-07	11.2934019719573	209906_at	C3AR1	up	719
-1.16068	-0.0899269	-6.87721	2.12815733347984e-09	6.58457790526811e-07	11.2791662266611	206404_at	FGF9	down	2254
0.907929716205263	0.0783750348985507	6.86138403459977	2.2735984192839e-09	6.84445297113342e-07	11.2159602780056	200644_at	MARCKSL1	up	65108
0.883500560003158	0.0913684811594203	6.85650110289712	2.32043953667954e-09	6.89232420781469e-07	11.1964626325415	210652_s_at	TTC39A	up	22996
2.53556649346842	0.209562603115942	6.84854434888827	2.39883199141263e-09	7.0314184569341e-07	11.1646960124544	202237_at	NNMT	up	4837
1.25520493062947	0.227701111478261	6.82664702196184	2.62843314591805e-09	7.60436431059953e-07	11.0773043911512	208335_s_at	ACKR1	up	2532
1.30027415275789	0.285035326231884	6.80076838130626	2.92809580758462e-09	8.15364878819533e-07	10.9740841235763	220146_at	TLR7	up	51284
1.53589650455895	0.294363760014493	6.74784899545554	3.65069685413012e-09	9.79838238788634e-07	10.7632199918404	201939_at	PLK2	up	10769
0.769439099072632	0.151558716507246	6.62653804698666	6.04601706733107e-09	1.53053547964698e-06	10.2809850252859	214467_at	GPR65	up	8477
0.63043392186421	0.0361162184202899	6.61577822225036	6.32218395171646e-09	1.58246395384705e-06	10.2382940453165	207714_s_at	SERPINH1	up	871
0.907035333611579	0.185725771753623	6.58994346404266	7.03748628628193e-09	1.72279210988464e-06	10.1358481307654	219799_s_at	DHRS9	up	10170
1.80148035972526	0.34305036557971	6.55130078100369	8.26000882253941e-09	1.97858297354527e-06	9.98276627771844	211742_s_at	EVI2B	up	2124
0.945220804710526	0.200744290101449	6.52177204337694	9.33431948319663e-09	2.1660482825747e-06	9.86591602505261	214470_at	KLRB1	up	3820
1.41272431778526	0.306318123347826	6.49990129854918	1.02183848615302e-08	2.30740066146762e-06	9.77944248161356	203477_at	COL15A1	up	1306
1.34251647439158	0.208725432710145	6.49872	1.02685605302227e-08	2.30740066146762e-06	9.77476172572894	219947_at	CLEC4A	up	50856
0.955566994588421	0.222206066217391	6.49258935713775	1.05321035658295e-08	2.32300664491073e-06	9.75054622689244	206632_s_at	APOBEC3B	up	9582
0.693422420058947	0.0569838940434783	6.45282560047167	1.24131153326327e-08	2.68472786665105e-06	9.59352822300326	217755_at	JPT1	up	51155
0.613545759793684	0.0715781218115942	6.44963683985549	1.25776595238421e-08	2.68945006737267e-06	9.58094583890413	219938_s_at	PSTPIP2	up	9050
0.627990804705263	0.113220566594203	6.43503159340751	1.33593931632852e-08	2.80761510847647e-06	9.52333359666362	209529_at	PLPP2	up	8612
1.00079876355895	0.205861160246377	6.39761923840884	1.55886474959099e-08	3.24549813333071e-06	9.3758920750319	205044_at	GABRP	up	2568
0.687594615150526	0.128861839710145	6.36624892747053	1.77394742388808e-08	3.65909507055137e-06	9.25241656629993	206337_at	CCR7	up	1236
1.36145709984842	0.102961181536232	6.36266417113165	1.80032635444119e-08	3.67943763283361e-06	9.23831587746801	208296_x_at	TNFAIP8	up	25816
-0.728362	-0.0990365	-6.35855	1.8310837487284e-08	3.69607367993139e-06	9.22213345989859	209343_at	EFHD1	down	80303
0.788573098730526	0.140558849521739	6.35715200247965	1.84164913800056e-08	3.69607367993139e-06	9.2166373799474	209821_at	IL33	up	90865
0.805056657632631	0.157510611463768	6.34744	1.9167733202642e-08	3.8124963621005e-06	9.17844458680759	209869_at	ADRA2A	up	150
-0.729013	-0.117544	-6.32717	2.08339980186794e-08	4.10724755630196e-06	9.0988196974472	219987_at	ERVMER34-1	down	100288413
0.940331891574737	0.0384547324637681	6.3234541214996	2.11551658055108e-08	4.13397919867864e-06	9.0842072994701	208690_s_at	PDLIM1	up	9124
1.23699882655263	0.290201888782609	6.31544024841608	2.18637438304647e-08	4.23529235922836e-06	9.0527385924017	210279_at	GPR18	up	2841
2.04077755501263	0.562832635826087	6.31095955039261	2.22701240233875e-08	4.27682373162935e-06	9.03514815169049	206552_s_at	TAC1	up	6863
0.907634537685263	0.182783670376812	6.26937337101083	2.64175162899133e-08	4.98731364737626e-06	8.87203612634189	206011_at	CASP1	up	834
1.30088536192526	0.157366694985507	6.24298535873829	2.9437146312724e-08	5.46476090340461e-06	8.76867648914917	204057_at	IRF8	up	3394
1.28959716937789	0.339243230710145	6.20926745958694	3.37976833275226e-08	6.12122757306684e-06	8.63676976735876	213539_at	CD3D	up	915
0.728961783186315	0.121266316304348	6.19894050501841	3.52569748283852e-08	6.33402926009626e-06	8.59640733000401	204825_at	MELK	up	9833
1.19339901756105	0.205441891637681	6.18763650169863	3.69259346612646e-08	6.58079237159193e-06	8.55224646594964	205798_at	IL7R	up	3575
1.17256	0.264828474637681	6.18519586932717	3.729642083245e-08	6.59406640384514e-06	8.5427145565728	206420_at	IGSF6	up	10261
1.35030895490842	0.316069839434783	6.17696286626163	3.85735459607539e-08	6.76616443596625e-06	8.51056788091267	209752_at	REG1A	up	5967
1.42626	0.00624017753623188	6.1704301198156	3.96176555851958e-08	6.84156987187138e-06	8.48506818450844	210495_x_at	FN1	up	2335
1.13511455398947	0.149224917536232	6.15690675483215	4.18687969049042e-08	7.11993273779047e-06	8.43230458461519	217478_s_at	HLA-DMA	up	3108
0.749344917093684	0.131713915362319	6.14789744973296	4.34383377818921e-08	7.33087765732734e-06	8.39717067892969	206170_at	ADRB2	up	154
0.954577495282105	0.258493696173913	6.1234432323649	4.79982989227495e-08	7.92043040816363e-06	8.30187644061327	210145_at	PLA2G4A	up	5321
0.945690235273684	0.202689732289855	6.12019784010542	4.86380344948054e-08	7.96698157677043e-06	8.2892374942863	205713_s_at	COMP	up	1311
1.31775187846947	0.120631818231884	6.10057940063251	5.26889193042842e-08	8.56752595139809e-06	8.21287442406142	201506_at	TGFBI	up	7045
1.24351419333053	0.192937676666667	6.0593255299543	6.23280734833999e-08	1.00614673405051e-05	8.05252186801542	201890_at	RRM2	up	6241
0.680180327438947	0.0870866713333333	6.05217286239267	6.41684030659248e-08	1.02840252884864e-05	8.02475110114684	220351_at	ACKR4	up	51554
0.677314286654736	0.0866604607971014	6.03244294439032	6.95280616914086e-08	1.0984940640422e-05	7.94819711255042	217820_s_at	ENAH	up	55740
0.797799010826315	0.125302425289855	6.02617637884868	7.13212967179598e-08	1.11889051196197e-05	7.92389736083728	207540_s_at	SYK	up	6850
2.43419237912631	0.79644541542029	6.02213975644534	7.25005588320457e-08	1.12943702734369e-05	7.90824850847547	209374_s_at	IGHM	up	3507
2.45049397705263	-0.0543422	5.9844824614839	8.44736004303778e-08	1.28014856924321e-05	7.76241006349256	213975_s_at	LYZ	up	4069
0.779807751295789	0.158862113666667	5.97676644025039	8.71582092412404e-08	1.30310297132021e-05	7.73256103596637	206545_at	CD28	up	940
1.19378863288842	0.323269180637681	5.96806380964607	9.02874041117071e-08	1.33200827907053e-05	7.69890916544676	206637_at	P2RY14	up	9934
0.973970399048421	0.217895443884058	5.96550460906122	9.12285664255374e-08	1.33703866727743e-05	7.68901588606948	202901_x_at	CTSS	up	1520
-0.877766	-0.133743	-5.92643	1.06865143906703e-07	1.53589342632879e-05	7.5381038182342	203188_at	B4GAT1	down	11041
1.44872769777895	-0.0492819	5.90425097925066	1.16886500217214e-07	1.65852265308208e-05	7.45260857362073	213293_s_at	TRIM22	up	10346
1.92216950269368	0.199488808246377	5.87819388997241	1.29854213252841e-07	1.79674677554878e-05	7.35227013714489	201744_s_at	LUM	up	4060
0.865133	0.207991350333333	5.87366954649733	1.32246346750286e-07	1.81855053491118e-05	7.33486233971136	203180_at	ALDH1A3	up	220
1.15971229082632	0.111457725289855	5.83808435531801	1.52642354590553e-07	2.03617588815195e-05	7.19809338632532	212190_at	SERPINE2	up	5270
1.62931034437158	0.198815242797101	5.82304107335935	1.62171618072094e-07	2.11268838350412e-05	7.14035561514466	209708_at	MOXD1	up	26002
0.813711918462105	0.149135314115942	5.82119547708454	1.63380448740893e-07	2.11606177709354e-05	7.13327531994233	202310_s_at	COL1A1	up	1277
1.34100505426316	0.298292022318841	5.79219733059749	1.83584242167211e-07	2.33697495014797e-05	7.0221249535043	207339_s_at	LTB	up	4050
1.44877412283789	0.40224949426087	5.77578966091677	1.96088581281927e-07	2.48196893478266e-05	6.95931461613449	1405_i_at	CCL5	up	6352
0.924167244285263	0.190434449202899	5.77343399744184	1.9795152623561e-07	2.48778653144538e-05	6.95030170455074	210176_at	TLR1	up	7096
0.579323272543158	0.0751460524057971	5.76508956827166	2.04692228174352e-07	2.51929766134809e-05	6.91838520788668	206025_s_at	TNFAIP6	up	7130
0.91276405626421	0.272763763507246	5.75535415666224	2.12843296478871e-07	2.60522533827463e-05	6.88116775156611	207957_s_at	PRKCB	up	5579
1.64635	0.159778278681159	5.75252091676153	2.15275055607712e-07	2.62059148293606e-05	6.8703405121992	203083_at	THBS2	up	7058
0.772531165649474	0.211691283289855	5.74864858193581	2.18643062312125e-07	2.64712581474305e-05	6.85554524858194	218451_at	CDCP1	up	64866
0.660275889028421	0.132003927217391	5.73171439812051	2.33993036216538e-07	2.80250691816979e-05	6.79088307607601	205789_at	CD1D	up	912
0.678796638063158	0.0567639734782609	5.73002963092586	2.35577139572165e-07	2.80639141082841e-05	6.78445340603073	202763_at	CASP3	up	836
1.21662072399053	0.0780659739275362	5.71546044248331	2.49724619487401e-07	2.94344727424383e-05	6.72887890256066	208636_at	ACTN1	up	87
0.604134277268421	0.11152469357971	5.70769935850927	2.57599902670984e-07	3.00447802712121e-05	6.69929369808373	204725_s_at	NCK1	up	4690
0.850669790735789	0.161351541724638	5.70364809990195	2.61807576812039e-07	3.03764968158426e-05	6.68385577298375	202267_at	LAMC2	up	3918
0.519383661521052	0.0706637903043478	5.69440554579695	2.71662391315703e-07	3.13565963281861e-05	6.64864968703735	202709_at	FMOD	up	2331
0.849861266192631	0.222197753811594	5.69105544831876	2.75324014270063e-07	3.16154281747123e-05	6.63589356957581	204489_s_at	CD44	up	960
1.04029359707263	0.214708980144928	5.68585392784968	2.81105896189941e-07	3.21138258944785e-05	6.61609	202112_at	VWF	up	7450
0.531840137922105	0.120329539550725	5.66368151851496	3.07125015756096e-07	3.42091198799928e-05	6.53175945043343	213060_s_at	CHI3L2	up	1117
1.30364403084947	0.308017289217391	5.65436415848099	3.18754704400872e-07	3.53278534822797e-05	6.49635477029267	219014_at	PLAC8	up	51316
0.623498779811579	0.0989051426231884	5.63098128855078	3.49887022301946e-07	3.80471979813976e-05	6.40759317287696	219471_at	RUBCNL	up	80183
0.989590574392631	0.197889625927536	5.63081246828187	3.5012234978617e-07	3.80471979813976e-05	6.40695280084973	206595_at	CST6	up	1474
1.25818405599368	0.241786002666667	5.61880247458858	3.67270216513873e-07	3.91467876233471e-05	6.36141373655233	209083_at	CORO1A	up	11151
0.705553545646316	0.0734066052753623	5.61610311738449	3.71236840377455e-07	3.92383567897458e-05	6.35118316244524	202968_s_at	DYRK2	up	8445
0.899499985793684	0.173195375565217	5.58578827083189	4.18788648001226e-07	4.37997873780438e-05	6.23641057452412	213160_at	DOCK2	up	1794
1.70978888840526	0.0236425667391304	5.57937562049865	4.29591432090436e-07	4.47196651059749e-05	6.21216079521565	208791_at	CLU	up	1191
0.656173339131579	0.0899780427246377	5.56979181340009	4.46250016515239e-07	4.60236648977314e-05	6.17593791973864	204502_at	SAMHD1	up	25939
1.50238950200105	0.0222114234927536	5.56551509462965	4.53887643390805e-07	4.6190579570423e-05	6.15978096748322	202992_at	C7	up	730
0.792302310865263	0.0860052367826087	5.56540339866801	4.54088832693928e-07	4.6190579570423e-05	6.15935905347003	219508_at	GCNT3	up	9245
-1.5661	0.13268872973913	-5.55116	4.80470825548409e-07	4.84318940305063e-05	6.10559520398129	206089_at	NELL1	down	4745
1.43195106127263	0.330979387478261	5.54640276609307	4.89623168574729e-07	4.91321411096362e-05	6.08763215378021	221666_s_at	PYCARD	up	29108
1.22952408770947	0.113421095942029	5.54301562498654	4.96239217327254e-07	4.95727401094136e-05	6.0748552222606	204438_at	MRC1	up	4360
0.509470563734737	0.0233939979710145	5.53621283448097	5.09794103704385e-07	5.02508108328433e-05	6.04920249571576	212909_at	LYPD1	up	116372
0.556670815387368	0.017165342115942	5.52945920555823	5.23611537940005e-07	5.11600624153048e-05	6.02374664659425	204924_at	TLR2	up	7097
0.950960468698947	0.169983719666667	5.52389529018231	5.35271425532753e-07	5.20709237842495e-05	6.00278371185362	219179_at	DACT1	up	51339
0.835302701876843	0.166917197782609	5.5212611431069	5.40880420658442e-07	5.22190470131093e-05	5.99286187230572	201720_s_at	LAPTM5	up	7805
0.830611257502105	0.19365601826087	5.52079757213521	5.41873491906358e-07	5.22190470131093e-05	5.99111595680186	210116_at	SH2D1A	up	4068
1.76747613903158	0.0546094717391304	5.51620606650765	5.51806970251868e-07	5.27579565506475e-05	5.9738262252799	204304_s_at	PROM1	up	8842
0.945989298083158	0.246340583898551	5.51506209002858	5.54309671971412e-07	5.27707545406288e-05	5.96951931016291	207651_at	GPR171	up	29909
1.26663649626842	0.13509385284058	5.51122489165783	5.62786281179214e-07	5.33497446205505e-05	5.95507521127636	202206_at	ARL4C	up	10123
0.577941928723158	0.0983108161884058	5.5101209518737	5.65248504055229e-07	5.33561056137218e-05	5.95092042139483	213247_at	SVEP1	up	79987
-0.764444	0.0237703106086957	-5.50068	5.86741704873697e-07	5.46897278638969e-05	5.91540382267696	219737_s_at	PCDH9	down	5101
0.712031789149474	0.0733109751884058	5.49849030143504	5.91842626850089e-07	5.49353258264143e-05	5.90716618002446	205399_at	DCLK1	up	9201
0.900665249645263	0.200258275101449	5.48409223219832	6.26475626743844e-07	5.76892562124453e-05	5.85304902218812	206488_s_at	CD36	up	948
0.858270867758947	0.22651916415942	5.48296054087464	6.29280839413934e-07	5.76892562124453e-05	5.84879766642101	204232_at	FCER1G	up	2207
-1.53202	0.201307212782609	-5.46976	6.6292383612071e-07	6.05244028576272e-05	5.79924041711534	207702_s_at	MAGI2	down	9863
1.07940961225684	0.0385771162898551	5.45464045876039	7.03648443870259e-07	6.32063563874909e-05	5.74251765834099	203066_at	CHST15	up	51363
0.698301301638947	0.158219350608696	5.45316262510124	7.0775807583582e-07	6.33201873710625e-05	5.73697737364072	209201_x_at	CXCR4	up	7852
0.885775491048421	0.0207218995072464	5.45135400555639	7.12819721532551e-07	6.35179397463225e-05	5.73019777868763	204780_s_at	FAS	up	355
0.563825093206316	-0.0101614	5.43282467444934	7.66772006068559e-07	6.77832538856717e-05	5.66079042099182	201277_s_at	HNRNPAB	up	3182
0.665976315127369	0.126123468246377	5.42470125173653	7.9167346504088e-07	6.97079437972952e-05	5.63039030975832	205804_s_at	TRAF3IP3	up	80342
0.628657253870526	0.117979429521739	5.39913032590975	8.75365885112638e-07	7.64726502849185e-05	5.53481200350581	212992_at	AHNAK2	up	113146
0.728364147690526	0.159854687188406	5.37232627436916	9.72432981673631e-07	8.42913989600914e-05	5.43481430158124	201020_at	YWHAH	up	7533
0.688110722528421	-0.00382135	5.36520453891223	9.99955018869736e-07	8.60077141133634e-05	5.40827828628214	218960_at	TMPRSS4	up	56649
0.765529492171579	0.125642881565217	5.3625287784918	1.01049221611641e-06	8.65797503785584e-05	5.39831184492593	205659_at	HDAC9	up	9734
0.691749001586315	0.172029538072464	5.36068672646549	1.01780960994003e-06	8.68725849832722e-05	5.39145187471091	204829_s_at	FOLR2	up	2350
1.59172847386316	0.227827154927536	5.35603517562573	1.03652012212254e-06	8.79207006033205e-05	5.37413324042951	206584_at	LY96	up	23643
0.516843447801053	0.096327635884058	5.35567501468539	1.03798286388083e-06	8.79207006033205e-05	5.37279254002639	203650_at	PROCR	up	10544
0.853185201841052	0.0589314501594203	5.34674269643716	1.07491637882743e-06	9.03619327212781e-05	5.33955344357039	201063_at	RCN1	up	5954
1.08605523821053	0.0971446997826087	5.3385530896188	1.10991212909404e-06	9.22593749993583e-05	5.30909760780477	221698_s_at	CLEC7A	up	64581
0.756266782593684	0.169141843797101	5.33226531788555	1.1375385686674e-06	9.42042628037313e-05	5.28572708282873	204197_s_at	RUNX3	up	864
1.44085054996632	-0.0344989	5.32367451674495	1.17637877724908e-06	9.70599630399178e-05	5.25381449892797	202357_s_at	CFB	up	629
0.53095242662421	0.0644039064492754	5.3204	1.1915453202107e-06	9.79485427982799e-05	5.24163883442928	221734_at	PRRC1	up	133619
1.47937103541368	0.0266942757971014	5.31939488438575	1.19621092208036e-06	9.79705540852358e-05	5.23792451648994	208747_s_at	C1S	up	716
0.839030419229473	0.206559479376812	5.3133125854493	1.22496307865117e-06	9.99578846267842e-05	5.21535023517781	206682_at	CLEC10A	up	10462
0.635337362785263	0.129961940782609	5.30091416354588	1.28569129980549e-06	0.000103772989441184	5.16936624700216	210029_at	IDO1	up	3620
0.712162172163157	0.141238010217391	5.29060867153556	1.33841102580111e-06	0.000107459518491789	5.13117789201916	219594_at	NINJ2	up	4815
0.954353526130526	0.0631330880289855	5.29011043156655	1.34101297933821e-06	0.000107459518491789	5.12933236637462	201954_at	ARPC1B	up	10095
0.612639350038947	0.0947861735797101	5.27935311355065	1.39841809497781e-06	0.000110470070573832	5.08950363227413	207277_at	CD209	up	30835
0.813172101218947	0.221723744768116	5.27403726548557	1.42766966173787e-06	0.000112382321747472	5.06983409134862	201083_s_at	BCLAF1	up	9774
0.570161795281052	0.115069444202899	5.27306091562042	1.43310716838178e-06	0.000112413128133947	5.0662223157404	221085_at	TNFSF15	up	9966
0.523663208929473	0.110498876362319	5.26066767674033	1.50392063154378e-06	0.000117553824241757	5.02040039500301	206974_at	CXCR6	up	10663
0.938318803632632	0.284257	5.25883831643427	1.514660278249e-06	0.000117979325239696	5.01364041081363	205419_at	GPR183	up	1880
0.736329617076842	0.0913160384492754	5.25771042294532	1.5213193036339e-06	0.000118085122393911	5.00947302177426	203104_at	CSF1R	up	1436
0.57080581280421	0.131070738101449	5.24737062730367	1.58371991148283e-06	0.000122414962865777	4.9712863601336	206181_at	SLAMF1	up	6504
0.636421748241053	0.105342202536232	5.23624026001479	1.65370055975222e-06	0.000125732038804096	4.93021489096604	202005_at	ST14	up	6768
0.739487527743158	0.275300985913043	5.23087246071423	1.68852608393622e-06	0.000127943182217167	4.91042050738914	206150_at	CD27	up	939
0.75832	0.00666333379710145	5.22466444048142	1.72970112454254e-06	0.000130618820174353	4.88754	221004_s_at	ITM2C	up	81618
1.07510136787053	0.100061771985507	5.21248906629113	1.81333668357196e-06	0.000136471963851124	4.84269	216598_s_at	CCL2	up	6347
1.14689708787368	0.218590343188406	5.19073965537685	1.97272543362815e-06	0.000146488014949781	4.76269662002396	207655_s_at	BLNK	up	29760
0.904942979371579	0.181199189478261	5.18948230581824	1.98234873814435e-06	0.000146713564251301	4.75807624067449	200900_s_at	M6PR	up	4074
0.654106825548421	0.0872351140724638	5.18564849773805	2.01197652042284e-06	0.000147461590636597	4.74399109089482	204288_s_at	SORBS2	up	8470
0.71216012864421	0.149198633449275	5.18300051616277	2.03269339102615e-06	0.000148466592366851	4.73426517145985	200862_at	DHCR24	up	1718
-0.708483	-0.108697	-5.18	2.05644851701031e-06	0.000149710796122349	4.72323	214719_at	SLC46A3	down	283537
0.966448866881052	0.0521188465652174	5.16656174494813	2.16606654811895e-06	0.000155965325443852	4.6739337148506	202748_at	GBP2	up	2634
0.617985653968421	0.132413338086957	5.16389989847792	2.18845564776965e-06	0.000156330172372898	4.66417226156281	220005_at	P2RY13	up	53829
0.572775341278947	0.122317712449275	5.15530080060403	2.26234572709828e-06	0.000161016855471465	4.63265263090755	203508_at	TNFRSF1B	up	7133
0.774795032141052	0.0158492329565217	5.14493853862066	2.35464167623501e-06	0.00016705207841238	4.59470024008092	204215_at	TMEM243	up	79161
0.807022789128421	0.200909101811594	5.09441005455916	2.86028573404852e-06	0.000195788881965943	4.41011248105444	204061_at	PRKX	up	5613
0.996722998687368	0.21214528642029	5.09396691046543	2.86516027835425e-06	0.000195788881965943	4.40849713993124	203185_at	RASSF2	up	9770
1.22379837136947	0.248914609753623	5.09059345817521	2.9025357489146e-06	0.000197736357426821	4.39620231864354	205898_at	CX3CR1	up	1524
1.11489617493263	0.231020188115942	5.08493631668333	2.96628793491643e-06	0.000200851052663019	4.37559246607612	202957_at	HCLS1	up	3059
-1.43352	-0.00280839	-5.08397	2.97727063822969e-06	0.000200983812144978	4.37208685516373	206254_at	EGF	down	1950
0.667616893205263	0.147980337710145	5.08114980694146	3.00972373933371e-06	0.000201950649822702	4.36180327092163	217787_s_at	GALNT2	up	2590
1.10787266876947	0.308106278072464	5.06709176892134	3.17650554731691e-06	0.000211865311609518	4.3106484296504	205569_at	LAMP3	up	27074
0.574909212547368	0.158535660289855	5.06376205797358	3.21731578460482e-06	0.000213082060559536	4.29854138796371	202800_at	SLC1A3	up	6507
-0.548278	-0.0109064	-5.06327	3.22344365976405e-06	0.000213082060559536	4.2967367558879	220819_at	FRMD1	down	79981
0.743535338877894	0.172594789333333	5.05481233830968	3.32956934708059e-06	0.000218798868274084	4.26601720543545	206496_at	FMO3	up	2328
0.90990116618421	0.0479679525362319	5.04800043964831	3.4175712557247e-06	0.000222611797847308	4.24127929665699	210538_s_at	BIRC3	up	330
0.682095881969473	0.0645756425507246	5.01929747516715	3.81407220237291e-06	0.000244155420839832	4.13720699081041	219079_at	CYB5R4	up	51167
0.748872908723158	0.0551476602028986	5.00680198237671	4.00044063058369e-06	0.000255351908101756	4.09198411214429	213923_at	RAP2B	up	5912
-0.960983	0.073897625884058	-5.00267	4.06400315365878e-06	0.000257931049156856	4.07704221753633	203081_at	CTNNBIP1	down	56998
1.51725739693579	0.207647689478261	4.99478163537715	4.1881203762632e-06	0.000264148328741062	4.0485291948263	201852_x_at	COL3A1	up	1281
0.667019094051579	0.159731761028986	4.9936781196492	4.20577582788383e-06	0.000264148328741062	4.0445422456782	203760_s_at	SLA	up	6503
1.4141	0.141899441884058	4.99345257104139	4.20939339691507e-06	0.000264148328741062	4.04372739890275	208894_at	HLA-DRA	up	3122
0.629845460210526	0.0062041564347826	4.96231071255559	4.73923866327565e-06	0.000290843029481519	3.93138223054062	218008_at	TMEM248	up	55069
0.936487615589473	0.173047371594203	4.95904665292168	4.79841314613675e-06	0.000293665521034309	3.91962576760437	201042_at	TGM2	up	7052
1.15911340329263	0.275224290289855	4.95814277407449	4.81492704315502e-06	0.000293868848603738	3.91637081592324	201416_at	SOX4	up	6659
1.21158963809895	0.284933085710145	4.95284493966014	4.91284235767711e-06	0.000299025653557303	3.89729833897748	204563_at	SELL	up	6402
1.46085804641053	0.342108466956522	4.94834467542088	4.99754455764227e-06	0.000302143987995545	3.88110457179615	211597_s_at	HOPX	up	84525
1.18116422862947	0.101186838086957	4.94796455097387	5.0047641769698e-06	0.000302143987995545	3.87973704310341	204122_at	TYROBP	up	7305
0.59250382951579	0.127112768217391	4.9352975623304	5.25126622635785e-06	0.000312787320119181	3.83419443231753	219093_at	PID1	up	55022
0.732983793645263	0.126949317550725	4.93331683166553	5.29087003024202e-06	0.000314305897769871	3.82707786865517	221601_s_at	FCMR	up	9214
2.65374842440631	0.468040025884058	4.93225061691249	5.3123092753306e-06	0.000314740196081223	3.82324761885494	209138_x_at	IGLC1	up	3537
0.557653821011579	0.168097778884058	4.90656113082435	5.85532528998534e-06	0.000343260740750009	3.73107833904379	206219_s_at	VAV1	up	7409
0.523816973286315	0.137698423652174	4.8941505334356	6.13673679165622e-06	0.000356432108581488	3.6866324039718	206726_at	HPGDS	up	27306
0.634905237871579	0.0825671383043478	4.89383755279494	6.14400187167444e-06	0.000356432108581488	3.68551221657297	216250_s_at	LPXN	up	9404
0.814948543187368	0.148664792347826	4.88707022893099	6.30316046012049e-06	0.000364715598883388	3.66129960935201	221840_at	PTPRE	up	5791
0.544018776562105	0.124861495086957	4.88377051317631	6.38221971598932e-06	0.000368210680186462	3.64949940829232	204951_at	RHOH	up	399
0.575573662469474	0.0226551066811594	4.86839634328791	6.7635341339789e-06	0.000384383024626799	3.59456935144868	203047_at	STK10	up	6793
0.736675	0.0906206160144928	4.85723733577517	7.05415330227582e-06	0.000394837620891453	3.55475127492084	201892_s_at	IMPDH2	up	3615
-0.637286	-0.0684055	-4.84831	7.29539493621204e-06	0.00040528556856358	3.52292879262736	209378_s_at	CCSER2	down	54462
-0.578593	-0.0426072	-4.83505	7.66862851826734e-06	0.000422856528468915	3.47571729459543	207306_at	TCF15	down	6939
0.908362883789473	0.0662343520289855	4.82710089574966	7.90131782617148e-06	0.000431757976977538	3.44743626401329	202719_s_at	TES	up	26136
0.980094115715789	0.0664140389855073	4.81876447545821	8.15269707634992e-06	0.00044122184629181	3.41780741503053	200634_at	PFN1	up	5216
0.844412326642105	0.177768435521739	4.81833271504097	8.16592703090469e-06	0.00044122184629181	3.41627355136117	210371_s_at	RBBP4	up	5928
0.783098469792632	0.104098498782609	4.81787600010153	8.17994445026339e-06	0.00044122184629181	3.41465110725296	203851_at	IGFBP6	up	3489
0.979531374431579	0.0920468828405797	4.81619949269688	8.2316011986017e-06	0.000441868385304217	3.40869608512575	209016_s_at	KRT7	up	3855
0.678490445401052	0.158512763376812	4.80290803107224	8.65256534491991e-06	0.000463349034107646	3.36151992099758	206458_s_at	WNT2B	up	7482
-0.829013	-0.0215242	-4.79358	8.96063024110018e-06	0.000475276094954735	3.32843281147609	207554_x_at	TBXA2R	down	6915
0.601360295703158	0.125741349043478	4.78559069184574	9.23267263187471e-06	0.00048854215729281	3.30014989562832	207238_s_at	PTPRC	up	5788
0.861195441692632	0.15453786315942	4.76879301925173	9.83155046992184e-06	0.000511723013594507	3.24072536785008	209879_at	SELPLG	up	6404
-0.611365	0.0173603493043478	-4.76765	9.87375338941003e-06	0.000512165024109642	3.23667571577177	220072_at	CSPP1	down	79848
0.703399029103158	0.041432325884058	4.75585448179453	1.03185177047096e-05	0.000532096340064386	3.19502338628351	208699_x_at	TKT	up	7086
-0.536983	-0.0291862	-4.74545	1.07270593819225e-05	0.00055061452039421	3.15832079775832	209462_at	APLP1	down	333
0.785622065307368	0.157637657275362	4.72896861542178	1.14068249022962e-05	0.000574909136534962	3.10025316110209	213974_at	ADAMTSL3	up	57188
0.673177376009473	0.0927131010289855	4.69782325440169	1.28078097120602e-05	0.000634043504345702	2.99080460927687	203088_at	FBLN5	up	10516
-0.591944	-0.0161516	-4.69619	1.28858185021392e-05	0.000636490862022515	2.98506872753429	207106_s_at	LTK	down	4058
-0.884315	-0.178903	-4.69116	1.31284127534044e-05	0.00064703905068051	2.96745121011487	204301_at	KBTBD11	down	9920
1.15964360686631	0.0861508662753623	4.68202246675379	1.35813135104621e-05	0.00066277054269474	2.93541809972366	204205_at	APOBEC3G	up	60489
0.547765127912631	0.111306306942029	4.68129266245665	1.36181185179867e-05	0.00066277054269474	2.9328621982433	202820_at	AHR	up	196
0.796383	-0.0881489	4.6811344039398	1.36261125175827e-05	0.00066277054269474	2.9323079760604	209118_s_at	TUBA1A	up	7846
1.09093272190105	0.109915600521739	4.67899657669042	1.37345480741724e-05	0.000666589384419037	2.92482222451822	209114_at	TSPAN1	up	10103
0.972698730475789	0.149163079797101	4.6707424883928	1.41611582411213e-05	0.000681356635286087	2.89593625148154	206391_at	RARRES1	up	5918
0.784922566406316	0.232814488115942	4.66978190216449	1.42116365157471e-05	0.000682311695390727	2.89257627205425	205597_at	SLC44A4	up	80736
0.599860398998947	0.0919388340289855	4.6616783881314	1.46445051026332e-05	0.000698577387947236	2.86424546489507	202663_at	WIPF1	up	7456
0.646466250433684	0.143436949811594	4.63760624324765	1.60074791386845e-05	0.000755505535534906	2.78023492604633	202196_s_at	DKK3	up	27122
0.510804095838947	0.0788790090434783	4.6340190836401	1.62208810034238e-05	0.000763385709198293	2.76773503286826	207075_at	NLRP3	up	114548
0.519594223549474	-0.0187091	4.63292772469322	1.62863541617842e-05	0.000763385709198293	2.76393304740565	205933_at	SETBP1	up	26040
0.734209902815789	0.0839445148550725	4.63245253671045	1.63149421189389e-05	0.000763385709198293	2.76227777110499	202202_s_at	LAMA4	up	3910
0.827780333252631	0.153815947855072	4.63042999915132	1.64371681281285e-05	0.000766047687009036	2.75523341418932	202651_at	LPGAT1	up	9926
0.559188829398948	0.0718165109130435	4.62857612398313	1.65499841640013e-05	0.000769695192529138	2.74877788870017	203052_at	C2	up	717
0.768074927397895	-0.00159495	4.62515883259675	1.6759918976545e-05	0.000776736476511776	2.73688176078637	217979_at	TSPAN13	up	27075
0.665536276431579	0.0756307745507246	4.61812600381285	1.72001553486384e-05	0.000793136817585877	2.71241365526366	218084_x_at	FXYD5	up	53827
0.542403369492631	0.0425147591304348	4.61752833527457	1.72380824264422e-05	0.000793136817585877	2.71033517764584	200600_at	MSN	up	4478
0.506072672696842	0.111857281695652	4.61706334410232	1.72676462956929e-05	0.000793136817585877	2.70871820073638	205653_at	CTSG	up	1511
-1.53252	0.211270715391304	-4.61608	1.73300553240145e-05	0.000794365519450761	2.70531388282587	213921_at	SST	down	6750
0.792207457003157	-0.00496505	4.61317214844342	1.75169881027262e-05	0.000801285305881791	2.69519012162602	204451_at	FZD1	up	8321
-0.819159	0.117846557927536	-4.60418	1.81068760329032e-05	0.000823197708948949	2.66393999362422	205888_s_at	JAKMIP2	down	9832
1.00271590543579	0.25784749473913	4.58834760622537	1.91921908211455e-05	0.000861984747827941	2.60902494464416	206134_at	ADAMDEC1	up	27299
0.594493860072631	0.148525537826087	4.58760780950674	1.92444324536126e-05	0.000862591995511322	2.60646085036864	206693_at	IL7	up	3574
0.630789142502105	0.113203933318841	4.58241225657679	1.96152394289831e-05	0.000873937377518913	2.58845943779328	207571_x_at	THEMIS2	up	9473
0.605382819490526	0.132112480681159	4.57101151730476	2.04534293458503e-05	0.000902259496113877	2.54899588618151	206914_at	CRTAM	up	56253
0.560455	0.108508547246377	4.56189480604987	2.11486632827766e-05	0.000927497175118376	2.51747560436484	203217_s_at	ST3GAL5	up	8869
0.580244435867368	0.0463046494347826	4.55956535707034	2.13299588126554e-05	0.000930514969852095	2.50942703452049	217791_s_at	ALDH18A1	up	5832
-0.561888	-0.0634975	-4.55938	2.13445773485847e-05	0.000930514969852095	2.50878104288746	206213_at	WNT10B	down	7480
0.565094820803158	0.0598881906811594	4.55773467537013	2.14734959869527e-05	0.00093430677754169	2.50310329410713	217436_x_at	HLA-J	up	3137
0.732960762083158	0.120964207246377	4.55077135586566	2.20280935724345e-05	0.000954707860920472	2.47906206996432	218983_at	C1RL	up	51279
0.772695765352631	0.0052803464057971	4.54051271632464	2.28705952868e-05	0.000983568052517459	2.44367896917195	203739_at	ZNF217	up	7764
1.03642367019368	0.102527924405797	4.53861973844172	2.30294444780665e-05	0.00098395943948237	2.43715451361363	205303_at	KCNJ8	up	3764
0.76666	0.0334635632028985	4.53830009129414	2.30563732733221e-05	0.00098395943948237	2.4360529401062	203964_at	NMI	up	9111
0.735012264830526	0.11272	4.5350896448811	2.33285414397123e-05	0.000991774652008534	2.4249913258638	203932_at	HLA-DMB	up	3109
0.629940648307368	0.111248904289855	4.53279024904171	2.35253909639527e-05	0.00099823835143614	2.41707129486867	221058_s_at	CKLF	up	51192
0.545280894390526	0.105666017318841	4.52657889082079	2.40652448887063e-05	0.00101342431074803	2.39568758171311	218051_s_at	NT5DC2	up	64943
-1.35386	0.115192315565217	-4.51693	2.49278870214529e-05	0.0010418734318516	2.36249806688993	203548_s_at	LPL	down	4023
0.775113946663158	0.105453376318841	4.49817340836749	2.66913669116464e-05	0.00110096918359566	2.29809603923173	203485_at	RTN1	up	6252
1.05558373749368	0.172089464666667	4.49770228583437	2.67371876071848e-05	0.00110096918359566	2.29648019513088	202283_at	SERPINF1	up	5176
-1.03971	-0.194934	-4.49141	2.73562457078475e-05	0.00112231139159064	2.27491787533799	213967_at	RALYL	down	138046
1.03789706969263	0.318758721188406	4.48451674608196	2.80510358792675e-05	0.00114870023213684	2.25129366611454	220065_at	TNMD	up	64102
1.07341157501684	0.0265133900869565	4.47622087110195	2.89095669422646e-05	0.00117952092082935	2.2229005274285	205532_s_at	CDH6	up	1004
-0.505924	-0.0566007	-4.47071	2.94938228296114e-05	0.00119750496842156	2.20405821533543	205451_at	FOXO4	down	4303
0.772888265297894	0.187098932797101	4.46392233039823	3.02294460647639e-05	0.00122440249088135	2.18086031254312	209670_at	TRAC	up	28755
0.648919263023157	0.0376707912463768	4.46303496761053	3.03269079744321e-05	0.00122612074218952	2.17782945477647	221729_at	COL5A2	up	1290
-0.581972	-0.0772758	-4.4582	3.08638463755313e-05	0.00124107203196338	2.16130522788685	219509_at	MYOZ1	down	58529
0.676158387168421	0.0419153005942029	4.45652092358624	3.10517627871872e-05	0.00124413690577369	2.15559023104122	204647_at	HOMER3	up	9454
-1.42591	0.45020600042029	-4.45529	3.11910894415434e-05	0.00124611513174309	2.1513753430097	201525_at	APOD	down	347
0.835453674289473	0.105513696536232	4.45177764676286	3.15901250073194e-05	0.00125666645497867	2.13940758462686	202450_s_at	CTSK	up	1513
0.609015778651579	0.0673398	4.45105552955165	3.16728758050891e-05	0.00125702199159155	2.13694475791522	209282_at	PRKD2	up	25865
-0.806983	-0.0132512	-4.45072	3.17119162936862e-05	0.00125702199159155	2.13578507849404	204713_s_at	F5	down	2153
-0.529929	-0.0279399	-4.4498	3.1816855301703e-05	0.00125894153739971	2.13267500606587	202364_at	MXI1	down	4601
-0.871059	0.226336523188406	-4.44067	3.28868732573964e-05	0.00129210030962085	2.10153835524358	205910_s_at	CEL	down	1056
0.507929045554737	0.128066710130435	4.43890537364755	3.30971744911603e-05	0.00129807351433024	2.09553852587919	202223_at	STT3A	up	3703
1.01545316266842	0.238635062246377	4.43668115608412	3.33645525214054e-05	0.00130299523562761	2.08796535423845	204698_at	ISG20	up	3669
1.09452264494316	0.186363150855072	4.43640300960454	3.33981361737831e-05	0.00130299523562761	2.08701844750219	219117_s_at	FKBP11	up	51303
1.05151385888737	0.0555654645362319	4.43403873015876	3.36849286202486e-05	0.0013095971289237	2.07897093335738	201137_s_at	HLA-DPB1	up	3115
0.703623	0.251971021014493	4.42679436095856	3.45786412152544e-05	0.00134200068005614	2.05432722781371	218842_at	RPAP3	up	79657
0.787220981596842	-0.062336	4.42480147107446	3.48285039505185e-05	0.00134700448351684	2.04755173855458	203868_s_at	VCAM1	up	7412
-1.00281	0.229051054898551	-4.41538	3.60332727411782e-05	0.00138731686450232	2.01555271451832	212950_at	ADGRF5	down	221395
1.31091954531158	0.417146952130435	4.41251265677087	3.64083783126325e-05	0.00139839559253537	2.00580885759384	206641_at	TNFRSF17	up	608
0.744281	-0.0665141	4.4040191101928	3.75407124192412e-05	0.00143693204564164	1.97699515351719	221942_s_at	GUCY1A1	up	2982
1.84621145792526	0.596979157304348	4.39374023881747	3.89567760083393e-05	0.00147740570760699	1.94216585550061	205267_at	POU2AF1	up	5450
-1.07752	0.0782549218405797	-4.38334	4.04416015824383e-05	0.00151670179531866	1.90698526598668	219532_at	ELOVL4	down	6785
0.668858898050526	0.0821161463043478	4.38334314856029	4.04417500749331e-05	0.00151670179531866	1.90698181297379	202397_at	NUTF2	up	10204
0.897169890373684	-0.0575426	4.38064700514371	4.08356995874492e-05	0.00151716746362627	1.89786553805577	202949_s_at	FHL2	up	2274
0.587477677770526	0.139737985057971	4.38046249689782	4.08627947289024e-05	0.00151716746362627	1.89724178751786	206296_x_at	MAP4K1	up	11184
0.637352773731579	0.0355363845942029	4.36283473774846	4.35333808490719e-05	0.00160296384326409	1.83771664193985	203414_at	MMD	up	23531
0.569567396491579	0.115917611173913	4.35457313863446	4.48424726922439e-05	0.00163763240027069	1.80986509954612	204983_s_at	GPC4	up	2239
0.615639462170526	0.157611610913043	4.34393424612753	4.65845268766177e-05	0.00169527995537463	1.77404275752691	204858_s_at	TYMP	up	1890
-0.519581	-0.0701782	-4.34267	4.67961516178212e-05	0.00169784669314365	1.76978302730778	202840_at	TAF15	down	8148
0.537395577082105	0.16168	4.31630378816295	5.14205368935043e-05	0.00183892107312938	1.68123826598133	205220_at	HCAR3	up	8843
0.764917236555789	0.0522046537391304	4.31626648218732	5.14273837841541e-05	0.00183892107312938	1.68111318956902	201090_x_at	TUBA1B	up	10376
0.703608459116842	0.0699105394782609	4.3134913562146	5.19391939652795e-05	0.00184832176352162	1.67181069036878	202422_s_at	ACSL4	up	2182
-0.578999	-0.0662217	-4.30715	5.31276148826305e-05	0.00188159598845844	1.65056076856986	206037_at	KYAT1	down	883
0.538226563687368	0.0535572108985507	4.30478810675439	5.35764916754276e-05	0.00189448175405318	1.64265851750201	209933_s_at	CD300A	up	11314
-1.42502	0.0480892300289855	-4.30275	5.39668042999125e-05	0.00190061992127946	1.63584114090881	221008_s_at	ETNPPL	down	64850
0.532752111551579	0.112578038884058	4.29958664620035	5.45787452121285e-05	0.0019177455947801	1.62525179622478	218883_s_at	CENPU	up	79682
0.813900402093684	0.0511446414057971	4.29537461619774	5.54036199759037e-05	0.00194060761352705	1.61116497641339	212311_at	SEL1L3	up	23231
-0.507109	-0.0271072	-4.29313	5.58477655631355e-05	0.0019500324035266	1.60366710034264	205672_at	XPA	down	7507
-0.622784	-0.0870528	-4.2846	5.75693217799766e-05	0.00199154914924984	1.57516005666038	205673_s_at	ASB9	down	140462
-1.14019	-0.0210043	-4.28289	5.7920428067074e-05	0.00199778624068635	1.56945139203911	207574_s_at	GADD45B	down	4616
0.719053613093684	0.133668539652174	4.28282794807626	5.7932841562301e-05	0.00199778624068635	1.56925019702383	203561_at	FCGR2A	up	2212
-0.694692	-0.119365	-4.28226	5.80495446021623e-05	0.00199871670031278	1.56736	220094_s_at	MCUR1	down	63933
-1.50028	-0.0458789	-4.27575	5.94087956122659e-05	0.00203294890914662	1.54563191161108	213894_at	THSD7A	down	221981
0.749779278136842	-0.0538934	4.27213117246417	6.01770420584475e-05	0.0020529310351241	1.53357068467399	209008_x_at	KRT8	up	3856
-1.5535	-0.312584	-4.26816	6.10323695359075e-05	0.00206315340842399	1.52032301619577	205216_s_at	APOH	down	350
-0.76569	0.104839477724638	-4.26307	6.21443465686144e-05	0.00209438669971108	1.50337647881106	218318_s_at	NLK	down	51701
0.501953267644211	-0.0185466	4.26077278601133	6.26520388439904e-05	0.00210830735547972	1.49574031911654	200673_at	LAPTM4A	up	9741
0.513194627457895	0.0281695493333333	4.25301599503445	6.4398503692438e-05	0.00214120218918872	1.46993872222072	208642_s_at	XRCC5	up	7520
0.519390539816842	0.0311304583478261	4.25184847717999	6.46654157875194e-05	0.00214687252980413	1.46605752290632	218376_s_at	MICAL1	up	64780
0.571689167736842	-0.00991238	4.24933167670583	6.52444365814372e-05	0.00215965871281527	1.45769296865447	214710_s_at	CCNB1	up	891
0.557289459530526	0.0968976225217391	4.24408354370993	6.64679991689307e-05	0.00219364091479447	1.44026005245201	204517_at	PPIC	up	5480
-1.11135	-0.170573	-4.2386	6.77702230400503e-05	0.0022300107218068	1.42205717618503	205498_at	GHR	down	2690
0.612688598877895	0.00499194759420289	4.22568548225056	7.0934973469915e-05	0.00230688818100627	1.37924493225416	203786_s_at	TPD52L1	up	7164
-0.51409	-0.0658942	-4.225	7.11079477191117e-05	0.00230914249466276	1.37696062177299	220141_at	JHY	down	79864
-1.27738	0.0785479172463768	-4.22399	7.13610402684177e-05	0.00231347622826138	1.37362830768236	205694_at	TYRP1	down	7306
1.08446317908947	0.257263239391304	4.22061325307877	7.22166390513009e-05	0.00232256929189506	1.36245047186461	209960_at	HGF	up	3082
-0.688475	-0.0740842	-4.21767	7.29695617733766e-05	0.00233438230111079	1.35272359024334	214823_at	ZNF204P	down	7754
0.724145452234736	0.0700060935652174	4.21740875397489	7.30378625431709e-05	0.00233438230111079	1.35184622016416	219787_s_at	ECT2	up	1894
0.671248829369474	0.137858569594203	4.20836608934397	7.54041846071658e-05	0.00238266527729622	1.32194772738813	201456_s_at	BUB3	up	9184
0.822645159627368	-0.0487632	4.20209923642904	7.70873820775424e-05	0.00241529621735782	1.30124907316394	209875_s_at	SPP1	up	6696
-0.751636	-0.0904481	-4.20119	7.73347823660027e-05	0.00241964458815652	1.29824508821419	206290_s_at	RGS7	down	6000
-0.861189	-0.0862795	-4.19425	7.92459119430247e-05	0.00246558824071894	1.27536018207327	212503_s_at	DIP2C	down	22982
0.546157922190526	0.0635823639275362	4.19210805083186	7.98461751813104e-05	0.0024807995042037	1.26828667641625	221959_at	FAM110B	up	90362
1.47595532409684	0.307766865188406	4.18520588378816	8.18074386606676e-05	0.0025196093365215	1.24554224236419	209612_s_at	ADH1B	up	125
1.11343319271474	0.373718	4.18416312878579	8.21077540947257e-05	0.0025196093365215	1.2421080044861	206504_at	CYP24A1	up	1591
0.531821767345263	0.0691734258260869	4.18414415676957	8.21132279173411e-05	0.0025196093365215	1.24204552617892	206991_s_at	CCR5	up	1234
0.941834404910526	-0.130557	4.18174417184652	8.28085219465606e-05	0.0025270211553473	1.23414327932258	217733_s_at	TMSB10	up	9168
-0.647392	-0.077174	-4.18122	8.29597508540677e-05	0.00252817287247068	1.23243334579097	205325_at	PHYHIP	down	9796
0.524768197985263	0.0393876819710145	4.17017748193918	8.623995255137e-05	0.00261728998313505	1.19609590150796	201285_at	MKRN1	up	23608
0.703181111590526	0.0509708330724638	4.16887715616224	8.66341866053664e-05	0.00262221436821705	1.19182249866061	202315_s_at	BCR	up	613
1.09336270856737	0.0153569411449275	4.16628309973028	8.74258571686491e-05	0.00263900517634959	1.18329971345088	209369_at	ANXA3	up	306
0.922659635906315	0.225488456463768	4.15378892601043	9.13377183755831e-05	0.00272350294277928	1.14229391409094	205269_at	LCP2	up	3937
0.838812954191579	-0.0958733	4.15334998847243	9.14781731843822e-05	0.00272350294277928	1.14085464744965	200736_s_at	GPX1	up	2876
0.974115993318947	0.182183	4.15164445695985	9.20259033775535e-05	0.00272977503267877	1.13526310099948	204470_at	CXCL1	up	2919
0.640189122249474	0.0207967977391304	4.14403368332636	9.4508894970888e-05	0.00279598227525428	1.11032793311283	203636_at	MID1	up	4281
0.735023580994736	0.218751949565217	4.1398664803237	9.58956811092192e-05	0.0028220186103964	1.0966864279339	204639_at	ADA	up	100
0.548075846215789	0.142239131014493	4.12370751189515	0.000101461076800992	0.00295844032447081	1.04386659800151	212942_s_at	CEMIP	up	57214
-0.686687	0.122763319333333	-4.12297	0.00010172278566176	0.0029585132744934	1.0414550472433	220110_s_at	NXF3	down	56000
-0.865668	0.205876707898551	-4.12091	0.000102456490911826	0.002971905270889	1.03472734135153	220977_x_at	EPB41L5	down	57669
0.718600390256842	0.10854350026087	4.11459048537516	0.000104737202833506	0.00303411010080885	1.01411955974545	205758_at	CD8A	up	925
0.590619418304211	-0.0194047	4.10882184022112	0.000106862535340434	0.00307568049067036	0.995317952849302	202786_at	STK39	up	27347
0.68224883422421	0.196429645478261	4.1047376100005	0.000108392349572453	0.00309174951526956	0.982015868828315	208453_s_at	XPNPEP1	up	7511
0.585778018868421	0.107557192101449	4.10328901245085	0.00010893999848088	0.00309446197180917	0.977299781219054	204923_at	SASH3	up	54440
0.55505767501579	0.162503414782609	4.10301713968691	0.00010904307796697	0.00309446197180917	0.976414777205592	207681_at	CXCR3	up	2833
0.743157572209473	0.0235578249275362	4.10121862109685	0.000109727350430515	0.00310991881112033	0.970561100257467	202430_s_at	PLSCR1	up	5359
-0.726167	-0.000344912	-4.10011	0.000110149445510553	0.00311791511771104	0.966968524862034	221221_s_at	KLHL3	down	26249
0.665052851558947	0.141028825376812	4.09896187803727	0.000110591815876711	0.00312646431762119	0.963218208641895	219690_at	IGFLR1	up	79713
0.773234590652631	0.129312580289855	4.09779670239221	0.000111040711784729	0.00313120751446634	0.959427960848505	208926_at	NEU1	up	4758
0.756362030556841	0.134438366797101	4.0970635462696	0.000111324067071277	0.00313275971010765	0.957043378783456	209949_at	NCF2	up	4688
1.05203929832947	0.12378506615942	4.09030618864942	0.000113968708921847	0.00320161529464311	0.935077222931257	202391_at	BASP1	up	10409
-0.679716	-0.0542822	-4.08761	0.000115042568634671	0.00322365195154035	0.926303829729871	214490_at	ARSF	down	416
0.802106394587368	0.296172231130435	4.08452870579515	0.000116277759882532	0.00325417042324518	0.916313650588999	212865_s_at	COL14A1	up	7373
-0.810894	-0.141435	-4.08348	0.000116701320709039	0.00326192637570297	0.912912465933763	220139_at	DNMT3L	down	29947
0.573111102177895	0.131584508028985	4.0823244859772	0.000117170528565276	0.00327093717399581	0.909159201028549	206002_at	ADGRG2	up	10149
0.752452395995789	0.0619960558985507	4.0810454578913	0.000117691592780153	0.00328137122949121	0.905008803306641	200670_at	XBP1	up	7494
0.593493021711579	0.0817294755942029	4.0798276022151	0.00011818980974137	0.00328561168437967	0.901057636766537	203407_at	PPL	up	5493
0.540416487214737	0.0485934567391304	4.07666501707752	0.000119493108071371	0.00330451358778597	0.890800384453551	206102_at	GINS1	up	9837
0.850472005471579	0.132979153695652	4.06494747387269	0.000124443594662963	0.00341407630333352	0.852838639203912	212531_at	LCN2	up	3934
0.71852275506421	0.228496186594203	4.06200224405467	0.000125718628226854	0.00343214936398238	0.84330727502347	204361_s_at	SKAP2	up	8935
0.716588484805263	0.0126312781304348	4.05970957540379	0.000126719854961938	0.00345102470536319	0.835890630380558	204806_x_at	HLA-F	up	3134
-0.566435	0.0302070126521739	-4.05926	0.00012691738214155	0.00345218378750586	0.834434399814229	203068_at	KLHL21	down	9903
1.08193447512105	0.0809244252028986	4.05879226172903	0.000127122599530886	0.0034535489631092	0.832923887283785	219768_at	VTCN1	up	79679
-0.542048	-0.0664249	-4.05473	0.000128920181698489	0.0034896171174936	0.81979658544299	210852_s_at	AASS	down	10157
0.544140275028421	0.0792108922463768	4.05269105962687	0.00012983284206452	0.00349732312293992	0.813201952372402	209087_x_at	MCAM	up	4162
0.510772086154737	0.0874378137826087	4.0471781718832	0.000132329510659559	0.00353465768460791	0.795397230043736	206571_s_at	MAP4K4	up	9448
0.565546285867368	0.150009419768116	4.04597666174779	0.000132879749094204	0.00354086384039663	0.79151872421433	209626_s_at	OSBPL3	up	26031
0.592681816786316	0.0328258441449275	4.04094265342513	0.00013520913414624	0.00357606167723702	0.775276438983689	201428_at	CLDN4	up	1364
0.537037783887368	0.0563293045362319	4.03878900358054	0.000136217648731551	0.00359114859265417	0.768331426695515	203256_at	CDH3	up	1001
1.21387126355895	0.182457723927536	4.03320049992779	0.000138868516452238	0.00364378556066727	0.750320356991031	201650_at	KRT19	up	3880
0.576415084812631	-0.00707416	4.02873132634619	0.000141024085739482	0.0036916493043695	0.735927713045451	202603_at	ADAM10	up	102
0.555148274372631	0.0456383118115942	4.02796474749197	0.000141397041167313	0.00369706794141341	0.733459982323003	204150_at	STAB1	up	23166
1.3220693549621	0.443404819130435	4.02692162207125	0.000141906066153323	0.00370602747444029	0.730102468542892	215946_x_at	IGLL3P	up	91353
1.19635474003158	-0.180437	4.02540992347928	0.000142646875260374	0.00371666016394778	0.725237699634566	211990_at	HLA-DPA1	up	3113
-0.531769	0.0565121553043478	-4.01944	0.000145608713993997	0.00376214102072054	0.706038505713396	206610_s_at	F11	down	2160
0.50992234930421	0.107803090913043	4.01728441399915	0.000146692959055728	0.00378226741769033	0.699108314794722	209514_s_at	RAB27A	up	5873
0.617862	0.186006148521739	4.01629348772013	0.000147193875319568	0.00378641796823789	0.695923984403775	204051_s_at	SFRP4	up	6424
0.540993034703157	-0.0222253	3.99621111787167	0.000157707237824364	0.00397425807354452	0.631493576929133	200698_at	KDELR2	up	11014
0.505371210865263	0.0834064897391304	3.98494061307874	0.000163919906610501	0.00408918674083105	0.595421555992507	219332_at	MICALL2	up	79778
0.802200991391579	-0.0178183	3.97704182227419	0.000168413444125936	0.00418721684686772	0.570178480550195	219024_at	PLEKHA1	up	59338
-0.563208	0.0368524008405797	-3.97577	0.000169147053010571	0.00419994390052224	0.566121789649819	206539_s_at	CYP4F12	down	66002
0.916216411002105	0.247337452333333	3.97131351344641	0.000171746009752196	0.00423411538390523	0.551891276223245	206207_at	CLC	up	1178
0.556918836276842	0.0847841906231884	3.97054073637421	0.000172200410190696	0.00423411538390523	0.549425493723612	219528_s_at	BCL11B	up	64919
-0.786511	0.128284929014493	-3.96789	0.000173769070323821	0.004249235542924	0.54096327194394	205177_at	TNNI1	down	7135
0.555305593163157	0.111210064898551	3.96209322944342	0.000177243542099841	0.00432470360061135	0.522490564719737	217809_at	BZW2	up	28969
-0.816698	-0.0931699	-3.95924	0.000178981443415758	0.00435501627045936	0.513386961544231	220324_at	LINC00472	down	79940
0.680524	-0.0333545	3.95908680978572	0.000179072357307572	0.00435501627045936	0.512913181487144	209251_x_at	TUBA1C	up	84790
-0.565424	-0.112296	-3.95425	0.000182052095082831	0.00440344682102088	0.497517390558481	203162_s_at	KATNB1	down	10300
0.725100548053684	0.104932874724638	3.94946932915749	0.000185045210484425	0.00445894728752517	0.482305722778559	204036_at	LPAR1	up	1902
1.00488381732632	0.0412554403043478	3.94707953691044	0.000186558779462671	0.00448131952004624	0.474707452374141	203131_at	PDGFRA	up	5156
-0.868346	-0.0884077	-3.94144	0.000190175225841993	0.00455051934058225	0.456800883823584	219496_at	SOWAHC	down	65124
-0.528018	0.00721666143478261	-3.93796	0.000192446770824904	0.0045879088489504	0.445727910969866	220050_at	SPACA9	down	11092
0.521868477996842	0.125013311971015	3.93180429972529	0.000196517815966895	0.00465726317690906	0.426208232146693	204345_at	COL16A1	up	1307
-0.630339	-0.109209	-3.92005	0.0002045301160476	0.00478604768402562	0.388952569589663	213524_s_at	G0S2	down	50486
-0.762233	0.0323621210434782	-3.91501	0.000208053805120589	0.00484306647510068	0.373030959140576	204440_at	CD83	down	9308
-1.34354	-0.324799	-3.91457	0.000208366544495551	0.0048452834151643	0.371631001601511	206054_at	KNG1	down	3827
0.715299188022105	0.0823619218985507	3.90935612283144	0.000212084292162805	0.00491122845791144	0.355148914193285	217811_at	SELENOT	up	51714
0.651774303398947	-0.0284454	3.90333888187028	0.000216453850814986	0.00499683153845123	0.336144973527716	213429_at	BICC1	up	80114
0.71407	0.0938964227101449	3.89515889709635	0.000222532593707753	0.00510541564369476	0.310340190262663	218172_s_at	DERL1	up	79139
0.707567851915789	0.11397002684058	3.89127377588591	0.00022547673543504	0.0051411926666186	0.298096078167401	202459_s_at	LPIN2	up	9663
-0.508284	-0.176064	-3.88775	0.000228182516681432	0.00518696114705334	0.28698438620285	213970_at	RABL3	down	285282
0.565690124321052	0.0629738364782609	3.88490446960571	0.000230384350367269	0.00521042860216412	0.278039697815854	200801_x_at	ACTB	up	60
0.727577390552631	0.104057813898551	3.87778038744951	0.000235994826899407	0.00528367513451065	0.255631279500294	206116_s_at	TPM1	up	7168
0.687976438271579	0.178276471710145	3.87461921305137	0.000238526100109901	0.00532963483665824	0.245696339747266	205237_at	FCN1	up	2219
0.668619000023158	0.130612884507246	3.8722538708996	0.000240437116773204	0.00535621765035666	0.238265909675871	201792_at	AEBP1	up	165
-0.913238	-0.152393	-3.86619	0.000245402032018596	0.00545507297852237	0.219235823027417	221272_s_at	C1orf21	down	81563
0.64582010578421	0.0904609977826087	3.86510103698091	0.000246305740789509	0.00546363648434795	0.215813731535522	201526_at	ARF5	up	381
0.785120612343158	0.212551075304348	3.86104220958258	0.000249696630040516	0.00552569927274889	0.203085153347886	204661_at	CD52	up	1043
1.12473532837579	0.305786543043478	3.84464549366138	0.000263855815177173	0.00576831795358379	0.151751606044872	212038_s_at	VDAC1	up	7416
-0.614769	-0.0404659	-3.84166	0.000266514672782239	0.00581842189220258	0.14242214759968	209242_at	PEG3	down	5178
-0.574728	-0.0576537	-3.83126	0.000275979684365966	0.00598636750595971	0.109955529496504	213035_at	ANKRD28	down	23243
-1.03167	0.259413407289855	-3.82278	0.000283933651636212	0.00613500480843831	0.0835277953468347	209883_at	COLGALT2	down	23127
-0.72087	0.112151149811594	-3.81722	0.000289275043032329	0.00620086740287065	0.0661958401842719	205278_at	GAD1	down	2571
0.918234289287368	-0.0257102	3.80650885872306	0.000299822216856395	0.00635503284958126	0.0328990672102032	206010_at	HABP2	up	3026
0.539228514928421	-0.02572	3.80466073420266	0.000301679284788516	0.00637619490249883	0.0271588035253494	203228_at	PAFAH1B3	up	5050
-0.692698	0.0107555932318841	-3.80289	0.000303466214907664	0.00640788328862374	0.0216688460751984	206893_at	SALL1	down	6299
1.17854464362105	-0.343573	3.80114427519769	0.000305243188020748	0.00643930160941117	0.0162416799958525	200665_s_at	SPARC	up	6678
-0.859741	0.284106103753623	-3.79936	0.000307065779462743	0.00646274097852462	0.0107081535342983	220115_s_at	CDH10	down	1008
0.924175541031579	0.227406961594203	3.78907347213179	0.000317785718938679	0.00662856971984733	-0.0211833	205081_at	CRIP1	up	1396
0.669876459983157	0.108793000637681	3.78717680344594	0.000319800769420207	0.0066543271485783	-0.0270569	208930_s_at	ILF3	up	3609
0.812937173269473	0.00674106762318841	3.78706802943541	0.000319916702254673	0.0066543271485783	-0.0273937	201850_at	CAPG	up	822
1.01497650613579	-0.0828307	3.7809017869828	0.000326554871952514	0.00675409387742735	-0.0464755	211980_at	COL4A1	up	1282
0.613883675494737	0.102951276782609	3.78052980169402	0.00032695950962469	0.00675409387742735	-0.047626	203828_s_at	IL32	up	9235
0.930462584927368	0.218295	3.77926566382254	0.000328338196891835	0.00676631823511509	-0.0515352	213502_x_at	GUSBP11	up	91316
0.628598834013684	-0.0345572	3.77735190918786	0.000330435944909519	0.00679070253205661	-0.0574516	200760_s_at	ARL6IP5	up	10550
-0.845818	-0.207561	-3.77107	0.000337414157572726	0.00690861690096288	-0.076864	206954_at	WT1-AS	down	51352
0.552954407386315	0.0509501309710145	3.76756710716953	0.000341363209731024	0.00695750066164503	-0.0876713	203927_at	NFKBIE	up	4794
-0.782099	-0.0950249	-3.76109	0.000348785786283147	0.00707641253281389	-0.107648	212970_at	APBB2	down	323
0.526996106583158	0.103810479608696	3.75832261817208	0.000352003667112822	0.00712887930764628	-0.116175	219450_at	C4orf19	up	55286
0.876290294484211	0.251162266666667	3.75211377976068	0.000359327152856155	0.00722448644781278	-0.135294	220330_s_at	SAMSN1	up	64092
0.569287268486316	0.0820743933768116	3.75043404658012	0.000361333317699712	0.00724612546427235	-0.140462	209790_s_at	CASP6	up	839
0.723930053470526	0.173538749942029	3.74100769758794	0.000372791500442599	0.00742815407456152	-0.16944	209436_at	SPON1	up	10418
-0.715011	0.193926894347826	-3.74006	0.000373959955477037	0.00743813029300175	-0.172344	214641_at	COL4A3	down	1285
0.832618473093684	-0.118897	3.7374726214387	0.000377177357831495	0.00748208370473038	-0.180295	201288_at	ARHGDIB	up	397
0.512332473482105	0.164977614275362	3.7290550937215	0.000387819896174918	0.00762529905303499	-0.206115	205774_at	F12	up	2161
0.617317494873684	0.0988279954492754	3.72675525645244	0.000390777141145068	0.00767666875951383	-0.213162	219158_s_at	NAA15	up	80155
0.727396197317894	0.0374882914492754	3.7243251554961	0.000393925266851015	0.00771131209985945	-0.220606	209040_s_at	PSMB8	up	5696
0.585882892973684	0.0198984834782609	3.7198058846541	0.000399844325581402	0.00781344915875165	-0.234441	218324_s_at	SPATS2	up	65244
0.592093427255789	0.0703578481594203	3.71252707440622	0.000409556454919208	0.0079543933271449	-0.256701	218826_at	SLC35F2	up	54733
0.877916620951579	0.200160751173913	3.68943954396181	0.000441873288295031	0.00843497107399178	-0.327115	219612_s_at	FGG	up	2266
0.859895692533684	0.263151698797101	3.6834212013816	0.000450688812717565	0.00858853266117125	-0.345422	201858_s_at	SRGN	up	5552
0.508539152590526	0.101268294898551	3.68306793344983	0.000451211446659499	0.00859114307455868	-0.346496	204407_at	TTF2	up	8458
0.608906446288421	0.000985262086956519	3.68129436292901	0.000453844056729521	0.00862652222846719	-0.351887	201818_at	LPCAT1	up	79888
-0.500291	0.0889671883913043	-3.67745	0.000459600745877976	0.00869943588568016	-0.363566	213865_at	DCBLD2	down	131566
-0.556733	-0.0818177	-3.67323	0.000466000563830285	0.00877522786174748	-0.376378	204027_s_at	METTL1	down	4234
-1.1487	-0.400061	-3.6638	0.000480614261190471	0.00898168704694351	-0.404981	211276_at	TCEAL2	down	140597
0.658649198931579	0.14212648442029	3.6628111428295	0.000482165320228395	0.00898168704694351	-0.407965	209619_at	CD74	up	972
1.05707160018105	0.222288845246377	3.65580773738042	0.00049333003564692	0.00913542244730376	-0.429164	204971_at	CSTA	up	1475
0.741272828495789	0.00409969476811595	3.64912132882651	0.000504218846539735	0.00925245736768178	-0.449378	201648_at	JAK1	up	3716
1.04438232478105	0.210208757347826	3.64538922230394	0.000510395712593973	0.00932738744007871	-0.46065	212768_s_at	OLFM4	up	10562
0.598788181990526	0.0441826205072464	3.63873331293456	0.000521590885966699	0.00946305537465735	-0.480734	213094_at	ADGRG6	up	57211
0.563376136468421	0.0295227802173913	3.63870288923589	0.000521642591016709	0.00946305537465735	-0.480825	213082_s_at	SLC35D2	up	11046
0.543559210901052	0.10990874626087	3.63206504416175	0.000533041021904603	0.00959947845187457	-0.50083	202375_at	SEC24D	up	9871
0.641477463369474	0.243460620217391	3.62911903052528	0.000538175483625529	0.0096806390795658	-0.5097	219181_at	LIPG	up	9388
-0.690464	-0.090387	-3.62692	0.000542032037787875	0.0097220996020938	-0.516307	204613_at	PLCG2	down	5336
0.709010354910526	-0.0742379	3.62631958973989	0.000543098078086235	0.00973338365690029	-0.518125	201231_s_at	ENO1	up	2023
0.779253526623158	0.225365803695652	3.62135458887015	0.000551934199071166	0.00986001455710374	-0.533056	205382_s_at	CFD	up	1675
0.514000301888421	0.100372260492754	3.61157100441592	0.000569747757686785	0.0101133631856482	-0.562437	204493_at	BID	up	637
0.591554980653684	0.0681350330144928	3.60437131823562	0.000583204524984587	0.0102138735873283	-0.584024	203895_at	PLCB4	up	5332
-0.750353	-0.0901315	-3.59607	0.000599097918688905	0.0103858853780665	-0.608882	209667_at	CES2	down	8824
-0.724272	0.253238325231884	-3.58757	0.000615789125341857	0.0106011857382075	-0.634281	216699_s_at	KLK1	down	3816
0.546873258469474	0.137291437884058	3.58624774738971	0.000618429611235421	0.0106220173087829	-0.638235	209166_s_at	MAN2B1	up	4125
0.662777963650526	0.160438924507246	3.57547474502938	0.000640316672571919	0.0108815692212329	-0.670371	219573_at	CARMIL1	up	55604
0.560241929781053	0.0174194075362319	3.56987864066717	0.000651974534384874	0.0110114000777042	-0.687039	202307_s_at	TAP1	up	6890
1.01227651157579	0.0184640572753623	3.56306907694429	0.000666432294311582	0.0111206833111454	-0.707296	204719_at	ABCA8	up	10351
0.658960807776842	0.187432557014493	3.55282006928144	0.000688767795786977	0.0113825520673194	-0.737736	205692_s_at	CD38	up	952
-0.674112	-0.129859	-3.54805	0.000699397226126199	0.011506995573422	-0.751874	204204_at	SLC31A2	down	1318
-0.577784	-0.114227	-3.54194	0.000713244563514598	0.0116830508392755	-0.76997	202523_s_at	SPOCK2	down	9806
-0.553619	-0.0722212	-3.53733	0.000723883929818268	0.0118064237045006	-0.783634	218789_s_at	C11orf71	down	54494
0.768738706090526	0.138589262811594	3.53475808475228	0.000729869935379736	0.0118474442670275	-0.791233	201743_at	CD14	up	929
-0.737751	-0.231188	-3.53462	0.000730194414805801	0.0118474442670275	-0.791643	202289_s_at	TACC2	down	10579
0.537846774721052	0.0331527477681159	3.53093093370451	0.00073887293518179	0.0119515007149533	-0.802545	200916_at	TAGLN2	up	8407
0.585423014572631	-0.00643343	3.52274148297892	0.000758492998962723	0.0121911605612501	-0.826721	203132_at	RB1	up	5925
0.587682828785263	0.169738718797101	3.51676349561072	0.000773125821984058	0.0123727901841515	-0.844345	218872_at	TESC	up	54997
0.574861745205263	0.112048258072464	3.51653140435419	0.000773699294938938	0.0123730791050644	-0.845028	200008_s_at	GDI2	up	2665
0.868298534877895	0.0707675552898551	3.51101571625587	0.000787447268354005	0.0125210298337774	-0.86127	209606_at	CYTIP	up	9595
0.625557775548421	0.250269686463768	3.50894217888067	0.000792675257325227	0.012586191523474	-0.867371	206932_at	CH25H	up	9023
0.590092036713684	0.0204075523188406	3.50837547183704	0.000794109805547956	0.0125999887024158	-0.869038	200081_s_at	RPS6	up	6194
-0.780848	-0.221316	-3.50068	0.000813828611642324	0.0128034321903644	-0.891649	212229_s_at	FBXO21	down	23014
-1.09898	0.143297609855072	-3.48436	0.000857211494165005	0.0132796247952113	-0.939508	207174_at	GPC5	down	2262
-0.836749	-0.0582899	-3.47448	0.000884542738593987	0.013636649541632	-0.968418	207148_x_at	MYOZ2	down	51778
0.840438524130526	0.0866357709275362	3.47233005848281	0.000890583498373597	0.0137013319014286	-0.974686	202659_at	PSMB10	up	5699
0.51926726472421	0.0570215970724638	3.46816297904981	0.000902426340140254	0.0138548253475565	-0.986851	205263_at	BCL10	up	8915
-0.529027	0.142501820130435	-3.46618	0.000908123910989472	0.0139135325757307	-0.992646	220393_at	LGSN	down	51557
-0.687235	-0.0646467	-3.46511	0.000911185982907088	0.0139360391943769	-0.995746	212494_at	TNS2	down	23371
0.651032180556842	-0.0483922	3.45998001029567	0.000926117515857255	0.0141212319649227	-1.01071	201964_at	SETX	up	23064
-0.677315	0.00435230607246377	-3.45928	0.000928159357980839	0.0141330184673542	-1.01274	218717_s_at	P3H2	down	55214
-1.27667	-0.274754	-3.45574	0.000938615741076702	0.0142532671192677	-1.02305	206716_at	UMOD	down	7369
0.534954211915789	0.203553496666667	3.45452795851858	0.000942227655222022	0.0142983688524394	-1.02658	205238_at	TRMT2B	up	79979
-0.885439	0.333954885782609	-3.44986	0.000956222762392826	0.014471314183305	-1.04015	205846_at	PTPRB	down	5787
-0.654252	0.00659055975362318	-3.44607	0.000967745118274588	0.014576374577284	-1.05117	220765_s_at	LIMS2	down	55679
0.871461678598947	-0.027618	3.44378781842843	0.000974742278581309	0.0146323003638516	-1.0578	200838_at	CTSB	up	1508
-0.529928	-0.047931	-3.43163	0.00101283326993568	0.0150119007015018	-1.09307	201140_s_at	RAB5C	down	5878
0.558347646397895	0.0116966093913044	3.42989578398554	0.00101837485516622	0.0150739778395601	-1.09808	217892_s_at	LIMA1	up	51474
0.528976073913684	0.186454719884058	3.42935190362552	0.00102012010242398	0.0150797714145316	-1.09966	204949_at	ICAM3	up	3385
0.799658308426316	0.186090532188406	3.42818369549229	0.0010238783073496	0.0151152664365984	-1.10304	212873_at	ARHGAP45	up	23526
0.705072044218947	0.0352123904057971	3.42383570542268	0.00103798142231116	0.0152829558128393	-1.11562	208729_x_at	HLA-B	up	3106
0.538492450050526	0.141449883884058	3.41610274157875	0.00106351879041715	0.0155971086860584	-1.13796	221428_s_at	TBL1XR1	up	79718
0.53884536464421	0.0290087771449275	3.41526707932891	0.00106631375814783	0.0156072743694213	-1.14038	207668_x_at	PDIA6	up	10130
1.0971686665021	0.0593369475072464	3.41145453021872	0.00107915356180295	0.0157744776222338	-1.15138	205547_s_at	TAGLN	up	6876
0.587282234416842	0.0585143622028985	3.40338553254571	0.00110681143180702	0.0160961602770452	-1.17463	209092_s_at	GLOD4	up	51031
0.591621581047368	-0.0817086	3.39327507972921	0.00114241223112453	0.0164402566361507	-1.20372	211779_x_at	AP2A2	up	161
0.593153660749473	0.157159501492754	3.39132754695165	0.00114939290309231	0.016498083570997	-1.20931	202619_s_at	PLOD2	up	5352
0.670965932422105	0.0121852054347826	3.38692961663644	0.00116530513472021	0.0166942138174676	-1.22194	209310_s_at	CASP4	up	837
0.502879940326316	0.0718265126666667	3.38227432849276	0.00118237495153696	0.0169061404334973	-1.23529	203379_at	RPS6KA1	up	6195
-0.598919	0.160750072942029	-3.38116	0.00118650710724114	0.0169434736076993	-1.23849	208394_x_at	ESM1	down	11082
0.656911043458947	0.0523008513188406	3.37513804242681	0.00120900081912958	0.0171547205399679	-1.25574	218391_at	SNF8	up	11267
0.616657330793684	0.0269297802173913	3.37166712864597	0.00122215454355605	0.0172847266643588	-1.26567	202180_s_at	MVP	up	9961
-0.879219	0.21949023315942	-3.37149	0.00122281856726801	0.0172847266643588	-1.26617	214265_at	ITGA8	down	8516
0.952363899288421	0.230088909768116	3.36237623287789	0.00125803179512505	0.0176664921851189	-1.29222	209795_at	CD69	up	969
-0.621212	0.0207489905652174	-3.35991	0.0012677162465786	0.0177486284239016	-1.29925	219988_s_at	RNF220	down	55182
0.581488129943158	0.11989656115942	3.35953963491129	0.00126918189519573	0.0177486284239016	-1.30031	219159_s_at	SLAMF7	up	57823
0.761613301414737	0.0277939582173913	3.35180194564696	0.00130007290860865	0.018089771508479	-1.32237	205590_at	RASGRP1	up	10125
-0.736524	-0.0310107	-3.33613	0.00136483525887007	0.018826275580092	-1.36695	212358_at	CLIP3	down	25999
0.954197284550526	0.282503558565217	3.33077379461865	0.00138764231927642	0.0190113825009354	-1.38214	212012_at	PXDN	up	7837
0.573665584609474	-0.0833001	3.32566974712869	0.00140972032704184	0.0192428552239651	-1.3966	218404_at	SNX10	up	29887
0.512197342861052	0.162440698594203	3.32341103071038	0.0014195958323793	0.0193066766531829	-1.403	204416_x_at	APOC1	up	341
0.517087499717895	0.0864374584057971	3.31586967478768	0.00145304190176147	0.0195940765408839	-1.42433	221561_at	SOAT1	up	6646
0.661734867478947	-0.029983	3.30473897927331	0.00150376480517308	0.0200518557924516	-1.45576	208812_x_at	HLA-C	up	3107
0.522886307721052	0.043245079884058	3.29614392375832	0.0015440679083672	0.0203895677502645	-1.47997	219549_s_at	RTN3	up	10313
0.651934672901052	0.0163920307826087	3.29268105574586	0.00156059105768713	0.0205215771831952	-1.48971	221530_s_at	BHLHE41	up	79365
-0.80563	-0.17836	-3.28982	0.00157436266012906	0.0206400352440529	-1.49775	206713_at	NTNG1	down	22854
0.536945982471579	0.0192586709855072	3.28364176063475	0.0016045093393774	0.0209234050976493	-1.51511	202905_x_at	NBN	up	4683
0.668454830033684	-0.0573689	3.27557123335252	0.00164470024737573	0.0213513912650286	-1.53774	203302_at	DCK	up	1633
0.61276844252421	-0.0938116	3.2616018849754	0.00171651197926456	0.0220015750069486	-1.57682	200059_s_at	RHOA	up	387
0.588776415574737	0.0971971543913043	3.26125656718519	0.00171832390380407	0.0220121343329749	-1.57778	204271_s_at	EDNRB	up	1910
0.911003552972631	-0.0851415	3.25640169894434	0.00174398893976357	0.0221751379058864	-1.59133	206332_s_at	IFI16	up	3428
-0.578106	-0.0395524	-3.2528	0.00176323825826031	0.0223441391243665	-1.60137	212427_at	ECPAS	down	23392
-1.52809	-0.594423	-3.24627	0.00179869266724002	0.0226560064305283	-1.61956	205676_at	CYP27B1	down	1594
0.853792525281053	0.292351129710145	3.24597583916089	0.00180032647260127	0.0226586852147675	-1.62038	206638_at	HTR2B	up	3357
0.576927731466316	-0.0806777	3.2417132501414	0.0018238483952244	0.0229158887199177	-1.63224	200967_at	PPIB	up	5479
0.55947588429579	-0.05093	3.23314416170915	0.00187201002818582	0.023317757086321	-1.65605	219049_at	CSGALNACT1	up	55790
0.95663197996421	0.300569	3.23015935063679	0.00188906424633228	0.0234313386500802	-1.66433	204959_at	MNDA	up	4332
0.736973781248421	0.0283137354492754	3.22842674003779	0.00189903056243064	0.0235002434985418	-1.66913	202693_s_at	STK17A	up	9263
0.556792305098947	0.0832675297246377	3.22709936698183	0.00190669922173392	0.0235713310558083	-1.67281	213262_at	SACS	up	26278
-1.06093	-0.0199195	-3.22606	0.00191272386322019	0.0236046452544253	-1.67569	221031_s_at	APOLD1	down	81575
-0.853039	-0.191963	-3.22564	0.00191513969250483	0.0236046452544253	-1.67684	205934_at	PLCL1	down	5334
0.68612199776421	0.131760210231884	3.22554103011759	0.00191573930412085	0.0236046452544253	-1.67713	202431_s_at	MYC	up	4609
-1.04844	-0.322343	-3.22551	0.00191592746231472	0.0236046452544253	-1.67722	210074_at	CTSV	down	1515
0.556612544194737	0.0635713555652174	3.2253567122321	0.00191681120731047	0.0236046452544253	-1.67764	201533_at	CTNNB1	up	1499
0.909634283006315	0.331759227985507	3.2213051071803	0.00194051595152865	0.0238306912084916	-1.68886	206561_s_at	AKR1B10	up	57016
0.639531588573684	0.197428536101449	3.2204428373503	0.00194559619493174	0.023879915390906	-1.69124	202984_s_at	BAG5	up	9529
-1.08594	0.561799864782609	-3.19962	0.00207213336377227	0.0251010956741462	-1.74873	205302_at	IGFBP1	down	3484
-1.30337	-0.216899	-3.19805	0.00208197164721103	0.0251518884950759	-1.75305	218876_at	TPPP3	down	51673
0.740963737136842	0.125490784434783	3.19491149912542	0.00210179426899814	0.0252680361200603	-1.76169	208650_s_at	CD24	up	100133941
0.54140453558421	-0.0319928	3.19314640716915	0.00211301603003453	0.0253892438517148	-1.76654	217865_at	RNF130	up	55819
-1.16073	0.190743644608696	-3.19256	0.0021167851963001	0.0253934430899178	-1.76817	205866_at	FCN3	down	8547
0.824729194641052	-0.0541646	3.18680986933367	0.00215376533210117	0.0256851385007379	-1.78396	214022_s_at	IFITM1	up	8519
-0.805064	-0.403431	-3.18555	0.00216196970326419	0.0257139343724594	-1.78742	210512_s_at	VEGFA	down	7422
-0.548572	-0.0753856	-3.18337	0.00217620899060169	0.0257869189806563	-1.7934	212914_at	CBX7	down	23492
0.647432645623158	0.0467563372318841	3.17734738516663	0.00221598926129984	0.0261524191905847	-1.80991	204955_at	SRPX	up	8406
0.538289923771579	0.0117500754782609	3.16913507032453	0.00227135235003219	0.02659536996845	-1.83239	219703_at	MNS1	up	55329
-0.563534	0.00108876669565217	-3.16778	0.00228059988496638	0.0266692512532263	-1.83609	204817_at	ESPL1	down	9700
-0.832565	-0.357021	-3.16757	0.00228207481243712	0.026672497689749	-1.83668	209590_at	BMP7	down	655
0.566912288881052	-0.0809716	3.16485953849365	0.00230068553724991	0.0267776236746688	-1.84408	211967_at	TMEM123	up	114908
0.698184757352631	-0.107564	3.16129893398386	0.00232538391696517	0.0270096460380546	-1.8538	200024_at	RPS5	up	6193
0.944025811326315	0.0310897196521739	3.16117185284664	0.00232626999176527	0.0270096460380546	-1.85415	212224_at	ALDH1A1	up	216
-0.943243	-0.0441046	-3.15945	0.00233830577494763	0.0270875145932574	-1.85884	206059_at	ZNF91	down	7644
0.784271086347368	0.322191302536232	3.15778803999464	0.00234998016556125	0.0271527531889045	-1.86338	221286_s_at	MZB1	up	51237
0.572938472301053	0.146592389405797	3.15412843262968	0.00237587713071706	0.0273526691684671	-1.87335	214844_s_at	DOK5	up	55816
0.618542912870526	0.00208490613043478	3.14389607663797	0.00244970905708575	0.0279427386916023	-1.9012	208146_s_at	CPVL	up	54504
0.572784114536842	0.091534206173913	3.14324478976215	0.00245448030290961	0.0279662450699292	-1.90297	204256_at	ELOVL6	up	79071
0.545513888313684	0.0534722604057971	3.14263083961218	0.00245898597708692	0.0279662450699292	-1.90464	216483_s_at	MYDGF	up	56005
0.533793	0.165830291086957	3.14053255192831	0.00247444337819677	0.0280525064305799	-1.91034	205917_at	ZNF264	up	9422
0.645214	0.193464668333333	3.13741208800625	0.00249759884734857	0.0282718544321058	-1.91882	208615_s_at	PTP4A2	up	8073
0.52415253130421	0.110989972826087	3.13693956705344	0.00250112280171028	0.0282781032544444	-1.9201	200709_at	FKBP1A	up	2280
0.618065131795789	0.173246990405797	3.12899827777414	0.00256104672617975	0.0287707705088786	-1.94163	210164_at	GZMB	up	3002
0.603364754206316	0.0836676541449275	3.12880715128859	0.00256250533486614	0.0287726468471839	-1.94215	203827_at	WIPI1	up	55062
0.658234507747368	0.181511921594203	3.12386178060883	0.00260051752449836	0.0290530235171765	-1.95554	201031_s_at	HNRNPH1	up	3187
0.546658284857894	0.153938089231884	3.11840651037099	0.00264305955248963	0.0293684314635457	-1.97028	211798_x_at	IGLJ3	up	28831
0.635160508638947	-0.0857704	3.11644673932161	0.00265850051681929	0.0294509628795178	-1.97558	203987_at	FZD6	up	8323
-0.599036	0.145559344869565	-3.11607	0.00266147264457235	0.0294680050214405	-1.97659	206210_s_at	CETP	down	1071
0.501947930636842	0.0436473592173913	3.11540268054836	0.00266676096328557	0.0295118897064643	-1.9784	203234_at	UPP1	up	7378
0.527360230503158	0.152999310695652	3.10670847171447	0.00273648475065474	0.0300298870888353	-2.00185	206513_at	AIM2	up	9447
0.800061155201052	-0.0357628	3.09918501703291	0.00279818887020846	0.0305265687863045	-2.0221	200866_s_at	PSAP	up	5660
0.917728271698947	0.29270688484058	3.09354827498387	0.00284526689735837	0.0308588172699379	-2.03725	202965_s_at	CAPN6	up	827
0.582039231195789	0.0317653674782609	3.09139324578724	0.00286346009659659	0.0309882318812305	-2.04304	209788_s_at	ERAP1	up	51752
0.527991523374737	0.169616654724638	3.08685412383124	0.00290213575244571	0.0313124998585098	-2.05521	201282_at	OGDH	up	4967
-1.44375	-0.102633	-3.08331	0.00293270620733258	0.0315591723069212	-2.06472	211663_x_at	PTGDS	down	5730
1.15002502886947	0.764518665594203	3.08293306110359	0.00293593675119922	0.0315655709490662	-2.06572	203290_at	HLA-DQA1	up	3117
-1.21862	-0.323454	-3.08163	0.00294721349911029	0.0316105320749542	-2.0692	206840_at	AFM	down	173
0.933011850402105	0.325181935072464	3.0808410567824	0.00295412037906602	0.0316541316423539	-2.07132	216566_at	IGLV@	up	3546
-0.624484	-0.0320129	-3.07996	0.00296177271462872	0.0317056274693821	-2.07367	220331_at	CYP46A1	down	10858
0.522807148347368	-0.0365301	3.06454477567108	0.0030994023463359	0.0327695235260203	-2.11487	218313_s_at	GALNT7	up	51809
0.600453065513684	0.208169358434783	3.05807296779859	0.00315892370732664	0.0332725028028915	-2.13211	202988_s_at	RGS1	up	5996
0.627606788132631	-0.102002	3.05698637402561	0.00316902088018884	0.0333630804101923	-2.13501	204135_at	FILIP1L	up	11259
-0.808034	-0.132255	-3.05312	0.00320516396883937	0.0336411539914353	-2.14529	203559_s_at	AOC1	down	26
-0.698808	0.233829893811594	-3.0508	0.00322710949753074	0.0338148251535711	-2.15147	220381_at	ARHGAP28	down	79822
0.55554901162421	-0.0307361	3.04329968468647	0.00329880399192132	0.0343720563741961	-2.17138	209417_s_at	IFI35	up	3430
0.806715264667368	-0.193302	3.03377398787422	0.00339203123848501	0.0350952726346791	-2.19662	216438_s_at	TMSB4X	up	7114
-0.861011	0.367607115492754	-3.02885	0.00344121297023224	0.0353760504558669	-2.20965	220116_at	KCNN2	down	3781
0.549094103055789	-0.00499873	3.02006285140005	0.00353052931008073	0.0359302246315375	-2.23284	200996_at	ACTR3	up	10096
-0.757495	-0.0846392	-3.00402	0.00369924294189206	0.0372213346958127	-2.27506	206928_at	ZNF124	down	7678
-0.536575	-0.136094	-3.00135	0.00372808292332739	0.0373161386935674	-2.28208	220748_s_at	ZNF580	down	51157
0.702849353069473	0.0874440003768116	3.00128313940875	0.00372876620424119	0.0373161386935674	-2.28225	209277_at	TFPI2	up	7980
0.508836519233684	0.0145278190869565	2.99555314835821	0.00379127935817362	0.0376848751797121	-2.29728	203510_at	MET	up	4233
-0.552111	-0.086257	-2.98621	0.00389532502557788	0.0383286906337449	-2.32174	221188_s_at	CIDEB	down	27141
-0.942731	-0.147683	-2.98103	0.00395411817325518	0.0386158309362312	-2.33527	206030_at	ASPA	down	443
-0.667307	0.243614230217391	-2.97726	0.00399737685745557	0.0388862725997982	-2.3451	206283_s_at	TAL1	down	6886
0.582981080206315	0.0819507184057971	2.97126428383481	0.00406722060909328	0.0394217717422291	-2.36074	207847_s_at	MUC1	up	4582
0.502552099698948	-0.0318039	2.96501815557397	0.00414113233297581	0.0399532286624955	-2.37699	218162_at	OLFML3	up	56944
-0.917505	-0.0981794	-2.95986	0.00420309122915433	0.040445902078562	-2.39039	205712_at	PTPRD	down	5789
0.601942059518947	0.206761063376812	2.94969903060323	0.00432770925672054	0.0412883850586567	-2.41675	205579_at	HRH1	up	3269
-0.622432	-0.105162	-2.9366	0.00449339468837188	0.0423074190502368	-2.45062	213248_at	LOC730101	down	730101
-0.600488	-0.220286	-2.93424	0.00452384063035616	0.0424505466396142	-2.4567	202481_at	DHRS3	down	9249
0.552034668765263	0.0993734668115942	2.93180654562771	0.00455547264245427	0.0426754684844213	-2.46298	206082_at	HCP5	up	10866
-0.55943	-0.100233	-2.92819	0.00460283268860306	0.0429774025088667	-2.4723	203149_at	NECTIN2	down	5819
0.505818168389474	0.0418729831594203	2.91954908852534	0.00471785270588105	0.0437922400110492	-2.49453	200766_at	CTSD	up	1509
0.737999655466316	0.130375080492754	2.91954318261242	0.00471793221827526	0.0437922400110492	-2.49455	202035_s_at	SFRP1	up	6422
0.745053699361052	-0.0724605	2.91534667381286	0.00477474488559099	0.0441540024144087	-2.50532	221541_at	CRISPLD2	up	83716
0.531117378808421	0.0751979055652174	2.91436822849691	0.00478808176459166	0.0442222626325906	-2.50783	202625_at	LYN	up	4067
-0.664025	-0.148265	-2.91036	0.00484312877945081	0.0446012318395311	-2.51812	204476_s_at	PC	down	5091
0.603857532857894	0.101843258797101	2.90615513343071	0.00490139712189988	0.0449713278845021	-2.52888	202503_s_at	PCLAF	up	9768
0.833383264152631	0.0899094	2.90444914600773	0.00492524315108122	0.0450964412974256	-2.53325	204279_at	PSMB9	up	5698
-0.629028	-0.0313008	-2.89998	0.00498826098096257	0.045467876380075	-2.54469	220308_at	CFAP45	down	25790
-0.518521	-0.0866124	-2.89099	0.00511721755090102	0.0462834979218116	-2.56764	208322_s_at	ST3GAL1	down	6482
-0.946943	0.0558278149565218	-2.88543	0.00519849187899312	0.0467528476335606	-2.58181	215767_at	ZNF804A	down	91752
-0.624779	-0.0211419	-2.88432	0.00521478207432905	0.0468804278732156	-2.58462	208850_s_at	THY1	down	7070
-0.546677	0.0858836651304348	-2.88376	0.00522311742193738	0.0469364206569177	-2.58606	213592_at	APLNR	down	187
0.607628905485263	0.217730951028986	2.88130032149988	0.00525958581836993	0.047168998903312	-2.59231	205594_at	ZNF652	up	22834
-1.10809	-0.435594	-2.87863	0.00529944628434133	0.047450066268598	-2.59909	203790_s_at	RIDA	down	10247
1.15068349093158	-0.113367	2.87772853441644	0.00531300084499583	0.0474755201283241	-2.60139	201012_at	ANXA1	up	301
-0.543495	-0.191623	-2.87706	0.00532303077413912	0.0474894499621534	-2.60308	204019_s_at	SH3YL1	down	26751
-1.11626	-0.447285	-2.87348	0.00537723586588547	0.0478580437012907	-2.61218	220507_s_at	UPB1	down	51733
-0.706275	0.17416355242029	-2.86271	0.00554304281823833	0.0488652017656887	-2.63946	208611_s_at	SPTAN1	down	6709
-0.834384	-0.144475	-2.85067	0.00573421942763456	0.0499563016636491	-2.66989	201562_s_at	SORD	down	6652
0.714830916173684	0.0124262369565217	2.84237002823666	0.00586943541246743	0.0507021843437962	-2.69079	200052_s_at	ILF2	up	3608
-0.905999	0.223668098695652	-2.83984	0.00591125373031593	0.0508839364947625	-2.69716	203424_s_at	IGFBP5	down	3488
0.501375844775789	0.0798857087681159	2.83091109429797	0.00606097210909546	0.0517319063886282	-2.71958	219232_s_at	EGLN3	up	112399
-0.646033	-0.0569607	-2.83026	0.00607198135938893	0.0517861901772998	-2.72121	213715_s_at	KANK3	down	256949
0.763731375248421	0.10086022457971	2.82204331139639	0.00621312725579625	0.0527878855367556	-2.7418	203186_s_at	S100A4	up	6275
-0.713085	0.0228372058550725	-2.81234	0.0063836445149401	0.0535826860811306	-2.76604	206325_at	SERPINA6	down	866
0.537595001950526	-0.106366	2.81113392513991	0.00640512987704843	0.0536541819717088	-2.76905	201301_s_at	ANXA4	up	307
-0.67073	-0.0424454	-2.80839	0.00645433591968185	0.0538399516810952	-2.7759	206263_at	FMO4	down	2329
-0.663993	-0.231654	-2.80657	0.00648699354092282	0.0540025243315163	-2.78042	214606_at	TSPAN2	down	10100
0.785262089995789	0.294634053318841	2.79877006993229	0.00662931449250742	0.0547170207297472	-2.79984	203021_at	SLPI	up	6590
-0.806844	-0.270699	-2.7966	0.00666945603987908	0.0549229442621293	-2.80524	213929_at	EXPH5	down	23086
-0.742111	0.196363761376812	-2.79447	0.00670899677018012	0.0550270810442186	-2.81052	204121_at	GADD45G	down	10912
0.528639190105263	-0.0644919	2.79349866569027	0.00672707041431285	0.055074953186199	-2.81293	204640_s_at	SPOP	up	8405
0.580751691330526	-0.069607	2.78028107500672	0.00697803317272672	0.0564860628593144	-2.84567	204834_at	FGL2	up	10875
-0.619066	-0.0853245	-2.77726	0.00703661751320249	0.0568776227654615	-2.85315	214088_s_at	FUT3	down	2525
-0.552734	0.188780580753623	-2.77244	0.00713096103595357	0.057514996016632	-2.86504	209904_at	TNNC1	down	7134
-0.598222	0.0116898783333333	-2.7616	0.00734733420793735	0.0585972542215396	-2.89174	202053_s_at	ALDH3A2	down	224
-0.520239	0.264144414086956	-2.75974	0.00738505486493077	0.0588190444140374	-2.89631	213245_at	ADCY1	down	107
0.512235682457895	0.244597434014493	2.7550646872455	0.00748078695438866	0.0592895838377048	-2.9078	205901_at	PNOC	up	5368
-0.666432	0.0415419344927536	-2.75457	0.00749104763282056	0.0593159871244703	-2.90902	205856_at	SLC14A1	down	6563
-0.598401	-0.100563	-2.75395	0.00750375171739342	0.0593783245296378	-2.91054	207981_s_at	ESRRG	down	2104
-1.1316	-0.480953	-2.75364	0.00751013492975265	0.0593783245296378	-2.9113	203434_s_at	MME	down	4311
-0.573104	-0.0876557	-2.75278	0.00752793200282653	0.0594258473518663	-2.91341	205514_at	ZNF415	down	55786
0.576652684077895	0.0187706553333333	2.75062297119761	0.00757270794463148	0.0597125725513381	-2.9187	202531_at	IRF1	up	3659
-0.975835	0.249419757492754	-2.73756	0.00784908265240193	0.061223394344383	-2.95066	207526_s_at	IL1RL1	down	9173
-0.510599	-0.000841483	-2.73498	0.00790480905116846	0.061528801968162	-2.95697	215785_s_at	CYFIP2	down	26999
0.684671560990526	0.0634603738985507	2.72223402999934	0.0081850631336251	0.0629304185339277	-2.98801	203603_s_at	ZEB2	up	9839
0.805241775136842	-0.287869	2.72000930611528	0.00823491415678309	0.0631160380878609	-2.99342	208782_at	FSTL1	up	11167
0.786600736232632	0.217726267550725	2.71713299717425	0.00829977707852024	0.0634067674822344	-3.0004	205242_at	CXCL13	up	10563
-0.680438	0.177108972623188	-2.71603	0.00832480477257892	0.063554378313482	-3.00308	203821_at	HBEGF	down	1839
-1.14603	-0.0751495	-2.71384	0.00837453031800059	0.0638246362963048	-3.00838	219140_s_at	RBP4	down	5950
-0.894566	-0.374042	-2.70017	0.00869194727922636	0.0654820796548277	-3.04148	219054_at	NPR3	down	4883
-0.602852	0.063945556057971	-2.69729	0.00876004992590686	0.0658392821185651	-3.04843	206529_x_at	SLC26A4	down	5172
0.526901074546316	0.0662522976666667	2.69185778047744	0.00889015036327395	0.0665253206727087	-3.06153	212646_at	RFTN1	up	23180
-0.617062	-0.168078	-2.68802	0.00898317781961141	0.066884442609453	-3.07078	203725_at	GADD45A	down	1647
-0.660453	-0.075694	-2.6876	0.00899337371231654	0.0669156266497247	-3.07179	218820_at	C14orf132	down	56967
-0.55669	-0.00891567	-2.68655	0.00901883657703319	0.0670058852859103	-3.07431	219312_s_at	ZBTB10	down	65986
-1.42828	-0.0739081	-2.68147	0.0091437080454111	0.0676926288001824	-3.08652	202768_at	FOSB	down	2354
-0.53056	0.101812443130435	-2.68136	0.009146420644097	0.0676926288001824	-3.08679	206957_at	AGXT	down	189
-0.867995	-0.248015	-2.67992	0.00918209614682826	0.0678664750706348	-3.09024	205778_at	KLK7	down	5650
0.549275	0.0964144167826087	2.67540220956534	0.00929485272948707	0.0684274402692609	-3.10108	204158_s_at	TCIRG1	up	10312
0.567467763573684	0.109878945144928	2.67496133417404	0.00930592286803048	0.0684636868332612	-3.10214	205150_s_at	TRIL	up	9865
-0.893116	-0.281324	-2.67092	0.00940793405430093	0.0689852761073481	-3.11182	206119_at	BHMT	down	635
0.576255415250526	0.211360941347826	2.67080479215832	0.00941088360597166	0.0689852761073481	-3.1121	203936_s_at	MMP9	up	4318
0.680498211549474	-0.0685537	2.66964422620978	0.00944038218969138	0.0691332656277959	-3.11488	203854_at	CFI	up	3426
-0.548078	0.0172432687536232	-2.66565	0.0095425583248036	0.0696297320018505	-3.12443	205820_s_at	APOC3	down	345
0.670023128795789	-0.0504101	2.66205456176444	0.0096353778632734	0.0700015711535172	-3.13302	200974_at	ACTA2	up	59
-0.546953	0.00500566162318841	-2.65807	0.00973909301072852	0.0705324366059816	-3.14252	210619_s_at	HYAL1	down	3373
-0.526833	-0.144648	-2.65472	0.00982741736317914	0.0710105016540842	-3.15053	202912_at	ADM	down	133
-0.853309	-0.187117	-2.64985	0.00995674924318196	0.0718052777243006	-3.16212	209696_at	FBP1	down	2203
0.658503144416842	0.136392593130435	2.63768157420701	0.0102866333279483	0.0734472213611231	-3.191	218499_at	STK26	up	51765
-1.04272	-0.580471	-2.63509	0.0103580903937802	0.0738627335794624	-3.19714	207673_at	NPHS1	down	4868
-0.563914	0.0143933044202899	-2.6282	0.0105506210834477	0.0748046422265961	-3.21344	219100_at	STN1	down	79991
-0.712406	0.35861035673913	-2.62615	0.010608614658498	0.07514407273366	-3.2183	219825_at	CYP26B1	down	56603
-0.907592	-0.343857	-2.61774	0.0108490755472051	0.0762040084355341	-3.23813	221605_s_at	PIPOX	down	51268
-0.863302	-0.60311	-2.61229	0.0110073935554755	0.0769412319533504	-3.25095	220889_s_at	CA10	down	56934
-0.600946	-0.188074	-2.60913	0.0111002547572169	0.0772509763281854	-3.25837	220061_at	ACSM5	down	54988
0.519115955952631	-0.0177178	2.60310172636573	0.0112793767272989	0.0780817715584368	-3.27252	218854_at	DSE	up	29940
-0.652553	-0.141702	-2.60271	0.0112912328545474	0.0780921435270886	-3.27345	205675_at	MTTP	down	4547
0.507334940345263	0.0426138173623188	2.60049133765065	0.0113577363975354	0.0783817514646515	-3.27864	207996_s_at	LDLRAD4	up	753
-0.741396	-0.18715	-2.59744	0.0114500926241781	0.0787264547496343	-3.2858	201124_at	ITGB5	down	3693
0.509017545294737	-0.0215754	2.59603865551939	0.0114925387830164	0.0788868322497893	-3.28907	208692_at	RPS3	up	6188
0.768264796568421	0.0408922806666667	2.58877124815519	0.0117156738124499	0.0797890753653153	-3.30605	213800_at	CFH	up	3075
-0.672749	-0.209259	-2.5832	0.0118893217969431	0.0806020759800673	-3.31904	205079_s_at	MPDZ	down	8777
-0.556093	-0.0672209	-2.58163	0.0119386750630594	0.0808628350196945	-3.32269	212701_at	TLN2	down	83660
-0.627271	0.220523342057971	-2.58142	0.0119452699669721	0.0808829115666375	-3.32318	213075_at	OLFML2A	down	169611
-1.22623	-0.605124	-2.5776	0.012066278293523	0.081399114831645	-3.33207	204704_s_at	ALDOB	down	229
-0.653562	0.101915078144928	-2.57752	0.0120690073299333	0.081399114831645	-3.33227	205883_at	ZBTB16	down	7704
-1.03855	-0.391029	-2.57453	0.0121642117342723	0.0818429914842596	-3.33921	206515_at	CYP4F3	down	4051
-0.63378	-0.0676561	-2.5673	0.0123978797471906	0.0827929203717067	-3.35598	213861_s_at	EEF1AKMT3	down	25895
0.674520930375789	0.0942593734347826	2.56585843146313	0.0124451122577056	0.0829810732609718	-3.35934	204591_at	CHL1	up	10752
0.651557918786315	-0.070792	2.54917258027411	0.0130019061544513	0.0855667543287184	-3.3979	211075_s_at	CD47	up	961
-0.518398	-0.103988	-2.54825	0.0130333182405487	0.0856984524694211	-3.40002	204032_at	BCAR3	down	8412
-0.59929	-0.243995	-2.54499	0.0131450163791166	0.0861036929358207	-3.40753	218974_at	SOBP	down	55084
-0.822671	-0.216011	-2.54128	0.0132731517935644	0.0867348929246262	-3.41607	218029_at	RIPOR1	down	79567
0.561948327128421	0.0505655876666667	2.52998898253202	0.0136697921721834	0.0886056881831563	-3.44197	217823_s_at	UBE2J1	up	51465
0.509053935849474	-0.0370478	2.52978994721477	0.0136768810685913	0.0886212564179777	-3.44243	202096_s_at	TSPO	up	706
0.542143305490526	0.211555642463768	2.52638109697923	0.0137988075981529	0.089151982849203	-3.45023	220786_s_at	SLC38A4	up	55089
-0.698399	-0.247403	-2.5247	0.0138593961480283	0.089387888821548	-3.45408	205364_at	ACOX2	down	8309
-0.525773	-0.0198409	-2.52239	0.0139427556594412	0.0896400484344505	-3.45935	214598_at	CLDN8	down	9073
-0.789922	-0.201729	-2.51677	0.0141479210693697	0.0905150022005597	-3.47219	203913_s_at	HPGD	down	3248
-0.607859	0.0117884887536232	-2.51335	0.0142738578299659	0.0910463275375021	-3.47997	210064_s_at	UPK1B	down	7348
0.504112544013684	6.92445362318835e-05	2.51184569995005	0.0143297818504669	0.0911809626629111	-3.4834	209596_at	MXRA5	up	25878
-0.702872	-0.244476	-2.50812	0.0144687799617842	0.0917248182153294	-3.49188	205978_at	KL	down	9365
0.585475705653684	0.0361195067536232	2.50421002225027	0.0146160254018665	0.092167465131226	-3.50077	201785_at	RNASE1	up	6035
-0.601203	-0.0540687	-2.5027	0.0146732056666444	0.0923161891677249	-3.50419	205355_at	ACADSB	down	36
0.632641528037895	0.172754454275362	2.50149086639079	0.0147191969931478	0.0924702626667666	-3.50694	204337_at	RGS4	up	5999
-0.863757	-0.409057	-2.49871	0.0148253437089471	0.0929013169632109	-3.51324	205288_at	CDC14A	down	8556
-0.618943	-0.279964	-2.49554	0.0149471366701916	0.0933236711471314	-3.52042	213260_at	FOXC1	down	2296
0.861771822374737	0.32330859884058	2.49220067595334	0.0150766555777241	0.0938950674601512	-3.52799	205159_at	CSF2RB	up	1439
-0.659432	-0.254313	-2.48483	0.0153656202961121	0.0952155558655046	-3.54463	204388_s_at	MAOA	down	4128
0.54784996638421	-0.0766732	2.48440770046845	0.0153825091823746	0.0952725338710305	-3.54559	203517_at	MTX2	up	10651
-0.60938	-0.0620473	-2.48426	0.0153883272764667	0.0952767556247492	-3.54592	205896_at	SLC22A4	down	6583
-0.77847	-0.207048	-2.47953	0.0155765763644701	0.0960516561958808	-3.55658	217973_at	DCXR	down	51181
0.576061974908421	-0.13538	2.47705216452545	0.0156763008678039	0.0963899957030275	-3.56217	200936_at	RPL8	up	6132
-0.645304	0.394829572956522	-2.47306	0.0158380463384336	0.0969249983542937	-3.57115	220825_s_at	KIRREL1	down	55243
-0.535691	0.0605179330434783	-2.46783	0.0160517685480041	0.0976742004763421	-3.58289	219228_at	ZNF331	down	55422
0.509747294373684	0.145297612101449	2.46488072144647	0.0161735371663907	0.0980936257706739	-3.5895	203997_at	PTPN3	up	5774
-0.641827	0.0159029839130435	-2.46439	0.016194050927908	0.0981645911621784	-3.59061	221848_at	ZGPAT	down	84619
0.58950586246421	-0.202905	2.46074576469282	0.0163456565368381	0.0986466983975023	-3.59876	200887_s_at	STAT1	up	6772
0.617637390508421	-0.0557703	2.45527346602925	0.0165759703759656	0.0994513579492014	-3.611	202113_s_at	SNX2	up	6643
-0.61178	-0.112458	-2.44745	0.0169101809324899	0.100428712512151	-3.62845	200621_at	CSRP1	down	1465
-1.11029	-0.513713	-2.4369	0.0173709095250422	0.102194139911796	-3.65193	215389_s_at	TNNT2	down	7139
-0.667965	-0.191358	-2.43677	0.0173762988348842	0.102194139911796	-3.6522	204417_at	GALC	down	2581
0.523237120309474	0.00206860223188405	2.43209239733441	0.0175842126539749	0.103185104985965	-3.66258	200661_at	CTSA	up	5476
-0.536602	-0.0606775	-2.42712	0.0178076079145617	0.103957044421565	-3.67359	212944_at	SLC5A3	down	6526
-0.622889	-0.0383029	-2.42688	0.0178182463957138	0.103991898076321	-3.67412	206259_at	PROC	down	5624
-0.633426	0.0738911271594203	-2.40582	0.0187931644733124	0.107430157806513	-3.72055	213710_s_at	CALM1	down	801
0.531891348408421	-0.043247	2.40049041651184	0.0190471049999666	0.108158599971551	-3.73224	205047_s_at	ASNS	up	440
-0.820817	-0.436973	-2.39434	0.0193441693978952	0.109151484720595	-3.7457	204731_at	TGFBR3	down	7049
0.545317083229473	-0.053963	2.3926049937353	0.0194286748994126	0.109378971628561	-3.7495	201005_at	CD9	up	928
-0.813609	-0.239178	-2.3875	0.0196794878453637	0.110146897095733	-3.76065	206484_s_at	XPNPEP2	down	7512
0.70788543354421	0.261220894594203	2.3852464668123	0.0197908874679961	0.110607526373444	-3.76556	206834_at	HBD	up	3045
0.57540761934421	-0.0220424	2.38380159486805	0.0198627125829226	0.110869869258273	-3.76871	203196_at	ABCC4	up	10257
0.677708622789473	-0.130488	2.36728770304495	0.0207002876270335	0.113861804312944	-3.80459	201798_s_at	MYOF	up	26509
-0.71934	0.026109665115942	-2.36483	0.0208274016236874	0.114335146863204	-3.8099	205984_at	CRHBP	down	1393
-0.564446	-0.226216	-2.35995	0.0210825706096047	0.115083662207833	-3.82047	219165_at	PDLIM2	down	64236
-0.579833	0.0486789799855072	-2.35097	0.0215587987875333	0.116724242492135	-3.83984	203571_s_at	ADIRF	down	10974
-0.79459	-0.20836	-2.35077	0.0215693253547512	0.116724242492135	-3.84027	205625_s_at	CALB1	down	793
-0.968967	-0.636485	-2.34935	0.0216456728312579	0.117067408026689	-3.84333	203961_at	NEBL	down	10529
-0.735361	-0.256697	-2.34742	0.0217496652912924	0.117515715181693	-3.84748	219064_at	ITIH5	down	80760
-0.749298	-0.305265	-2.33501	0.0224286234790247	0.119843665882664	-3.87411	201041_s_at	DUSP1	down	1843
-0.61171	-0.101347	-2.33462	0.0224503006719031	0.119843665882664	-3.87494	205801_s_at	RASGRP3	down	25780
-0.58814	-0.126806	-2.32163	0.0231818283923359	0.122296421914644	-3.90269	209493_at	PDZD2	down	23037
-0.683494	-0.236021	-2.31797	0.0233919785747278	0.122843730954552	-3.91049	211303_x_at	FOLH1B	down	219595
-0.630903	-0.352264	-2.30945	0.0238868995522308	0.124561905740881	-3.92858	203474_at	IQGAP2	down	10788
-0.923489	-0.58974	-2.30737	0.024009145715068	0.125053013583018	-3.93299	207789_s_at	DPP6	down	1804
0.502986196683158	-0.0635048	2.3061319852428	0.0240824720239416	0.125376309716604	-3.93562	221484_at	B4GALT5	up	9334
0.561784027003158	-0.127021	2.30578182159043	0.0241031710488145	0.1254122886677	-3.93636	200737_at	PGK1	up	5230
-0.514999	0.000859509347826091	-2.3029	0.024274202109245	0.126050442980804	-3.94247	205776_at	FMO5	down	2330
-0.524234	-0.00462794	-2.30137	0.0243650503939939	0.126328820291724	-3.94569	209681_at	SLC19A2	down	10560
-0.637842	0.294069319463768	-2.30093	0.0243915219233942	0.126402196539989	-3.94663	205816_at	ITGB8	down	3696
-0.577575	-0.0402157	-2.29634	0.0246674764041104	0.127232547315204	-3.95633	212665_at	TIPARP	down	25976
-0.640547	-0.235945	-2.29604	0.0246854207863103	0.127266169603479	-3.95696	204745_x_at	MT1G	down	4495
0.525913796428421	0.0328924434347826	2.2928134244962	0.0248809466879153	0.127678875656859	-3.96377	205190_at	PLS1	up	5357
0.569776519061052	0.0303759228695652	2.29069421031743	0.0250101351428612	0.128053378719386	-3.96823	204220_at	GMFG	up	9535
0.605204697223158	-0.143592	2.27895813662044	0.025736368725133	0.130101767212704	-3.9929	208736_at	ARPC3	up	10094
-0.510264	-0.0745882	-2.27745	0.0258309877160542	0.130366314759977	-3.99606	213249_at	FBXL7	down	23194
-1.09161	0.695616073623188	-2.27453	0.0260149886001558	0.130909397118968	-4.00217	204965_at	GC	down	2638
-0.544559	0.361592114623188	-2.27356	0.0260763044191331	0.131099488500345	-4.0042	204726_at	CDH13	down	1012
-0.527248	-0.124121	-2.27247	0.0261458649815354	0.131296620931871	-4.00649	217974_at	TM7SF3	down	51768
-0.620702	0.253866514826087	-2.2695	0.0263354478557485	0.131718628622027	-4.01271	209469_at	GPM6A	down	2823
-0.854931	-0.341559	-2.25287	0.0274179155430119	0.134921339640308	-4.04735	205306_x_at	KMO	down	8564
0.519032091746316	0.127474349115942	2.24389823859324	0.0280180282206963	0.136726750202071	-4.06594	214038_at	CCL8	up	6355
-0.858983	-0.551076	-2.2397	0.028303006198934	0.137560330507694	-4.07463	220801_s_at	HAO2	down	51179
0.579494975461052	0.0805952831594203	2.22247552067127	0.0294982650674384	0.14100967489362	-4.11009	201831_s_at	USO1	up	8615
-0.546816	0.222924376101449	-2.22123	0.0295862094508337	0.14122749374673	-4.11264	205651_x_at	RAPGEF4	down	11069
0.531985146815789	0.066806066115942	2.2179101561749	0.0298224573234293	0.141804670607051	-4.11946	203665_at	HMOX1	up	3162
0.649346177625263	-0.0430367	2.21763228654571	0.0298422898423684	0.141834329918239	-4.12003	218802_at	MCUB	up	55013
1.43266046057895	-0.321251	2.21387485140441	0.0301116105487278	0.142570956045486	-4.12772	209116_x_at	HBB	up	3043
-0.548826	-0.216683	-2.2133	0.0301528365041069	0.142646607799144	-4.12889	219739_at	RNF186	down	54546
0.863517524728421	0.237381204608696	2.21032715430528	0.0303678540907571	0.143145299530215	-4.13497	201666_at	TIMP1	up	7076
-0.509892	0.132711378521739	-2.20873	0.030483658287617	0.143539305785932	-4.13823	207057_at	SLC16A7	down	9194
0.825292373550526	-0.553674	2.19697263780386	0.031349664427574	0.14607330567937	-4.16218	201590_x_at	ANXA2	up	302
0.645098249128421	0.337225	2.19031388657836	0.0318495228120853	0.147372703765505	-4.17569	204007_at	FCGR3B	up	2215
-0.616981	-0.169537	-2.18811	0.0320163041693537	0.147812395563004	-4.18015	213422_s_at	MXRA8	down	54587
-0.712777	-0.343148	-2.18594	0.0321818380479355	0.14820908520737	-4.18455	219985_at	HS3ST3A1	down	9955
-0.853333	0.384632140289855	-2.18001	0.0326367619381239	0.149475564493336	-4.19653	209540_at	IGF1	down	3479
0.51097492812421	-0.165004	2.1795860972725	0.0326695221490403	0.149564107051823	-4.19739	203817_at	GUCY1B1	up	2983
0.586054199073684	0.0397852236231884	2.1788554893111	0.0327260334808672	0.149730508903939	-4.19886	217860_at	NDUFA10	up	4705
0.520087392836842	0.0295467723913043	2.17696801629738	0.0328724224281159	0.150020400625923	-4.20267	208161_s_at	ABCC3	up	8714
-0.683563	0.30439710526087	-2.17577	0.0329658662810086	0.150241530921037	-4.20509	206717_at	MYH8	down	4626
-0.732069	-0.275766	-2.17066	0.0333661210143407	0.151415171692089	-4.21537	219803_at	ANGPTL3	down	27329
1.06291985523158	-0.547026	2.1559762016519	0.0345395046524107	0.15450533034975	-4.24481	201426_s_at	VIM	up	7431
-0.526078	-0.0414449	-2.14399	0.0355238316956156	0.156830043337936	-4.2687	201635_s_at	FXR1	down	8087
-0.593888	-0.0720188	-2.13848	0.0359846970770723	0.158071487073212	-4.27965	220604_x_at	FTCD	down	10841
-0.609353	-0.375873	-2.13086	0.0366310187217964	0.160131319479093	-4.29477	213845_at	GRIK2	down	2898
-0.659365	-0.157841	-2.12464	0.0371652417604481	0.161326985716583	-4.30705	205682_x_at	APOM	down	55937
-1.23666	-0.683052	-2.10476	0.0389196209900121	0.16585281968649	-4.34612	211298_s_at	ALB	down	213
-0.834156	-0.434106	-2.10233	0.0391392453077533	0.166347986368262	-4.35088	210121_at	B3GALT2	down	8707
0.578726793644211	0.103768144913043	2.10209235317864	0.0391604721431219	0.166370625999673	-4.35134	218237_s_at	SLC38A1	up	81539
0.922265942975789	0.552198471985507	2.09403089500252	0.0398960357450208	0.167944820160965	-4.36708	203915_at	CXCL9	up	4283
0.536719227411579	-0.108613	2.08617279442198	0.0406245401692051	0.169887907142741	-4.38236	203476_at	TPBG	up	7162
-0.626125	-0.131858	-2.08447	0.040783525543852	0.170360884781622	-4.38566	213110_s_at	COL4A5	down	1287
-0.590349	-0.261776	-2.07547	0.0416352010209701	0.172591621351721	-4.4031	215104_at	NRIP2	down	83714
-0.922669	-0.413215	-2.07318	0.0418539445724159	0.173015461725684	-4.40752	218678_at	NES	down	10763
0.736774286571579	-0.150783	2.07253474975577	0.0419162501364328	0.173144502927742	-4.40878	202291_s_at	MGP	up	4256
-0.565826	-0.29589	-2.07067	0.0420959678004744	0.17350080937857	-4.41238	204334_at	KLF7	down	8609
0.611905902048421	0.22727464142029	2.06970329141154	0.042188835880395	0.173722864493079	-4.41424	204236_at	FLI1	up	2313
-0.657676	-0.382071	-2.06623	0.0425255945938295	0.174738827629654	-4.42094	205471_s_at	DACH1	down	1602
1.02309465905895	0.157955030231884	2.05840401674229	0.043291932398685	0.17640650778224	-4.43598	210809_s_at	POSTN	up	10631
-0.515299	-0.190728	-2.04848	0.0442813900718432	0.179062720390352	-4.45499	206874_s_at	SLK	down	9748
0.787604062042105	-0.132716	2.04763029285629	0.0443668191924178	0.179278003110737	-4.45661	202859_x_at	CXCL8	up	3576
-0.562759	0.204993861014493	-2.02878	0.0463027474381976	0.18383288267345	-4.49248	203934_at	KDR	down	3791
-0.729733	-0.296567	-2.01806	0.047435938873588	0.186789187650856	-4.51275	206930_at	GLYAT	down	10249
-0.563885	0.166384426188406	-2.01301	0.0479775691625264	0.188102130980922	-4.52225	213661_at	PAMR1	down	25891
-0.592632	-0.277189	-2.00442	0.0489115910944425	0.19049012496694	-4.53839	220148_at	ALDH8A1	down	64577
0.521177715012632	0.042795681173913	2.00209561674542	0.0491675426027836	0.191186131360134	-4.54275	209732_at	CLEC2B	up	9976
-0.553093	-0.127211	-1.99883	0.0495285042077672	0.192086784163724	-4.54886	204347_at	AK4	down	205
-0.696865	-0.504932	-1.99754	0.0496712725278014	0.192305689624927	-4.55127	214788_x_at	DDN	down	23109
