# Supplementary material for: Copper metabolism-related biomarkers and therapeutic targets for diabetic nephropathy
Source: PeerJ. 2025 Dec 19;13:e20468. doi: 10.7717/peerj.20468 (PMC12721120; doi:10.7717/peerj.20468)
Supplement: Supplemental Information 5 [file peerj-13-20468-s005.xlsx]

## Sheet: DE_CMG_exp_39
Supplementary Table S3: The expression levels of the DE-CMGs in GSE30122.
	GSM756992	GSM756993	GSM756994	GSM756995	GSM756996	GSM756997	GSM756998	GSM756999	GSM757000	GSM757001	GSM757002	GSM757003	GSM757004	GSM757005	GSM757006	GSM757007	GSM757008	GSM757009	GSM757010	GSM757011	GSM757012	GSM757013	GSM757014	GSM757015	GSM757016	GSM757017	GSM757018	GSM757019	GSM757020	GSM757021	GSM757022	GSM757023	GSM757024	GSM757025	GSM757026	GSM757027	GSM757028	GSM757029	GSM757030	GSM757031	GSM757032	GSM757033	GSM757034	GSM757035	GSM758485	GSM758486	GSM758487	GSM758488	GSM758489
C3	4.15216	0.156142	4.03521	4.77742	2.17367	-0.156143	2.9083	1.65457	1.53314	-0.496924	3.22661	-0.850727	-1.29444	-1.14403	-0.868372	-1.65823	-0.214789	0.280553	0.517642	-0.756079	-0.480741	-0.427951	-0.305545	3.7983	4.05517	4.96951	5.14715	3.2016	2.30617	2.93031	1.14435	2.71858	-1.5955	-0.400992	0.305545	-0.990922	-0.65338	-0.578907	-0.592075	-0.835076	-0.861439	-1.39701	0.949846	-0.406644	-0.0598178	4.24309	-0.283086	-0.777406	-0.628716
SERPINA3	3.41834	0.261566	2.11494	3.76259	2.11702	0.602076	2.57252	0.0918512	1.71051	-0.699375	-0.0918512	-0.979898	-0.538513	-0.997539	0.712752	-0.503542	-1.1381	-0.186198	-0.772491	0.798254	-0.634549	-1.10427	-0.714385	3.76154	2.82174	2.89975	3.43283	3.04124	0.530932	3.07554	-0.29814	3.5858	-1.29566	-0.175215	-0.883228	0.175215	-0.99727	-0.835984	-0.585488	-0.7872	0.908654	-0.705647	0.781618	-0.851178	-0.237266	0.406564	-0.267218	-0.0741215	-0.20699
PLA2G4A	1.82146	-0.0342746	0.262335	1.04893	0.530153	-0.0335031	1.97671	1.59995	0.848037	-0.2286	0.0335031	-0.161673	-0.294524	-0.0865369	0.691323	0.681015	-0.0958333	-0.254944	0.129527	-0.265756	-0.309418	-0.337757	0.809741	-0.0305176	0.66699	1.58737	2.00423	1.34787	0.684903	1.05142	0.164268	1.74805	0.0276937	-0.0276937	-0.280296	-0.389271	-0.565291	-0.152311	-1.08719	-0.789983	-0.702749	1.70611	-0.66404	-0.156813	-0.0611906	0.167308	-0.173479	-0.163664	-0.021522
CASP3	0.0858064	7.96e-05	0.732613	-7.96e-05	0.442641	-0.990122	0.744295	0.767318	0.368772	-0.348879	-0.594616	-0.379648	-0.0611777	-0.0876479	-0.020483	0.0857692	0.364078	-0.280412	0.0531702	0.0905261	-0.266023	-0.0933242	-0.150639	0.566066	0.665452	1.38573	1.71442	0.749261	0.518857	0.920188	0.323671	1.57994	-0.645232	-0.177443	0.0243416	-0.767677	-0.604129	-0.0243416	-0.338932	-0.169567	-0.101812	-0.272488	-1.16564	0.20284	0.0412078	-0.114084	0	0.129012	0.254969
CD36	0.722603	1.16252	1.90545	0.806908	0.0904498	0.202556	0.724724	0.547123	0.272178	-0.389066	-0.293098	-0.882681	-0.342476	-0.109944	-0.244355	-0.443586	-0.108696	0.307868	0.410604	-0.289721	-0.0904498	-0.294641	4.18328	-0.0549321	0.117691	2.32359	1.00183	0.0869045	-0.0179453	1.09637	-0.0844951	1.11857	-0.196786	-0.140068	-0.734414	0.16899	0.0179453	-0.37164	-0.303561	-0.544202	-0.590648	0.624841	0.183767	-0.341396	-0.0541816	0.172812	-0.0916796	0.076088	0.142063
CCL2	0.694115	0.467285	0.523603	-0.266188	-0.240848	-0.435081	0.960002	1.6194	3.08639	-0.0771251	0.544891	-0.343954	-1.19541	-0.1203	1.63723	-0.914699	-0.113633	0.0771246	0.54013	-0.808433	0.376353	-0.600237	0.862248	0.169264	1.04307	1.45032	0.930494	0.737426	0.186265	2.7385	1.18173	0.995298	-1.0712	-0.639273	-1.47176	-1.24818	-1.33385	-0.0566425	-1.34224	-1.23092	-0.388896	0.0566425	-0.605024	-0.131072	0.268212	0.798265	-0.0114484	-0.929852	0.121114
FMO3	1.0207	-0.348663	0.543255	-0.69954	0.566763	0.512773	2.20242	1.50322	0.629191	-0.201208	0.296503	-0.34811	0.081892	-0.146618	-0.081892	-0.185255	-0.353807	0.342842	0.0954919	-0.543144	-0.303629	-0.348663	0.78438	1.06428	0.287706	1.45658	-0.47701	1.24552	0.371169	0.798944	-0.122855	2.17755	1.29925	-0.20181	-0.129814	0.0404291	-0.45377	-0.0404291	-0.447516	-0.330453	-0.761217	-1.0204	-0.273329	0.231326	-0.0409365	0.245579	-0.124567	0.00442457	-0.0392356
TKT	0.3681	-1.02868	0.123941	-0.00496244	1.49071	2.08008	1.17589	0.926776	0.684734	-0.222319	0.00496244	-1.06433	-0.523	-0.694	-0.623716	-1.11402	-0.881978	-0.151894	-0.0334344	0.205167	0.627228	0.31048	0.360108	0.419532	0.551712	0.0177927	0.923572	1.5353	1.10554	0.585733	-0.407676	-0.436508	-0.212293	-0.0564771	0.101019	-0.336185	-0.112047	-0.467131	0.0423141	-0.0177922	-0.271009	-0.99771	-0.148937	0.380231	0.18101	0.150815	-0.785216	-0.526934	-0.294267
AHR	0.292405	-0.353406	0.748763	0.044395	-0.065002	-0.30884	0.188891	0.649273	0.0105538	-0.138069	0.24999	-0.317643	-0.127337	0.102501	0.187964	0.0978732	-0.0105538	-0.246155	0.150937	-0.181945	-0.28876	-0.0992298	-0.392823	0.328861	0.603345	1.51749	1.9593	0.603506	0.455691	0.873013	0.511289	1.9898	-0.202576	-0.243128	-0.364418	-0.915994	-0.413931	-0.112179	0.266906	-0.0903692	-0.00414515	0.00414562	-0.282968	-0.109235	0.142483	0.609658	0.0219941	0.0376687	0.432026
ALDH18A1	0.432908	-0.199147	0.224213	0.244999	-0.0852232	0.565424	2.0587	1.26221	-0.339055	-0.0730782	-0.477927	-0.519948	-0.0787754	0.000609	0.174099	-0.0253654	-0.183062	-0.000609	0.293512	-0.0930357	0.0869751	0.329074	0.369794	-0.0499878	0.333926	0.0922165	0.192418	1.39233	1.08509	-0.556793	0.694766	1.14987	-0.776354	-1.05293	-0.995752	-0.718477	-0.350704	-0.334328	0.0499878	0.162507	0.150862	-0.342274	-0.864364	-0.649493	0	-0.248385	-0.267341	-0.138447	-0.0215726
LPL	-2.21942	-1.9754	-2.26756	0.00600386	-2.54963	-0.0403175	-1.37992	-0.576595	-0.654935	2.50605	0.866326	1.40261	0.278196	0.18597	-0.00600433	0.971411	2.75871	-0.797698	-0.152647	0.0423331	2.33103	0.926293	-0.0233426	-0.893015	0.29715	-0.815929	-1.27246	-0.492877	0.408626	-0.464459	-0.450145	-1.08723	-0.125201	0.187358	-0.131911	0.0233426	1.70541	0.438806	0.664036	0.772456	2.74789	2.30493	-0.431505	0.903818	2.68694	0.782447	1.40087	0.376245	0.0808101
F5	-1.8939	-1.38035	-0.91226	-0.517343	-1.75365	-1.09077	-1.15986	-0.454436	-0.301415	0.825967	-0.0917616	0.0917611	0.867238	0.473524	0.264862	0.184981	0.767153	0.454623	1.61606	-0.561453	1.10343	0.354026	0.0757866	-0.867932	-0.308978	-0.493373	-0.0102634	0.190163	-0.118948	0.153122	-0.270794	-0.247212	0.278649	-0.435744	-0.619047	0.584454	0.0231652	-0.21742	0.190828	0.170359	0.111419	0.0102634	0.496307	-0.273787	1.02214	0.226651	0.490179	1.33697	0.9401
ADH1B	3.93075	-0.933435	2.39501	0.67495	1.62619	0.883893	2.80274	2.95459	1.73884	-0.444854	0.00480652	-0.00480652	-1.48951	-0.236448	0.418768	-0.144838	-0.816765	0.36756	-0.373304	-0.849481	-0.788828	-0.816531	-0.626931	0.716817	1.61397	1.6522	1.92305	0.33758	-0.313073	1.3412	-0.049962	3.50031	1.44022	-2.38397	0.049962	-1.8893	-1.73969	1.30884	-2.16077	-1.07906	-1.50739	2.55495	-1.81033	-1.36937	-0.171229	0.191859	0.114925	-1.20832	0
GPX1	1.13439	-0.197501	-0.472346	0.505299	1.04181	0.937656	0.754431	0.613228	1.48284	-0.0889835	0.0889835	-1.08971	-1.16941	-1.05665	-0.983521	-1.29685	-1.92959	0.361871	0.401528	0.613878	-0.256936	-0.456882	-0.143124	0.971734	0.401397	1.1102	-0.341655	0.418994	0.495865	0.646537	0.0722199	0.295304	-0.0722199	-0.11119	0.642823	-1.93955	-0.505655	-0.899157	-1.10116	-1.3469	-1.30542	0.287498	-0.277611	0.764936	0.0603609	0.323392	-0.82972	-0.940863	-0.859162
ADA	0.619104	0.167948	2.64868	2.47967	0.473108	-0.424971	-0.205949	-0.2585	-0.0772529	-0.559194	0.431674	-0.00195742	-0.0556641	0.272339	0.623001	-0.0786734	-0.502339	0.193429	0.680238	-0.360876	0.00195694	-0.508891	-0.218753	0.577553	1.09071	3.30866	1.5774	-0.167709	-0.276807	0.980299	1.02074	0.962246	-0.304647	-0.0702252	-0.666525	0.531953	-0.343	-0.0181155	-0.545442	0.018116	-0.0691485	0.374515	0.27214	-0.613098	-0.165534	0.829568	0.00642061	0.516212	0.628208
NEU1	0.997506	-0.974308	-1.30651	-0.675862	1.74586	1.83255	1.93463	1.81061	1.14455	-0.332028	-0.211507	-0.334634	-0.425935	-0.745643	-0.213781	-0.555374	-0.986903	0.307582	0.462459	0.452802	0.47778	0.211507	0.535986	0.542785	0.905876	0.152105	0.618012	1.62782	1.35019	0.687639	-0.112121	0.285605	-0.922939	-1.16588	0.112121	-0.737265	-0.240149	-0.588222	-0.424091	-0.491952	-0.226171	-1.10382	-0.671697	1.03057	-0.069212	-0.0352602	-0.150529	-0.253878	-0.423784
AASS	-0.435333	0.678912	-0.789265	-1.32117	-0.581295	-0.532991	-0.185657	-0.243578	-0.752673	0.395828	-0.0800638	0.121316	1.19534	0.638627	0.324322	0.716779	0.273338	0.0426488	0.315456	-0.404614	-0.0426493	0.318012	-0.0694575	-1.25553	0.141016	-0.635727	-1.21855	-0.231205	0.0535951	-1.27656	-0.132943	0.0633445	0.261403	0.393713	0.211461	-0.343532	-0.00995207	0.00995255	0.669055	0.294575	0.721949	-1.4388	0.433856	-0.056077	0.149019	-0.381706	-0.19055	0.777331	0.317657
LIPG	1.20535	0.147506	1.77603	-0.109708	0.921652	0.117479	2.58348	0.38196	-0.266855	-0.505161	-0.142708	-0.389265	-0.280442	-0.185892	0.92672	0.164491	0.109708	0.461513	-0.428544	-0.172134	-0.169536	-0.317747	-0.390607	-0.0230756	0.0230756	1.38354	1.51677	1.89789	0.249553	0.142808	-0.349338	2.25017	-0.467856	-0.0273342	-0.625664	-0.303856	0.455411	0.427315	-0.0403104	-0.137162	1.31355	0.934133	-0.771974	-0.955786	-0.171052	0	-0.308647	-0.236632	-0.108948
SLC31A2	-1.27366	-0.472336	-1.25912	-0.611144	-1.34125	-1.1279	-1.39673	-0.834389	-1.15541	-0.28699	0.260077	0.776791	0.879049	0.421562	0.426662	0.668555	0.107454	0.389214	0.864146	0.58682	0.0394087	-0.0394087	-0.0202022	-0.425114	0.16007	0.541342	-1.06296	-0.308012	-0.0781617	-0.506564	-0.350598	-0.226421	0.118885	0.0202026	0.697639	-0.248818	0.0814266	0.46627	1.59881	0.958213	0.912652	-0.449226	-0.435716	0.846298	-0.379209	0.154959	0.771222	0.797558	0.41881
CYP27B1	-0.188834	0.131289	-4.13438	-2.55718	-0.800089	1.56501	0.938479	0.861015	-3.65679	1.76612	-1.73784	-0.183846	1.57243	0.168182	1.21565	0.022027	0.620194	-0.63692	-1.06869	-1.61229	-0.022027	0.979132	-0.145735	-3.91463	-1.5664	-5.13736	-5.0907	0.443638	0.319915	-5.42127	-0.565447	-3.41345	0.145735	1.16946	-0.627005	-1.951	1.02638	0.441654	1.52182	0.797198	1.00996	-4.44412	1.45474	1.41671	0.802821	-2.89495	-1.30368	0.557612	-0.808282
IGFBP1	-0.275939	-0.0728812	-0.793962	-0.430164	-0.832929	-0.60714	0.559186	-0.127184	-0.127687	-0.085125	0.0728812	2.99614	-0.165398	3.62065	3.91508	-0.584562	3.94758	1.17385	2.14399	0.333708	3.61829	0.125151	0.246186	-0.712476	-0.491023	-0.264452	-0.485711	0.634172	-0.129513	-0.12048	-0.101595	-0.143519	0.316716	0.101595	-0.134946	-0.159644	0.694894	1.68099	0.206594	2.79365	2.45937	-0.297225	0.256181	1.31248	-0.946293	-0.294599	2.02283	-1.07891	2.66477
VEGFA	-1.96316	-0.0497684	-3.74695	-1.27967	-2.31307	-0.651694	-1.49252	-0.752232	0.0909367	0.123751	-0.28186	0.40177	0.22718	0.168634	-0.120538	0.100195	0.258305	-0.0692863	0.533085	0.0497675	0.197431	0.0903397	0.63202	-1.04156	-0.843626	-3.26833	-1.37711	0.0363274	0.121717	-1.01582	0.228878	-0.0637684	0.208408	0.41717	-0.595192	-1.10819	-0.25005	0.624525	-0.0363274	0.142118	0.726564	0.471834	0.11751	-0.091404	0.350818	0.0586157	0.867334	0.615509	0.507812
ALDH1A1	0.421387	-1.60828	0.0896454	-1.48017	0.747806	1.34014	3.14455	2.54485	1.5311	0.374393	0.0517936	-1.95723	-0.444304	-1.0382	-0.533093	-1.28979	0.902871	-0.325458	-1.47628	-0.0517936	0.29396	-0.225933	1.42319	-0.216575	1.15066	-1.03279	-1.18142	2.53896	1.5019	0.926592	0.486908	1.25972	-0.213564	-2.0453	0.0445175	-1.63165	-0.303245	-0.162005	0.204548	-0.0445175	0.560516	-1.52018	-2.27968	1.60961	0.426125	0.183184	-1.95375	-0.355688	-1.00129
CETP	-0.400977	-0.727464	-0.432891	0.853789	-1.24235	-0.969142	-0.94571	-1.2525	0.00473738	0.147307	0.633866	0.870262	0.688588	1.17536	1.84151	0.637325	-0.640403	-0.491241	1.76778	0.271502	-0.00473738	-0.187207	-0.284385	-0.066802	1.15615	0.491612	0.172377	-0.688476	-0.325806	0.00623369	-0.497367	-0.333001	0.366278	0.451353	-0.00623369	0.363277	-0.508751	-0.0614128	0.561465	0.436198	0.798662	-0.419884	-0.379389	0.465508	0.35531	1.0506	1.20238	0.958661	1.47317
OGDH	0.602447	-0.087081	-0.756489	0.13004	0.830441	1.60113	1.7567	1.9007	0.54557	0.0379133	0.0358858	-0.361369	-0.347632	-0.187097	-0.47977	-0.319603	-0.645138	0.0161262	-0.386635	0.291204	-0.0696506	-0.0161257	1.07898	-0.0332575	0.602951	-0.258269	0.0332575	1.60761	1.85012	-0.147172	-0.0512481	-0.714276	-0.140398	0.778904	0.631718	-0.117094	0.0455222	-0.0333662	-0.642041	-0.596301	-0.185865	0.0903664	1.18419	1.25504	0.0220761	0.266494	-0.401905	-0.635738	-0.445773
AOC1	-0.565613	-0.580644	-2.91469	-1.93875	0.605155	1.33345	-0.394977	0.148025	-0.508691	0.687579	-0.246622	-0.148559	0.199054	0.197715	0.392187	0.0020771	-1.02076	-0.0020771	-0.407468	0.678972	0.41909	0.724733	0.825492	-0.587799	-0.232313	-2.86852	-1.84896	-0.634016	0.777037	-1.23277	-1.3293	-1.69007	0.62511	-0.792324	0.232313	-1.47841	0.850188	0.847953	1.05322	1.80991	1.76098	-1.68451	1.23372	1.23256	0.293503	-0.621472	-0.662725	-0.280895	-0.301999
ALDH3A2	0.712561	-0.454844	-0.630643	-0.977961	-0.148731	0.928258	0.656205	0.512382	-0.867738	1.44832	-0.0882578	-0.013113	0.81394	0.013113	0.0597725	-0.348454	0.158009	0.679535	-0.44667	-0.419645	-0.361621	0.11804	-0.214201	-0.962077	-0.104824	-1.37428	-2.06663	0.104824	0.269089	-2.06073	-0.348672	-0.986266	0.530336	0.371076	0.160267	-0.863479	0.244184	0.924983	0.966679	0.592643	0.474082	-0.98733	-2.39677	0.21457	1.32662	-0.302441	-0.175479	0.661357	-0.084444
RBP4	-1.25414	0.0983028	-2.3755	-2.66704	-2.68526	2.76866	-2.30357	0.0683193	0.779347	-0.408674	1.96412	0.447144	-4.02072	-0.597142	0.772434	-0.187419	1.25514	0.0347748	-0.230829	1.67967	1.91454	-0.0347748	1.48467	0.0721731	-4.19348	-2.41131	-3.5501	-0.484714	-0.564539	1.44442	-0.420388	-1.01231	0.861353	0.354962	2.1542	-0.0749807	-0.839679	1.52043	-0.0721731	1.847	2.64146	-1.41109	1.49397	1.89061	-1.14302	1.13817	-0.138802	-5.00107	-1.20985
AGXT	-0.652768	0.734718	-0.602864	-0.314234	-0.348279	1.38752	-0.798269	0.608773	-0.552426	0.0481505	0.291475	-0.222039	-0.373211	0.0351744	0.276978	-0.0351744	0.887225	0.0386686	-0.359386	0.151978	0.217818	-0.398922	0.337786	-0.420574	-0.115633	-0.607333	-1.23699	-1.04101	0.262522	-1.09771	-0.578542	-0.335068	-0.252653	1.15245	1.87548	0.389452	0.135624	0.507935	1.10832	1.3605	1.92458	-1.18731	-0.477919	0.115633	-0.146579	0.0620856	-0.260687	-0.687545	-0.427716
BHMT	-0.609168	-0.490376	-3.17044	-1.06682	0.220074	0.979112	-0.216782	0.411727	-0.864734	0.160821	-0.241178	-0.517293	-0.000766	0.000766	0.0352726	-0.177464	0.82626	0.128137	-0.123355	0.0683775	0.590919	0.715529	0.664709	-1.37892	-0.0112886	-2.84219	-6.50024	-0.13947	0.338278	-2.03906	0.0112877	-0.937376	0.0788135	-0.275434	0.834995	-1.25303	0.602379	0.355719	0.26935	0.72077	0.328698	-4.24564	-1.13602	0.945171	0	-0.401036	-0.705815	-0.163231	-0.0689907
APOC3	-0.888218	0.365123	-0.0483475	-0.72428	-0.518042	0.11159	-0.344266	-1.19395	0.823792	1.41491	-0.974604	-0.288648	-0.680005	-0.229632	-0.158916	0.124195	0.048348	0.812278	0.055531	0.813049	0.20579	0.518779	-0.228908	-0.704111	-0.579618	0.0877438	-1.27206	0.193295	-0.160392	-0.0877433	-0.344756	-1.70524	-0.313922	0.298551	1.95242	1.80503	1.09179	0.474606	-0.150111	1.35527	0.724624	-1.22902	0.901088	1.02079	1.09378	-1.50518	-0.665206	-0.712619	-0.58582
MTTP	0.804119	-0.226001	-1.34794	-1.20868	0.653031	0.100049	-0.0202904	-0.276217	-0.757645	0.0202904	-0.608111	-0.421418	0.411398	0.460887	-0.590433	0.442111	0.610001	0.232462	-0.733327	-0.520072	0.0590577	0.20896	1.09418	-1.34738	-0.0595908	-2.61488	-3.02197	-0.637384	-0.901335	-2.54912	0.416613	0.223676	-0.831466	-0.648399	0.759416	-0.0830035	0.218451	1.10631	0.634532	1.57949	0.291281	-2.62153	0.343033	0.0595903	-0.285246	-1.04649	-0.717455	0	0.108962
MAOA	0.431594	0.204565	-3.21275	-0.692997	-0.176632	0.981134	0.340845	0.0262346	-0.634544	-0.207289	0.466323	-0.751042	0.353666	-0.507974	-0.155512	-0.420872	-0.0262346	0.154381	-0.871722	0.114779	0.114959	0.579004	0.478725	-0.969509	-0.032938	-3.09155	-5.37477	-0.122248	-0.446653	-2.26402	0.679035	-0.0345993	0.0306225	0.00908279	0.309839	-1.403	0.151417	0.209188	0.743011	0.508682	0.418275	-1.45767	-0.00908279	0.624584	-0.623296	0.0712194	-1.13691	0	-0.932765
PGK1	-0.130913	-2.0927	-1.54825	-0.157104	0.0135889	0.93398	1.92305	1.86674	0.668292	-0.0135889	-0.540313	-0.384248	-0.442662	-0.33064	-0.274226	-0.707419	1.1605	0.202876	0.207496	0.225966	0.353587	0.222514	0.584623	-0.518459	0.945401	-0.544133	-0.190958	1.25874	1.37848	-0.0922155	0.0368395	0.986315	0.082819	-1.60748	-0.602915	-3.09119	0.147234	-0.150936	-0.0368395	0.24621	0.297062	-1.37223	-1.7752	0.694538	-0.177062	-0.772558	-0.523517	-0.555677	-0.522424
HMOX1	2.31404	-0.482417	-0.277833	0.0205832	2.60275	2.81812	1.33374	1.42774	0.356014	-0.0205832	-0.193051	-0.219599	0.18401	-0.468036	0.300135	-0.699777	-0.89942	0.0745363	-0.645941	0.111711	-0.254069	-0.194489	0.203167	0.0654793	0.37419	-0.833115	-1.31042	0.578675	0.529678	-0.784864	-0.049345	-0.292438	0.0132837	-0.683963	0.35656	0.37914	-0.0132837	-0.0433826	0.241321	-0.236319	0.515049	-2.87688	0.650854	-0.257586	-0.171373	-0.380573	-0.328689	0.0477457	-0.681055
HBB	1.80116	1.29611	-1.72942	0.14089	-0.091074	0.091073	-0.474127	0.714602	0.345691	-5.55776	1.21743	-4.64785	-4.86352	-1.70547	-1.69553	-4.80012	-3.30549	-0.861129	1.79684	1.76256	1.91294	1.155	-0.210952	5.49668	1.98608	2.46826	-1.4158	-0.132259	-1.2734	0.641936	0.311124	3.65468	3.78591	-0.306641	0.132259	0.317224	-2.68347	-0.392979	-4.5661	-3.49949	-2.45057	1.06132	-2.16686	0.870444	-3.47934	3.20004	-2.86998	-3.02781	0.230536
IGF1	0.178392	-1.23453	-0.212307	-0.178391	-1.95333	-2.04495	-1.42598	-0.596846	-0.391938	2.10659	-0.942541	1.58598	-1.11207	-0.773068	1.75811	2.44952	2.80153	1.6697	0.919162	2.44924	2.78832	3.19622	-0.0620532	-0.330583	1.60761	0.546598	1.02944	-0.682189	0.0620532	0.588559	-0.143764	0.803427	0.575922	-0.182517	0.705485	-0.217134	-0.527658	2.49128	-0.241825	-0.36357	1.60719	-0.648335	1.1482	-0.316577	2.28596	-0.895968	1.63059	-0.982328	-0.768266
ALB	-3.1942	-0.974142	-5.77582	-0.793703	-1.58798	1.87017	0.702072	2.25554	-1.01728	0.883961	-1.30135	-2.03651	0.317394	0.67543	-0.317394	-1.48241	0.562366	0.653538	-1.15455	1.30046	0.50223	1.13539	1.13693	-4.19194	1.16336	-7.26232	-7.04023	0.480744	1.85801	-5.51046	0.218097	-2.34128	1.92006	-2.36272	1.30892	-3.42669	0.0830259	-0.990451	1.33569	1.5161	-0.0830259	-5.73187	-1.19045	1.66439	0.324996	-1.96223	-2.60587	-0.250303	0.138567
CXCL8	-1.48913	1.13527	1.72431	1.38067	-2.72071	-2.71035	1.15637	0.676748	0.0945082	-2.10546	0.318569	-1.8731	-2.44322	-0.62283	0.605152	-2.1336	-0.0948687	0.193835	0.864087	-0.0945082	-0.94052	1.56911	-1.78451	-0.42105	0.460165	0.601787	3.02109	2.4296	0.263014	0.532054	0.265295	3.7071	-1.17361	1.02832	-2.06939	-1.16403	-1.63757	0.263763	-2.26896	-1.89863	-0.263014	0.506396	-2.16821	-2.3289	-0.956288	1.19602	-0.699883	-1.46379	0.376327
[truncated: 20 more columns]
