# Supplementary material for: Copper metabolism-related biomarkers and therapeutic targets for diabetic nephropathy
Source: PeerJ. 2025 Dec 19;13:e20468. doi: 10.7717/peerj.20468 (PMC12721120; doi:10.7717/peerj.20468)
Supplement: Supplemental Information 6 [file peerj-13-20468-s006.xlsx]

## Sheet: BP
Supplementary Table S4-1: The results of Gene Ontology (GO) enrichment analysis for Biological Processes (BP).
ID	Description	GeneRatio	BgRatio	pvalue	p.adjust	qvalue	geneID	Count
GO:0097006	regulation of plasma lipoprotein particle levels	8/39	105/18866	3.74459e-11	7.26824e-08	4.20576e-08	CD36/LPL/LIPG/CETP/APOC3/MTTP/HMOX1/ALB	8
GO:0071827	plasma lipoprotein particle organization	6/39	51/18866	8.77656e-10	8.51765e-07	4.92873e-07	LPL/LIPG/CETP/APOC3/MTTP/ALB	6
GO:0071825	protein-lipid complex subunit organization	6/39	55/18866	1.40429e-09	9.08578e-07	5.25748e-07	LPL/LIPG/CETP/APOC3/MTTP/ALB	6
GO:0034368	protein-lipid complex remodeling	5/39	31/18866	4.72604e-09	1.80928e-06	1.04694e-06	LPL/LIPG/CETP/APOC3/ALB	5
GO:0034369	plasma lipoprotein particle remodeling	5/39	31/18866	4.72604e-09	1.80928e-06	1.04694e-06	LPL/LIPG/CETP/APOC3/ALB	5
GO:0034367	protein-containing complex remodeling	5/39	32/18866	5.59282e-09	1.80928e-06	1.04694e-06	LPL/LIPG/CETP/APOC3/ALB	5
GO:0006638	neutral lipid metabolic process	7/39	138/18866	1.21633e-08	2.95112e-06	1.70766e-06	C3/PLA2G4A/LPL/GPX1/LIPG/CETP/APOC3	7
GO:0006639	acylglycerol metabolic process	7/39	138/18866	1.21633e-08	2.95112e-06	1.70766e-06	C3/PLA2G4A/LPL/GPX1/LIPG/CETP/APOC3	7
GO:0034375	high-density lipoprotein particle remodeling	4/39	18/18866	4.67155e-08	1.0075e-05	5.82988e-06	LIPG/CETP/APOC3/ALB	4
GO:0006641	triglyceride metabolic process	6/39	110/18866	9.55242e-08	1.85412e-05	1.07289e-05	C3/LPL/GPX1/LIPG/CETP/APOC3	6
GO:0016101	diterpenoid metabolic process	6/39	114/18866	1.18229e-07	2.0862e-05	1.20718e-05	LPL/ADH1B/ALDH1A1/ALDH3A2/RBP4/APOC3	6
GO:0006721	terpenoid metabolic process	6/39	124/18866	1.95008e-07	3.15425e-05	1.8252e-05	LPL/ADH1B/ALDH1A1/ALDH3A2/RBP4/APOC3	6
GO:0010876	lipid localization	9/39	440/18866	2.14316e-07	3.1999e-05	1.85162e-05	C3/PLA2G4A/CD36/LPL/LIPG/CETP/RBP4/APOC3/MTTP	9
GO:0002576	platelet degranulation	6/39	129/18866	2.46543e-07	3.41814e-05	1.9779e-05	SERPINA3/CD36/F5/VEGFA/IGF1/ALB	6
GO:0006720	isoprenoid metabolic process	6/39	144/18866	4.72215e-07	6.11046e-05	3.53581e-05	LPL/ADH1B/ALDH1A1/ALDH3A2/RBP4/APOC3	6
GO:0046394	carboxylic acid biosynthetic process	8/39	367/18866	6.90319e-07	8.04507e-05	4.65527e-05	PLA2G4A/ALDH18A1/LPL/AASS/LIPG/AGXT/BHMT/APOC3	8
GO:0016053	organic acid biosynthetic process	8/39	368/18866	7.04617e-07	8.04507e-05	4.65527e-05	PLA2G4A/ALDH18A1/LPL/AASS/LIPG/AGXT/BHMT/APOC3	8
GO:0006066	alcohol metabolic process	8/39	385/18866	9.89523e-07	0.000106704	6.17439e-05	PLA2G4A/ADH1B/CYP27B1/ALDH1A1/CETP/ALDH3A2/RBP4/IGF1	8
GO:0006631	fatty acid metabolic process	8/39	396/18866	1.22216e-06	0.000117203	6.78193e-05	C3/PLA2G4A/CD36/LPL/GPX1/LIPG/ALDH3A2/APOC3	8
GO:1905952	regulation of lipid localization	6/39	171/18866	1.29306e-06	0.000117203	6.78193e-05	C3/CD36/LPL/LIPG/CETP/APOC3	6
GO:0034372	very-low-density lipoprotein particle remodeling	3/39	11/18866	1.33226e-06	0.000117203	6.78193e-05	LPL/CETP/APOC3	3
GO:0034308	primary alcohol metabolic process	5/39	94/18866	1.3888e-06	0.000117203	6.78193e-05	ADH1B/ALDH1A1/ALDH3A2/RBP4/IGF1	5
GO:1905954	positive regulation of lipid localization	5/39	94/18866	1.3888e-06	0.000117203	6.78193e-05	C3/CD36/LPL/LIPG/CETP	5
GO:0042632	cholesterol homeostasis	5/39	101/18866	1.98308e-06	0.000160382	9.28049e-05	LPL/LIPG/CETP/APOC3/MTTP	5
GO:0055092	sterol homeostasis	5/39	102/18866	2.08217e-06	0.00016166	9.35443e-05	LPL/LIPG/CETP/APOC3/MTTP	5
GO:0034370	triglyceride-rich lipoprotein particle remodeling	3/39	13/18866	2.30264e-06	0.000171901	9.94704e-05	LPL/CETP/APOC3	3
GO:0001523	retinoid metabolic process	5/39	108/18866	2.76154e-06	0.000198524	0.000114876	LPL/ADH1B/ALDH1A1/RBP4/APOC3	5
GO:0044282	small molecule catabolic process	8/39	452/18866	3.26995e-06	0.000226678	0.000131167	ADA/AASS/CYP27B1/ALDH1A1/OGDH/ALDH3A2/AGXT/PGK1	8
GO:0006898	receptor-mediated endocytosis	7/39	328/18866	4.29484e-06	0.000287458	0.000166337	C3/CD36/VEGFA/APOC3/HBB/ALB/CXCL8	7
GO:0016042	lipid catabolic process	7/39	343/18866	5.75932e-06	0.000372628	0.000215621	PLA2G4A/LPL/NEU1/LIPG/CYP27B1/ALDH3A2/APOC3	7
GO:0000302	response to reactive oxygen species	6/39	235/18866	8.1057e-06	0.000500311	0.000289504	CASP3/CD36/GPX1/ADA/HMOX1/HBB	6
GO:0044242	cellular lipid catabolic process	6/39	236/18866	8.30464e-06	0.000500311	0.000289504	PLA2G4A/LPL/NEU1/LIPG/ALDH3A2/APOC3	6
GO:0006081	cellular aldehyde metabolic process	4/39	63/18866	8.50606e-06	0.000500311	0.000289504	TKT/ALDH1A1/ALDH3A2/AGXT	4
GO:1901607	alpha-amino acid biosynthetic process	4/39	66/18866	1.02461e-05	0.000555345	0.00032135	ALDH18A1/AASS/AGXT/BHMT	4
GO:0036499	PERK-mediated unfolded protein response	3/39	21/18866	1.05862e-05	0.000555345	0.00032135	CCL2/IGFBP1/CXCL8	3
GO:0043691	reverse cholesterol transport	3/39	21/18866	1.05862e-05	0.000555345	0.00032135	LIPG/CETP/APOC3	3
GO:0140467	integrated stress response signaling	3/39	21/18866	1.05862e-05	0.000555345	0.00032135	CCL2/IGFBP1/CXCL8	3
GO:0034381	plasma lipoprotein particle clearance	4/39	68/18866	1.15434e-05	0.000589625	0.000341186	CD36/LIPG/APOC3/HMOX1	4
GO:0042542	response to hydrogen peroxide	5/39	146/18866	1.20701e-05	0.000600718	0.000347605	CASP3/GPX1/ADA/HMOX1/HBB	5
GO:0006869	lipid transport	7/39	393/18866	1.39625e-05	0.000677531	0.000392053	PLA2G4A/CD36/LIPG/CETP/RBP4/APOC3/MTTP	7
GO:0046503	glycerolipid catabolic process	4/39	74/18866	1.61649e-05	0.000765268	0.000442822	PLA2G4A/LPL/LIPG/APOC3	4
GO:0010884	positive regulation of lipid storage	3/39	26/18866	2.05472e-05	0.000927906	0.000536932	C3/CD36/LPL	3
GO:0055088	lipid homeostasis	5/39	163/18866	2.05564e-05	0.000927906	0.000536932	LPL/LIPG/CETP/APOC3/MTTP	5
GO:0007584	response to nutrient	5/39	171/18866	2.58842e-05	0.00112696	0.000652113	LPL/ADA/LIPG/CYP27B1/HMOX1	5
GO:0046486	glycerolipid metabolic process	7/39	434/18866	2.64343e-05	0.00112696	0.000652113	C3/PLA2G4A/LPL/GPX1/LIPG/CETP/APOC3	7
GO:0008652	cellular amino acid biosynthetic process	4/39	84/18866	2.67079e-05	0.00112696	0.000652113	ALDH18A1/AASS/AGXT/BHMT	4
GO:0010743	regulation of macrophage derived foam cell differentiation	3/39	32/18866	3.88628e-05	0.00160495	0.000928704	CD36/LPL/CETP	3
GO:0031667	response to nutrient levels	7/39	473/18866	4.57202e-05	0.00184881	0.00106981	LPL/ADA/LIPG/CYP27B1/AOC1/HMOX1/ALB	7
GO:0016052	carbohydrate catabolic process	5/39	200/18866	5.4703e-05	0.00216691	0.00125388	NEU1/ALDH1A1/OGDH/PGK1/IGF1	5
GO:1901605	alpha-amino acid metabolic process	5/39	202/18866	5.73496e-05	0.00222631	0.00128825	ALDH18A1/AASS/OGDH/AGXT/BHMT	5
GO:0098869	cellular oxidant detoxification	4/39	103/18866	5.94984e-05	0.00226444	0.00131032	CD36/GPX1/HBB/ALB	4
GO:0030301	cholesterol transport	4/39	105/18866	6.41385e-05	0.00231274	0.00133826	CD36/LIPG/CETP/APOC3	4
GO:0010742	macrophage derived foam cell differentiation	3/39	38/18866	6.55335e-05	0.00231274	0.00133826	CD36/LPL/CETP	3
GO:0019433	triglyceride catabolic process	3/39	38/18866	6.55335e-05	0.00231274	0.00133826	LPL/LIPG/APOC3	3
GO:0090077	foam cell differentiation	3/39	38/18866	6.55335e-05	0.00231274	0.00133826	CD36/LPL/CETP	3
GO:0055090	acylglycerol homeostasis	3/39	39/18866	7.08931e-05	0.00241296	0.00139626	LPL/CETP/APOC3	3
GO:0070328	triglyceride homeostasis	3/39	39/18866	7.08931e-05	0.00241296	0.00139626	LPL/CETP/APOC3	3
GO:0002685	regulation of leukocyte migration	5/39	212/18866	7.21029e-05	0.00241296	0.00139626	CCL2/ADA/VEGFA/HMOX1/CXCL8	5
GO:0031669	cellular response to nutrient levels	5/39	221/18866	8.77413e-05	0.0028215	0.00163266	LPL/CYP27B1/AOC1/HMOX1/ALB	5
GO:1990748	cellular detoxification	4/39	114/18866	8.83463e-05	0.0028215	0.00163266	CD36/GPX1/HBB/ALB	4
GO:0034383	low-density lipoprotein particle clearance	3/39	42/18866	8.86717e-05	0.0028215	0.00163266	CD36/APOC3/HMOX1	3
GO:0015918	sterol transport	4/39	118/18866	0.000100998	0.00314272	0.00181853	CD36/LIPG/CETP/APOC3	4
GO:0031670	cellular response to nutrient	3/39	44/18866	0.000102005	0.00314272	0.00181853	LPL/CYP27B1/HMOX1	3
GO:0097237	cellular response to toxic substance	4/39	122/18866	0.000114918	0.00348524	0.00201673	CD36/GPX1/HBB/ALB	4
GO:0042572	retinol metabolic process	3/39	47/18866	0.000124353	0.00365711	0.00211618	ADH1B/ALDH1A1/RBP4	3
GO:0046677	response to antibiotic	3/39	47/18866	0.000124353	0.00365711	0.00211618	PLA2G4A/CASP3/AOC1	3
GO:0046461	neutral lipid catabolic process	3/39	48/18866	0.000132454	0.00378078	0.00218774	LPL/LIPG/APOC3	3
GO:0046464	acylglycerol catabolic process	3/39	48/18866	0.000132454	0.00378078	0.00218774	LPL/LIPG/APOC3	3
GO:0002686	negative regulation of leukocyte migration	3/39	49/18866	0.000140891	0.00396332	0.00229337	CCL2/ADA/HMOX1	3
GO:0072330	monocarboxylic acid biosynthetic process	5/39	246/18866	0.000145084	0.00400292	0.00231629	PLA2G4A/LPL/LIPG/AGXT/APOC3	5
GO:0009410	response to xenobiotic stimulus	4/39	130/18866	0.000146863	0.00400292	0.00231629	FMO3/AHR/GPX1/AOC1	4
GO:0009066	aspartate family amino acid metabolic process	3/39	50/18866	0.00014967	0.00400292	0.00231629	AASS/OGDH/BHMT	3
GO:0009636	response to toxic substance	5/39	250/18866	0.000156429	0.00400292	0.00231629	CD36/AHR/GPX1/HBB/ALB	5
GO:0006984	ER-nucleus signaling pathway	3/39	51/18866	0.000158797	0.00400292	0.00231629	CCL2/IGFBP1/CXCL8	3
GO:0043277	apoptotic cell clearance	3/39	51/18866	0.000158797	0.00400292	0.00231629	C3/CD36/CCL2	3
GO:0046460	neutral lipid biosynthetic process	3/39	51/18866	0.000158797	0.00400292	0.00231629	C3/PLA2G4A/LPL	3
GO:0046463	acylglycerol biosynthetic process	3/39	51/18866	0.000158797	0.00400292	0.00231629	C3/PLA2G4A/LPL	3
GO:0031668	cellular response to extracellular stimulus	5/39	253/18866	0.000165375	0.00411529	0.00238131	LPL/CYP27B1/AOC1/HMOX1/ALB	5
GO:0010883	regulation of lipid storage	3/39	52/18866	0.000168279	0.00413454	0.00239245	C3/CD36/LPL	3
GO:0098754	detoxification	4/39	138/18866	0.000184794	0.00433638	0.00250924	CD36/GPX1/HBB/ALB	4
GO:0035376	sterol import	2/39	10/18866	0.00018543	0.00433638	0.00250924	CD36/APOC3	2
GO:0070508	cholesterol import	2/39	10/18866	0.00018543	0.00433638	0.00250924	CD36/APOC3	2
GO:2000425	regulation of apoptotic cell clearance	2/39	10/18866	0.00018543	0.00433638	0.00250924	C3/CCL2	2
GO:0015850	organic hydroxy compound transport	5/39	268/18866	0.000216132	0.00496785	0.00287464	CD36/LIPG/CETP/RBP4/APOC3	5
GO:0046434	organophosphate catabolic process	4/39	144/18866	0.000217551	0.00496785	0.00287464	PLA2G4A/GPX1/ADA/LIPG	4
GO:0034378	chylomicron assembly	2/39	11/18866	0.000226341	0.00510845	0.002956	APOC3/MTTP	2
GO:0006090	pyruvate metabolic process	4/39	152/18866	0.00026749	0.00585004	0.00338512	OGDH/AGXT/PGK1/IGF1	4
GO:0006163	purine nucleotide metabolic process	6/39	442/18866	0.000270739	0.00585004	0.00338512	GPX1/ADA/AASS/OGDH/PGK1/IGF1	6
GO:0006069	ethanol oxidation	2/39	12/18866	0.000271254	0.00585004	0.00338512	ADH1B/ALDH1A1	2
GO:0006554	lysine catabolic process	2/39	12/18866	0.000271254	0.00585004	0.00338512	AASS/OGDH	2
GO:0030888	regulation of B cell proliferation	3/39	62/18866	0.000283894	0.00605536	0.00350393	CASP3/AHR/ADA	3
GO:0019932	second-messenger-mediated signaling	6/39	456/18866	0.000319954	0.00640638	0.00370705	CD36/AHR/ADA/VEGFA/IGF1/CXCL8	6
GO:0006553	lysine metabolic process	2/39	13/18866	0.000320154	0.00640638	0.00370705	AASS/OGDH	2
GO:0034379	very-low-density lipoprotein particle assembly	2/39	13/18866	0.000320154	0.00640638	0.00370705	APOC3/MTTP	2
GO:0055091	phospholipid homeostasis	2/39	13/18866	0.000320154	0.00640638	0.00370705	LIPG/CETP	2
GO:0060100	positive regulation of phagocytosis, engulfment	2/39	13/18866	0.000320154	0.00640638	0.00370705	C3/CD36	2
GO:1905155	positive regulation of membrane invagination	2/39	13/18866	0.000320154	0.00640638	0.00370705	C3/CD36	2
GO:0006979	response to oxidative stress	6/39	458/18866	0.000327524	0.00648698	0.00375368	CASP3/CD36/GPX1/ADA/HMOX1/HBB	6
GO:0005996	monosaccharide metabolic process	5/39	296/18866	0.000341802	0.00670138	0.00387775	TKT/ALDH1A1/RBP4/PGK1/IGF1	5
GO:0050766	positive regulation of phagocytosis	3/39	68/18866	0.000372984	0.00716874	0.00414818	C3/CD36/CCL2	3
GO:0050930	induction of positive chemotaxis	2/39	14/18866	0.000373026	0.00716874	0.00414818	VEGFA/CXCL8	2
GO:0072521	purine-containing compound metabolic process	6/39	472/18866	0.000384548	0.00731773	0.0042344	GPX1/ADA/AASS/OGDH/PGK1/IGF1	6
GO:0032374	regulation of cholesterol transport	3/39	70/18866	0.000406237	0.0076554	0.00442979	LIPG/CETP/APOC3	3
GO:0032371	regulation of sterol transport	3/39	71/18866	0.000423554	0.00787116	0.00455464	LIPG/CETP/APOC3	3
GO:0034349	glial cell apoptotic process	2/39	15/18866	0.000429852	0.00787116	0.00455464	CASP3/CCL2	2
GO:0060099	regulation of phagocytosis, engulfment	2/39	15/18866	0.000429852	0.00787116	0.00455464	C3/CD36	2
GO:0006633	fatty acid biosynthetic process	4/39	173/18866	0.000437244	0.00793168	0.00458966	PLA2G4A/LPL/LIPG/APOC3	4
GO:0001659	temperature homeostasis	4/39	174/18866	0.00044687	0.00803124	0.00464727	CD36/GPX1/VEGFA/ALDH1A1	4
GO:0043312	neutrophil degranulation	6/39	487/18866	0.000454013	0.00808477	0.00467824	C3/SERPINA3/CD36/NEU1/AOC1/HBB	6
GO:0002283	neutrophil activation involved in immune response	6/39	490/18866	0.000469015	0.00827599	0.00478889	C3/SERPINA3/CD36/NEU1/AOC1/HBB	6
GO:1905153	regulation of membrane invagination	2/39	16/18866	0.000490618	0.00857919	0.00496434	C3/CD36	2
GO:0071496	cellular response to external stimulus	5/39	326/18866	0.000531109	0.00920431	0.00532607	LPL/CYP27B1/AOC1/HMOX1/ALB	5
GO:0034384	high-density lipoprotein particle clearance	2/39	17/18866	0.000555308	0.00950354	0.00549922	LIPG/APOC3	2
GO:0043900	regulation of multi-organism process	3/39	78/18866	0.000558168	0.00950354	0.00549922	ADA/VEGFA/IGF1	3
GO:0042246	tissue regeneration	3/39	79/18866	0.000579374	0.00977882	0.00565851	GPX1/IGFBP1/IGF1	3
GO:0032496	response to lipopolysaccharide	5/39	334/18866	0.000592828	0.00991964	0.00573999	CASP3/CD36/CCL2/CYP27B1/CXCL8	5
GO:0003018	vascular process in circulatory system	4/39	190/18866	0.000622287	0.0100917	0.00583954	CD36/GPX1/VEGFA/HMOX1	4
GO:0019915	lipid storage	3/39	81/18866	0.000623318	0.0100917	0.00583954	C3/CD36/LPL	3
GO:0010885	regulation of cholesterol storage	2/39	18/18866	0.000623906	0.0100917	0.00583954	CD36/LPL	2
GO:0033194	response to hydroperoxide	2/39	18/18866	0.000623906	0.0100917	0.00583954	CD36/GPX1	2
GO:0006520	cellular amino acid metabolic process	5/39	340/18866	0.000642549	0.0103073	0.00596433	ALDH18A1/AASS/OGDH/AGXT/BHMT	5
GO:0010744	positive regulation of macrophage derived foam cell differentiation	2/39	19/18866	0.000696397	0.0110796	0.00641118	CD36/LPL	2
GO:0031099	regeneration	4/39	201/18866	0.000768159	0.0120963	0.00699949	GPX1/IGFBP1/HMOX1/IGF1	4
GO:0010878	cholesterol storage	2/39	20/18866	0.000772765	0.0120963	0.00699949	CD36/LPL	2
GO:0002237	response to molecule of bacterial origin	5/39	356/18866	0.000790492	0.0122748	0.00710278	CASP3/CD36/CCL2/CYP27B1/CXCL8	5
GO:0001666	response to hypoxia	5/39	359/18866	0.000820852	0.012645	0.00731703	CASP3/ADA/VEGFA/PGK1/HMOX1	5
GO:0009067	aspartate family amino acid biosynthetic process	2/39	21/18866	0.000852994	0.0128346	0.00742672	AASS/BHMT	2
GO:0030277	maintenance of gastrointestinal epithelium	2/39	21/18866	0.000852994	0.0128346	0.00742672	SERPINA3/RBP4	2
GO:0090201	negative regulation of release of cytochrome c from mitochondria	2/39	21/18866	0.000852994	0.0128346	0.00742672	GPX1/IGF1	2
GO:0045766	positive regulation of angiogenesis	4/39	208/18866	0.000872699	0.0129641	0.00750168	C3/VEGFA/HMOX1/CXCL8	4
GO:0015914	phospholipid transport	3/39	91/18866	0.000874961	0.0129641	0.00750168	CETP/APOC3/MTTP	3
GO:0030100	regulation of endocytosis	4/39	210/18866	0.000904324	0.0132977	0.00769469	C3/CD36/VEGFA/APOC3	4
GO:0006067	ethanol metabolic process	2/39	22/18866	0.00093707	0.0136051	0.00787257	ADH1B/ALDH1A1	2
GO:0006790	sulfur compound metabolic process	5/39	371/18866	0.000951098	0.0136051	0.00787257	GPX1/AASS/OGDH/AGXT/BHMT	5
GO:0036293	response to decreased oxygen levels	5/39	371/18866	0.000951098	0.0136051	0.00787257	CASP3/ADA/VEGFA/PGK1/HMOX1	5
GO:0016051	carbohydrate biosynthetic process	4/39	213/18866	0.000953268	0.0136051	0.00787257	TKT/RBP4/PGK1/IGF1	4
GO:0009068	aspartate family amino acid catabolic process	2/39	23/18866	0.00102498	0.0143128	0.00828208	AASS/OGDH	2
GO:0071404	cellular response to low-density lipoprotein particle stimulus	2/39	23/18866	0.00102498	0.0143128	0.00828208	CD36/LPL	2
GO:1903589	positive regulation of blood vessel endothelial cell proliferation involved in sprouting angiogenesis	2/39	23/18866	0.00102498	0.0143128	0.00828208	VEGFA/HMOX1	2
GO:0042100	B cell proliferation	3/39	97/18866	0.00105285	0.0144443	0.00835815	CASP3/AHR/ADA	3
GO:0050764	regulation of phagocytosis	3/39	97/18866	0.00105285	0.0144443	0.00835815	C3/CD36/CCL2	3
GO:0050670	regulation of lymphocyte proliferation	4/39	219/18866	0.00105671	0.0144443	0.00835815	CASP3/AHR/ADA/IGF1	4
GO:0032944	regulation of mononuclear cell proliferation	4/39	221/18866	0.00109289	0.0148342	0.0085838	CASP3/AHR/ADA/IGF1	4
GO:0051004	regulation of lipoprotein lipase activity	2/39	24/18866	0.0011167	0.0150521	0.00870991	LPL/APOC3	2
GO:0002699	positive regulation of immune effector process	4/39	223/18866	0.00112992	0.0151253	0.00875227	C3/CD36/RBP4/HMOX1	4
GO:0045807	positive regulation of endocytosis	3/39	100/18866	0.00114976	0.0151815	0.00878475	C3/CD36/VEGFA	3
GO:0046364	monosaccharide biosynthetic process	3/39	100/18866	0.00114976	0.0151815	0.00878475	TKT/RBP4/PGK1	3
GO:0050927	positive regulation of positive chemotaxis	2/39	25/18866	0.00121222	0.0158587	0.00917663	VEGFA/CXCL8	2
GO:0022600	digestive system process	3/39	102/18866	0.00121739	0.0158587	0.00917663	SERPINA3/CD36/RBP4	3
GO:0050678	regulation of epithelial cell proliferation	5/39	395/18866	0.00125718	0.0162347	0.0093942	CCL2/GPX1/VEGFA/HMOX1/IGF1	5
GO:0097191	extrinsic apoptotic signaling pathway	4/39	230/18866	0.0012665	0.0162347	0.0093942	CASP3/GPX1/HMOX1/IGF1	4
GO:0070482	response to oxygen levels	5/39	396/18866	0.00127134	0.0162347	0.0093942	CASP3/ADA/VEGFA/PGK1/HMOX1	5
GO:1901606	alpha-amino acid catabolic process	3/39	104/18866	0.00128748	0.0163333	0.00945127	AASS/OGDH/AGXT	3
GO:0043567	regulation of insulin-like growth factor receptor signaling pathway	2/39	26/18866	0.00131152	0.016362	0.00946787	IGFBP1/IGF1	2
GO:0050926	regulation of positive chemotaxis	2/39	26/18866	0.00131152	0.016362	0.00946787	VEGFA/CXCL8	2
GO:0002824	positive regulation of adaptive immune response based on somatic recombination of immune receptors built from immunoglobulin superfamily domains	3/39	105/18866	0.00132346	0.016362	0.00946787	C3/PLA2G4A/ADA	3
GO:0048259	regulation of receptor-mediated endocytosis	3/39	105/18866	0.00132346	0.016362	0.00946787	C3/VEGFA/APOC3	3
GO:0032611	interleukin-1 beta production	3/39	106/18866	0.00136007	0.0166664	0.009644	CD36/LPL/IGF1	3
GO:1904018	positive regulation of vasculature development	4/39	235/18866	0.00137087	0.0166664	0.009644	C3/VEGFA/HMOX1/CXCL8	4
GO:0045765	regulation of angiogenesis	5/39	403/18866	0.00137384	0.0166664	0.009644	C3/VEGFA/PGK1/HMOX1/CXCL8	5
GO:2001237	negative regulation of extrinsic apoptotic signaling pathway	3/39	107/18866	0.00139731	0.0168458	0.00974783	GPX1/HMOX1/IGF1	3
GO:0070663	regulation of leukocyte proliferation	4/39	240/18866	0.00148113	0.0175779	0.0101715	CASP3/AHR/ADA/IGF1	4
GO:0002821	positive regulation of adaptive immune response	3/39	110/18866	0.00151287	0.0175779	0.0101715	C3/PLA2G4A/ADA	3
GO:0010669	epithelial structure maintenance	2/39	28/18866	0.00152143	0.0175779	0.0101715	SERPINA3/RBP4	2
GO:0030194	positive regulation of blood coagulation	2/39	28/18866	0.00152143	0.0175779	0.0101715	PLA2G4A/CD36	2
GO:0043901	negative regulation of multi-organism process	2/39	28/18866	0.00152143	0.0175779	0.0101715	ADA/IGF1	2
GO:0051450	myoblast proliferation	2/39	28/18866	0.00152143	0.0175779	0.0101715	GPX1/IGF1	2
GO:1900048	positive regulation of hemostasis	2/39	28/18866	0.00152143	0.0175779	0.0101715	PLA2G4A/CD36	2
GO:0001782	B cell homeostasis	2/39	29/18866	0.001632	0.0183104	0.0105953	CASP3/ADA	2
GO:0007263	nitric oxide mediated signal transduction	2/39	29/18866	0.001632	0.0183104	0.0105953	CD36/VEGFA	2
GO:0032373	positive regulation of sterol transport	2/39	29/18866	0.001632	0.0183104	0.0105953	LIPG/CETP	2
GO:0032376	positive regulation of cholesterol transport	2/39	29/18866	0.001632	0.0183104	0.0105953	LIPG/CETP	2
GO:0050820	positive regulation of coagulation	2/39	29/18866	0.001632	0.0183104	0.0105953	PLA2G4A/CD36	2
GO:0006096	glycolytic process	3/39	115/18866	0.0017185	0.0190424	0.0110189	OGDH/PGK1/IGF1	3
GO:0031623	receptor internalization	3/39	115/18866	0.0017185	0.0190424	0.0110189	CD36/VEGFA/CXCL8	3
GO:0050727	regulation of inflammatory response	5/39	425/18866	0.00173606	0.0190424	0.0110189	C3/LPL/GPX1/ADA/IGF1	5
GO:0060055	angiogenesis involved in wound healing	2/39	30/18866	0.00174629	0.0190424	0.0110189	GPX1/VEGFA	2
GO:0061082	myeloid leukocyte cytokine production	2/39	30/18866	0.00174629	0.0190424	0.0110189	CD36/HMOX1	2
GO:0006757	ATP generation from ADP	3/39	116/18866	0.00176161	0.0191022	0.0110534	OGDH/PGK1/IGF1	3
GO:0019693	ribose phosphate metabolic process	5/39	427/18866	0.00177216	0.0191098	0.0110578	TKT/AASS/OGDH/PGK1/IGF1	5
GO:0045785	positive regulation of cell adhesion	5/39	428/18866	0.00179041	0.0192	0.01111	CD36/CCL2/ADA/VEGFA/IGF1	5
GO:0019318	hexose metabolic process	4/39	254/18866	0.00182265	0.0194383	0.0112479	ALDH1A1/RBP4/PGK1/IGF1	4
GO:0019216	regulation of lipid metabolic process	5/39	431/18866	0.00184601	0.019514	0.0112918	C3/SERPINA3/CD36/CYP27B1/APOC3	5
GO:0006805	xenobiotic metabolic process	3/39	118/18866	0.00184986	0.019514	0.0112918	FMO3/AHR/AOC1	3
GO:0034377	plasma lipoprotein particle assembly	2/39	31/18866	0.00186429	0.0195599	0.0113183	APOC3/MTTP	2
GO:0048872	homeostasis of number of cells	4/39	256/18866	0.00187554	0.0195721	0.0113254	CASP3/ADA/VEGFA/HMOX1	4
GO:0046660	female sex differentiation	3/39	119/18866	0.001895	0.0196695	0.0113817	CASP3/VEGFA/RBP4	3
GO:0010951	negative regulation of endopeptidase activity	4/39	258/18866	0.00192948	0.0199209	0.0115272	C3/SERPINA3/GPX1/VEGFA	4
GO:0042744	hydrogen peroxide catabolic process	2/39	32/18866	0.00198599	0.0203023	0.0117479	GPX1/HBB	2
GO:0032612	interleukin-1 production	3/39	121/18866	0.00198734	0.0203023	0.0117479	CD36/LPL/IGF1	3
GO:0022407	regulation of cell-cell adhesion	5/39	439/18866	0.00200049	0.0203296	0.0117637	CASP3/CCL2/ADA/VEGFA/IGF1	5
GO:0001894	tissue homeostasis	4/39	261/18866	0.00201241	0.0203442	0.0117722	SERPINA3/VEGFA/RBP4/ALB	4
GO:0048608	reproductive structure development	5/39	443/18866	0.0020812	0.0205789	0.0119079	CASP3/ADA/CYP27B1/VEGFA/RBP4	5
GO:0071466	cellular response to xenobiotic stimulus	3/39	123/18866	0.00208244	0.0205789	0.0119079	FMO3/AHR/AOC1	3
GO:1901342	regulation of vasculature development	5/39	444/18866	0.00210175	0.0205789	0.0119079	C3/VEGFA/PGK1/HMOX1/CXCL8	5
GO:0002861	regulation of inflammatory response to antigenic stimulus	2/39	33/18866	0.00211136	0.0205789	0.0119079	C3/GPX1	2
GO:0010984	regulation of lipoprotein particle clearance	2/39	33/18866	0.00211136	0.0205789	0.0119079	LIPG/APOC3	2
GO:1902003	regulation of amyloid-beta formation	2/39	33/18866	0.00211136	0.0205789	0.0119079	CASP3/IGF1	2
GO:0002688	regulation of leukocyte chemotaxis	3/39	124/18866	0.00213104	0.0205789	0.0119079	CCL2/VEGFA/CXCL8	3
GO:0009063	cellular amino acid catabolic process	3/39	124/18866	0.00213104	0.0205789	0.0119079	AASS/OGDH/AGXT	3
GO:0046031	ADP metabolic process	3/39	124/18866	0.00213104	0.0205789	0.0119079	OGDH/PGK1/IGF1	3
GO:0061458	reproductive system development	5/39	447/18866	0.00216427	0.0207963	0.0120338	CASP3/ADA/CYP27B1/VEGFA/RBP4	5
GO:0030968	endoplasmic reticulum unfolded protein response	3/39	125/18866	0.00218034	0.0208475	0.0120634	CCL2/IGFBP1/CXCL8	3
GO:0043094	cellular metabolic compound salvage	2/39	34/18866	0.0022404	0.0211098	0.0122152	ADA/BHMT	2
GO:0048566	embryonic digestive tract development	2/39	34/18866	0.0022404	0.0211098	0.0122152	ADA/CXCL8	2
GO:0055094	response to lipoprotein particle	2/39	34/18866	0.0022404	0.0211098	0.0122152	CD36/LPL	2
GO:0050673	epithelial cell proliferation	5/39	453/18866	0.00229341	0.0215049	0.0124438	CCL2/GPX1/VEGFA/HMOX1/IGF1	5
GO:0010466	negative regulation of peptidase activity	4/39	272/18866	0.00233766	0.0218144	0.0126229	C3/SERPINA3/GPX1/VEGFA	4
GO:0014904	myotube cell development	2/39	35/18866	0.00237309	0.0219341	0.0126921	GPX1/IGF1	2
GO:0065005	protein-lipid complex assembly	2/39	35/18866	0.00237309	0.0219341	0.0126921	APOC3/MTTP	2
GO:0034101	erythrocyte homeostasis	3/39	129/18866	0.00238462	0.0219363	0.0126934	CASP3/VEGFA/HMOX1	3
GO:0071402	cellular response to lipoprotein particle stimulus	2/39	36/18866	0.00250941	0.0229735	0.0132936	CD36/LPL	2
GO:0002683	negative regulation of immune system process	5/39	463/18866	0.00252105	0.0229735	0.0132936	CASP3/CCL2/GPX1/ADA/HMOX1	5
GO:0006165	nucleoside diphosphate phosphorylation	3/39	133/18866	0.00260041	0.023506	0.0136017	OGDH/PGK1/IGF1	3
GO:0090050	positive regulation of cell migration involved in sprouting angiogenesis	2/39	37/18866	0.00264935	0.023506	0.0136017	VEGFA/HMOX1	2
GO:0097242	amyloid-beta clearance	2/39	37/18866	0.00264935	0.023506	0.0136017	C3/CD36	2
GO:0034754	cellular hormone metabolic process	3/39	134/18866	0.00265619	0.023506	0.0136017	ADH1B/ALDH1A1/RBP4	3
GO:0016054	organic acid catabolic process	4/39	282/18866	0.00266337	0.023506	0.0136017	AASS/OGDH/ALDH3A2/AGXT	4
GO:0046395	carboxylic acid catabolic process	4/39	282/18866	0.00266337	0.023506	0.0136017	AASS/OGDH/ALDH3A2/AGXT	4
GO:0046651	lymphocyte proliferation	4/39	283/18866	0.00269757	0.023506	0.0136017	CASP3/AHR/ADA/IGF1	4
GO:0015748	organophosphate ester transport	3/39	135/18866	0.00271269	0.023506	0.0136017	CETP/APOC3/MTTP	3
GO:0032368	regulation of lipid transport	3/39	135/18866	0.00271269	0.023506	0.0136017	LIPG/CETP/APOC3	3
GO:0042157	lipoprotein metabolic process	3/39	135/18866	0.00271269	0.023506	0.0136017	LIPG/APOC3/MTTP	3
GO:0046939	nucleotide phosphorylation	3/39	135/18866	0.00271269	0.023506	0.0136017	OGDH/PGK1/IGF1	3
GO:0051346	negative regulation of hydrolase activity	5/39	473/18866	0.00276477	0.0236848	0.0137052	C3/SERPINA3/GPX1/VEGFA/APOC3	5
GO:0009135	purine nucleoside diphosphate metabolic process	3/39	136/18866	0.00276994	0.0236848	0.0137052	OGDH/PGK1/IGF1	3
GO:0009179	purine ribonucleoside diphosphate metabolic process	3/39	136/18866	0.00276994	0.0236848	0.0137052	OGDH/PGK1/IGF1	3
GO:0048009	insulin-like growth factor receptor signaling pathway	2/39	38/18866	0.00279289	0.0237495	0.0137426	IGFBP1/IGF1	2
GO:0032943	mononuclear cell proliferation	4/39	286/18866	0.00280198	0.0237495	0.0137426	CASP3/AHR/ADA/IGF1	4
GO:0034205	amyloid-beta formation	2/39	39/18866	0.00294003	0.0247553	0.0143247	CASP3/IGF1	2
GO:0009185	ribonucleoside diphosphate metabolic process	3/39	139/18866	0.00294615	0.0247553	0.0143247	OGDH/PGK1/IGF1	3
GO:0009308	amine metabolic process	3/39	140/18866	0.00300639	0.0251526	0.0145545	AOC1/BHMT/MAOA	3
GO:0007586	digestion	3/39	141/18866	0.00306739	0.02542	0.0147093	SERPINA3/CD36/RBP4	3
GO:0000096	sulfur amino acid metabolic process	2/39	40/18866	0.00309074	0.02542	0.0147093	AGXT/BHMT	2
GO:0043403	skeletal muscle tissue regeneration	2/39	40/18866	0.00309074	0.02542	0.0147093	GPX1/IGF1	2
GO:1902991	regulation of amyloid precursor protein catabolic process	2/39	40/18866	0.00309074	0.02542	0.0147093	CASP3/IGF1	2
GO:0051146	striated muscle cell differentiation	4/39	295/18866	0.00313184	0.0256494	0.014842	CASP3/GPX1/VEGFA/IGF1	4
GO:1902042	negative regulation of extrinsic apoptotic signaling pathway via death domain receptors	2/39	41/18866	0.00324501	0.026215	0.0151693	GPX1/HMOX1	2
GO:0002700	regulation of production of molecular mediator of immune response	3/39	144/18866	0.00325493	0.026215	0.0151693	CD36/RBP4/HMOX1	3
GO:0106106	cold-induced thermogenesis	3/39	144/18866	0.00325493	0.026215	0.0151693	CD36/VEGFA/ALDH1A1	3
GO:0120161	regulation of cold-induced thermogenesis	3/39	144/18866	0.00325493	0.026215	0.0151693	CD36/VEGFA/ALDH1A1	3
GO:0034620	cellular response to unfolded protein	3/39	146/18866	0.00338379	0.0271403	0.0157047	CCL2/IGFBP1/CXCL8	3
GO:0046006	regulation of activated T cell proliferation	2/39	42/18866	0.00340283	0.0271806	0.015728	CASP3/IGF1	2
GO:0008277	regulation of G protein-coupled receptor signaling pathway	3/39	148/18866	0.00351575	0.0279675	0.0161834	C3/ADA/CXCL8	3
GO:0019432	triglyceride biosynthetic process	2/39	43/18866	0.00356417	0.0280084	0.016207	C3/LPL	2
GO:0050850	positive regulation of calcium-mediated signaling	2/39	43/18866	0.00356417	0.0280084	0.016207	ADA/IGF1	2
GO:0090207	regulation of triglyceride metabolic process	2/39	43/18866	0.00356417	0.0280084	0.016207	C3/APOC3	2
GO:0006195	purine nucleotide catabolic process	2/39	44/18866	0.00372904	0.0290685	0.0168205	GPX1/ADA	2
GO:0120009	intermembrane lipid transfer	2/39	44/18866	0.00372904	0.0290685	0.0168205	CETP/MTTP	2
GO:0002822	regulation of adaptive immune response based on somatic recombination of immune receptors built from immunoglobulin superfamily domains	3/39	153/18866	0.00385935	0.0296661	0.0171663	C3/PLA2G4A/ADA	3
GO:0070661	leukocyte proliferation	4/39	313/18866	0.00386959	0.0296661	0.0171663	CASP3/AHR/ADA/IGF1	4
GO:0010828	positive regulation of glucose transmembrane transport	2/39	45/18866	0.00389741	0.0296661	0.0171663	C3/IGF1	2
GO:0035094	response to nicotine	2/39	45/18866	0.00389741	0.0296661	0.0171663	CASP3/HMOX1	2
GO:0045429	positive regulation of nitric oxide biosynthetic process	2/39	45/18866	0.00389741	0.0296661	0.0171663	CD36/HBB	2
GO:1904646	cellular response to amyloid-beta	2/39	45/18866	0.00389741	0.0296661	0.0171663	CD36/IGF1	2
GO:0002262	myeloid cell homeostasis	3/39	154/18866	0.00393044	0.0298007	0.0172441	CASP3/VEGFA/HMOX1	3
GO:0009132	nucleoside diphosphate metabolic process	3/39	155/18866	0.00400232	0.0301105	0.0174234	OGDH/PGK1/IGF1	3
GO:1990845	adaptive thermogenesis	3/39	155/18866	0.00400232	0.0301105	0.0174234	CD36/VEGFA/ALDH1A1	3
GO:0050798	activated T cell proliferation	2/39	46/18866	0.00406926	0.0303786	0.0175786	CASP3/IGF1	2
GO:1904407	positive regulation of nitric oxide metabolic process	2/39	46/18866	0.00406926	0.0303786	0.0175786	CD36/HBB	2
GO:0051235	maintenance of location	4/39	324/18866	0.00437428	0.0325306	0.0188238	C3/CD36/LPL/ALB	4
GO:2001236	regulation of extrinsic apoptotic signaling pathway	3/39	162/18866	0.00452807	0.0335457	0.0194112	GPX1/HMOX1/IGF1	3
GO:0009395	phospholipid catabolic process	2/39	49/18866	0.00460561	0.0338229	0.0195716	PLA2G4A/LIPG	2
GO:0090199	regulation of release of cytochrome c from mitochondria	2/39	49/18866	0.00460561	0.0338229	0.0195716	GPX1/IGF1	2
GO:1903037	regulation of leukocyte cell-cell adhesion	4/39	329/18866	0.00461776	0.0338229	0.0195716	CASP3/CCL2/ADA/IGF1	4
GO:0050863	regulation of T cell activation	4/39	332/18866	0.00476816	0.034701	0.0200797	CASP3/CCL2/ADA/IGF1	4
GO:0042987	amyloid precursor protein catabolic process	2/39	50/18866	0.00479128	0.034701	0.0200797	CASP3/IGF1	2
GO:1903580	positive regulation of ATP metabolic process	2/39	50/18866	0.00479128	0.034701	0.0200797	PGK1/IGF1	2
GO:0035967	cellular response to topologically incorrect protein	3/39	166/18866	0.00484644	0.03497	0.0202354	CCL2/IGFBP1/CXCL8	3
GO:0050435	amyloid-beta metabolic process	2/39	51/18866	0.00498036	0.03554	0.0205652	CASP3/IGF1	2
GO:0072523	purine-containing compound catabolic process	2/39	51/18866	0.00498036	0.03554	0.0205652	GPX1/ADA	2
GO:1903587	regulation of blood vessel endothelial cell proliferation involved in sprouting angiogenesis	2/39	51/18866	0.00498036	0.03554	0.0205652	VEGFA/HMOX1	2
GO:0002819	regulation of adaptive immune response	3/39	168/18866	0.00501058	0.0356247	0.0206142	C3/PLA2G4A/ADA	3
GO:0055002	striated muscle cell development	3/39	169/18866	0.0050939	0.0360849	0.0208805	GPX1/VEGFA/IGF1	3
GO:0048260	positive regulation of receptor-mediated endocytosis	2/39	52/18866	0.00517284	0.0364152	0.0210716	C3/VEGFA	2
GO:2000241	regulation of reproductive process	3/39	170/18866	0.00517805	0.0364152	0.0210716	ADA/VEGFA/IGF1	3
GO:0030307	positive regulation of cell growth	3/39	171/18866	0.00526305	0.0368793	0.0213402	IGFBP1/VEGFA/IGF1	3
GO:0007596	blood coagulation	4/39	343/18866	0.00534793	0.0373393	0.0216064	PLA2G4A/CD36/F5/HBB	4
GO:0045744	negative regulation of G protein-coupled receptor signaling pathway	2/39	53/18866	0.00536871	0.0373501	0.0216126	ADA/CXCL8	2
GO:0007599	hemostasis	4/39	348/18866	0.00562647	0.0390035	0.0225693	PLA2G4A/CD36/F5/HBB	4
GO:0050817	coagulation	4/39	349/18866	0.00568332	0.0392574	0.0227162	PLA2G4A/CD36/F5/HBB	4
GO:0001954	positive regulation of cell-matrix adhesion	2/39	55/18866	0.00577057	0.0397167	0.022982	CD36/VEGFA	2
GO:0030324	lung development	3/39	177/18866	0.00579073	0.0397167	0.022982	ADA/VEGFA/RBP4	3
GO:0019320	hexose catabolic process	2/39	56/18866	0.00597652	0.0407032	0.0235529	ALDH1A1/PGK1	2
GO:1904645	response to amyloid-beta	2/39	56/18866	0.00597652	0.0407032	0.0235529	CD36/IGF1	2
GO:0030323	respiratory tube development	3/39	181/18866	0.00615957	0.0416897	0.0241237	ADA/VEGFA/RBP4	3
GO:0006576	cellular biogenic amine metabolic process	2/39	57/18866	0.0061858	0.0416897	0.0241237	BHMT/MAOA	2
GO:0042743	hydrogen peroxide metabolic process	2/39	57/18866	0.0061858	0.0416897	0.0241237	GPX1/HBB	2
GO:0062197	cellular response to chemical stress	4/39	360/18866	0.00633433	0.0419571	0.0242784	CASP3/CD36/GPX1/HMOX1	4
GO:0006986	response to unfolded protein	3/39	183/18866	0.00634915	0.0419571	0.0242784	CCL2/IGFBP1/CXCL8	3
GO:0055001	muscle cell development	3/39	183/18866	0.00634915	0.0419571	0.0242784	GPX1/VEGFA/IGF1	3
GO:0002043	blood vessel endothelial cell proliferation involved in sprouting angiogenesis	2/39	58/18866	0.0063984	0.0419571	0.0242784	VEGFA/HMOX1	2
GO:0002886	regulation of myeloid leukocyte mediated immunity	2/39	58/18866	0.0063984	0.0419571	0.0242784	C3/HMOX1	2
GO:0010656	negative regulation of muscle cell apoptotic process	2/39	58/18866	0.0063984	0.0419571	0.0242784	HMOX1/IGF1	2
GO:0019369	arachidonic acid metabolic process	2/39	58/18866	0.0063984	0.0419571	0.0242784	PLA2G4A/GPX1	2
GO:0051055	negative regulation of lipid biosynthetic process	2/39	58/18866	0.0063984	0.0419571	0.0242784	CYP27B1/APOC3	2
GO:0001936	regulation of endothelial cell proliferation	3/39	184/18866	0.00644525	0.042122	0.0243738	CCL2/VEGFA/HMOX1	3
GO:0043687	post-translational protein modification	4/39	363/18866	0.00652016	0.0424686	0.0245744	C3/F5/IGFBP1/ALB	4
GO:0007159	leukocyte cell-cell adhesion	4/39	364/18866	0.0065829	0.0427338	0.0247279	CASP3/CCL2/ADA/IGF1	4
GO:0031663	lipopolysaccharide-mediated signaling pathway	2/39	59/18866	0.00661431	0.0427946	0.024763	CD36/CCL2	2
GO:0001836	release of cytochrome c from mitochondria	2/39	60/18866	0.00683351	0.0433459	0.025082	GPX1/IGF1	2
GO:0010823	negative regulation of mitochondrion organization	2/39	60/18866	0.00683351	0.0433459	0.025082	GPX1/IGF1	2
GO:0048747	muscle fiber development	2/39	60/18866	0.00683351	0.0433459	0.025082	GPX1/VEGFA	2
GO:0097755	positive regulation of blood vessel diameter	2/39	60/18866	0.00683351	0.0433459	0.025082	GPX1/HMOX1	2
GO:1903428	positive regulation of reactive oxygen species biosynthetic process	2/39	60/18866	0.00683351	0.0433459	0.025082	CD36/HBB	2
GO:2000242	negative regulation of reproductive process	2/39	60/18866	0.00683351	0.0433459	0.025082	ADA/IGF1	2
GO:0045861	negative regulation of proteolysis	4/39	369/18866	0.00690266	0.0436419	0.0252533	C3/SERPINA3/GPX1/VEGFA	4
GO:0043534	blood vessel endothelial cell migration	3/39	189/18866	0.00693878	0.0437278	0.0253031	GPX1/VEGFA/HMOX1	3
GO:0006575	cellular modified amino acid metabolic process	3/39	190/18866	0.00704011	0.0440375	0.0254823	PLA2G4A/GPX1/BHMT	3
GO:0090303	positive regulation of wound healing	2/39	61/18866	0.00705598	0.0440375	0.0254823	PLA2G4A/CD36	2
GO:1902041	regulation of extrinsic apoptotic signaling pathway via death domain receptors	2/39	61/18866	0.00705598	0.0440375	0.0254823	GPX1/HMOX1	2
GO:0002260	lymphocyte homeostasis	2/39	62/18866	0.00728172	0.0451559	0.0261294	CASP3/ADA	2
GO:0055081	anion homeostasis	2/39	62/18866	0.00728172	0.0451559	0.0261294	LIPG/CETP	2
GO:0050731	positive regulation of peptidyl-tyrosine phosphorylation	3/39	195/18866	0.00756003	0.0465842	0.0269559	CD36/VEGFA/IGF1	3
GO:0050864	regulation of B cell activation	3/39	195/18866	0.00756003	0.0465842	0.0269559	CASP3/AHR/ADA	3
GO:0050728	negative regulation of inflammatory response	3/39	196/18866	0.00766667	0.0470918	0.0272496	GPX1/ADA/IGF1	3
GO:0001885	endothelial cell development	2/39	64/18866	0.00774292	0.0471129	0.0272618	GPX1/VEGFA	2
GO:0002437	inflammatory response to antigenic stimulus	2/39	64/18866	0.00774292	0.0471129	0.0272618	C3/GPX1	2
GO:0033344	cholesterol efflux	2/39	64/18866	0.00774292	0.0471129	0.0272618	CETP/APOC3	2
GO:0043112	receptor metabolic process	3/39	198/18866	0.00788264	0.0478131	0.027667	CD36/VEGFA/CXCL8	3
GO:0001935	endothelial cell proliferation	3/39	199/18866	0.00799197	0.0483253	0.0279634	CCL2/VEGFA/HMOX1	3
GO:0046365	monosaccharide catabolic process	2/39	66/18866	0.00821702	0.0495318	0.0286615	ALDH1A1/PGK1	2
GO:0014706	striated muscle tissue development	4/39	389/18866	0.00828487	0.0497862	0.0288087	GPX1/VEGFA/RBP4/IGF1	4
GO:0042692	muscle cell differentiation	4/39	390/18866	0.00835841	0.0500731	0.0289747	CASP3/GPX1/VEGFA/IGF1	4
GO:0009166	nucleotide catabolic process	2/39	67/18866	0.00845886	0.0502099	0.0290539	GPX1/ADA	2
GO:0050918	positive chemotaxis	2/39	67/18866	0.00845886	0.0502099	0.0290539	VEGFA/CXCL8	2
GO:1903672	positive regulation of sprouting angiogenesis	2/39	67/18866	0.00845886	0.0502099	0.0290539	VEGFA/HMOX1	2
GO:0060541	respiratory system development	3/39	204/18866	0.00855208	0.0506085	0.0292846	ADA/VEGFA/RBP4	3
GO:0035966	response to topologically incorrect protein	3/39	205/18866	0.00866682	0.0511316	0.0295872	CCL2/IGFBP1/CXCL8	3
GO:0045428	regulation of nitric oxide biosynthetic process	2/39	68/18866	0.00870389	0.0511947	0.0296238	CD36/HBB	2
GO:0042493	response to drug	4/39	397/18866	0.00888529	0.052027	0.0301054	CASP3/LPL/ADA/AOC1	4
GO:0046890	regulation of lipid biosynthetic process	3/39	207/18866	0.00889901	0.052027	0.0301054	C3/CYP27B1/APOC3	3
GO:1901653	cellular response to peptide	4/39	398/18866	0.0089623	0.0522397	0.0302285	CD36/LPL/IGFBP1/IGF1	4
GO:0071222	cellular response to lipopolysaccharide	3/39	208/18866	0.00901646	0.0522417	0.0302296	CD36/CCL2/CXCL8	3
GO:0071456	cellular response to hypoxia	3/39	208/18866	0.00901646	0.0522417	0.0302296	VEGFA/PGK1/HMOX1	3
GO:0009150	purine ribonucleotide metabolic process	4/39	401/18866	0.00919595	0.0530085	0.0306733	AASS/OGDH/PGK1/IGF1	4
GO:0032370	positive regulation of lipid transport	2/39	70/18866	0.00920343	0.0530085	0.0306733	LIPG/CETP	2
GO:0034764	positive regulation of transmembrane transport	3/39	210/18866	0.00925412	0.0531427	0.030751	C3/CCL2/IGF1	3
GO:0050679	positive regulation of epithelial cell proliferation	3/39	211/18866	0.00937431	0.0536742	0.0310585	VEGFA/HMOX1/IGF1	3
GO:0042982	amyloid precursor protein metabolic process	2/39	71/18866	0.00945792	0.0539936	0.0312433	CASP3/IGF1	2
GO:0002696	positive regulation of leukocyte activation	4/39	406/18866	0.00959421	0.054611	0.0316006	PLA2G4A/CCL2/ADA/IGF1	4
GO:0042440	pigment metabolic process	2/39	72/18866	0.00971554	0.0548004	0.0317102	ADA/HMOX1	2
GO:0006006	glucose metabolic process	3/39	214/18866	0.00974041	0.0548004	0.0317102	RBP4/PGK1/IGF1	3
GO:0043523	regulation of neuron apoptotic process	3/39	214/18866	0.00974041	0.0548004	0.0317102	CASP3/CCL2/HMOX1	3
GO:0050870	positive regulation of T cell activation	3/39	214/18866	0.00974041	0.0548004	0.0317102	CCL2/ADA/IGF1	3
GO:0060537	muscle tissue development	4/39	409/18866	0.0098385	0.0551923	0.031937	GPX1/VEGFA/RBP4/IGF1	4
GO:1901292	nucleoside phosphate catabolic process	2/39	73/18866	0.00997627	0.0558038	0.0322908	GPX1/ADA	2
GO:1903036	positive regulation of response to wounding	2/39	74/18866	0.0102401	0.0569588	0.0329591	PLA2G4A/CD36	2
GO:0036294	cellular response to decreased oxygen levels	3/39	218/18866	0.0102414	0.0569588	0.0329591	VEGFA/PGK1/HMOX1	3
GO:0009259	ribonucleotide metabolic process	4/39	416/18866	0.0104243	0.05781	0.0334517	AASS/OGDH/PGK1/IGF1	4
GO:0015909	long-chain fatty acid transport	2/39	75/18866	0.010507	0.0579378	0.0335257	PLA2G4A/CD36	2
GO:0043627	response to estrogen	2/39	75/18866	0.010507	0.0579378	0.0335257	CYP27B1/HMOX1	2
GO:0042445	hormone metabolic process	3/39	221/18866	0.0106269	0.0584307	0.0338109	ADH1B/ALDH1A1/RBP4	3
GO:0019722	calcium-mediated signaling	3/39	222/18866	0.0107573	0.0584307	0.0338109	ADA/IGF1/CXCL8	3
GO:0071219	cellular response to molecule of bacterial origin	3/39	222/18866	0.0107573	0.0584307	0.0338109	CD36/CCL2/CXCL8	3
GO:0097529	myeloid leukocyte migration	3/39	222/18866	0.0107573	0.0584307	0.0338109	CCL2/VEGFA/CXCL8	3
GO:0001558	regulation of cell growth	4/39	420/18866	0.010769	0.0584307	0.0338109	CYP27B1/IGFBP1/VEGFA/IGF1	4
GO:1901616	organic hydroxy compound catabolic process	2/39	76/18866	0.010777	0.0584307	0.0338109	CYP27B1/MAOA	2
GO:0050867	positive regulation of cell activation	4/39	421/18866	0.0108563	0.0586966	0.0339647	PLA2G4A/CCL2/ADA/IGF1	4
GO:0006809	nitric oxide biosynthetic process	2/39	79/18866	0.0116053	0.0622262	0.0360072	CD36/HBB	2
GO:0010827	regulation of glucose transmembrane transport	2/39	79/18866	0.0116053	0.0622262	0.0360072	C3/IGF1	2
GO:0043536	positive regulation of blood vessel endothelial cell migration	2/39	79/18866	0.0116053	0.0622262	0.0360072	VEGFA/HMOX1	2
GO:0050920	regulation of chemotaxis	3/39	229/18866	0.0116958	0.0625389	0.0361881	CCL2/VEGFA/CXCL8	3
GO:0055021	regulation of cardiac muscle tissue growth	2/39	80/18866	0.0118875	0.0633889	0.0366799	RBP4/IGF1	2
GO:0032102	negative regulation of response to external stimulus	4/39	433/18866	0.0119403	0.0634933	0.0367403	CCL2/GPX1/ADA/IGF1	4
GO:0048738	cardiac muscle tissue development	3/39	231/18866	0.0119725	0.0634933	0.0367403	VEGFA/RBP4/IGF1	3
GO:0052548	regulation of endopeptidase activity	4/39	434/18866	0.0120337	0.0636441	0.0368276	C3/SERPINA3/GPX1/VEGFA	4
GO:0030595	leukocyte chemotaxis	3/39	232/18866	0.0121122	0.0638851	0.0369671	CCL2/VEGFA/CXCL8	3
GO:0009266	response to temperature stimulus	3/39	233/18866	0.0122528	0.0642777	0.0371942	LPL/HMOX1/IGF1	3
GO:2001234	negative regulation of apoptotic signaling pathway	3/39	233/18866	0.0122528	0.0642777	0.0371942	GPX1/HMOX1/IGF1	3
GO:0030193	regulation of blood coagulation	2/39	82/18866	0.0124608	0.0650649	0.0376497	PLA2G4A/CD36	2
GO:0071453	cellular response to oxygen levels	3/39	235/18866	0.012537	0.0650649	0.0376497	VEGFA/PGK1/HMOX1	3
GO:0071695	anatomical structure maturation	3/39	235/18866	0.012537	0.0650649	0.0376497	C3/VEGFA/IGF1	3
GO:1903039	positive regulation of leukocyte cell-cell adhesion	3/39	235/18866	0.012537	0.0650649	0.0376497	CCL2/ADA/IGF1	3
GO:0002718	regulation of cytokine production involved in immune response	2/39	83/18866	0.0127519	0.0656539	0.0379906	CD36/HMOX1	2
GO:0055013	cardiac muscle cell development	2/39	83/18866	0.0127519	0.0656539	0.0379906	VEGFA/IGF1	2
GO:1900046	regulation of hemostasis	2/39	83/18866	0.0127519	0.0656539	0.0379906	PLA2G4A/CD36	2
GO:0048732	gland development	4/39	443/18866	0.0128953	0.0662165	0.0383161	GPX1/ADA/VEGFA/HMOX1	4
GO:0046209	nitric oxide metabolic process	2/39	84/18866	0.0130461	0.0668137	0.0386617	CD36/HBB	2
GO:0043154	negative regulation of cysteine-type endopeptidase activity involved in apoptotic process	2/39	85/18866	0.0133431	0.0681553	0.039438	GPX1/VEGFA	2
GO:0001776	leukocyte homeostasis	2/39	86/18866	0.0136432	0.0695049	0.0402189	CASP3/ADA	2
GO:0048568	embryonic organ development	4/39	451/18866	0.0136938	0.0695803	0.0402626	ADA/VEGFA/RBP4/CXCL8	4
GO:0033002	muscle cell proliferation	3/39	244/18866	0.0138626	0.0697665	0.0403703	RBP4/HMOX1/IGF1	3
GO:0060420	regulation of heart growth	2/39	87/18866	0.0139461	0.0697665	0.0403703	RBP4/IGF1	2
GO:0090049	regulation of cell migration involved in sprouting angiogenesis	2/39	87/18866	0.0139461	0.0697665	0.0403703	VEGFA/HMOX1	2
GO:1904705	regulation of vascular associated smooth muscle cell proliferation	2/39	87/18866	0.0139461	0.0697665	0.0403703	HMOX1/IGF1	2
GO:1990874	vascular associated smooth muscle cell proliferation	2/39	87/18866	0.0139461	0.0697665	0.0403703	HMOX1/IGF1	2
GO:2001057	reactive nitrogen species metabolic process	2/39	87/18866	0.0139461	0.0697665	0.0403703	CD36/HBB	2
GO:0051402	neuron apoptotic process	3/39	245/18866	0.0140146	0.0698563	0.0404223	CASP3/CCL2/HMOX1	3
GO:0006644	phospholipid metabolic process	4/39	455/18866	0.0141047	0.0698563	0.0404223	PLA2G4A/LPL/LIPG/CETP	4
GO:0071216	cellular response to biotic stimulus	3/39	246/18866	0.0141676	0.0698563	0.0404223	CD36/CCL2/CXCL8	3
GO:0062012	regulation of small molecule metabolic process	4/39	456/18866	0.0142086	0.0698563	0.0404223	CYP27B1/BHMT/APOC3/IGF1	4
GO:0032755	positive regulation of interleukin-6 production	2/39	88/18866	0.014252	0.0698563	0.0404223	CD36/LPL	2
GO:0046470	phosphatidylcholine metabolic process	2/39	88/18866	0.014252	0.0698563	0.0404223	PLA2G4A/CETP	2
GO:0050818	regulation of coagulation	2/39	88/18866	0.014252	0.0698563	0.0404223	PLA2G4A/CD36	2
GO:0070098	chemokine-mediated signaling pathway	2/39	88/18866	0.014252	0.0698563	0.0404223	CCL2/CXCL8	2
GO:0008625	extrinsic apoptotic signaling pathway via death domain receptors	2/39	89/18866	0.0145607	0.0710111	0.0410905	GPX1/HMOX1	2
GO:0055006	cardiac cell development	2/39	89/18866	0.0145607	0.0710111	0.0410905	VEGFA/IGF1	2
GO:0070542	response to fatty acid	2/39	90/18866	0.0148724	0.0723493	0.0418648	CD36/LPL	2
GO:0006094	gluconeogenesis	2/39	91/18866	0.015187	0.073511	0.0425371	RBP4/PGK1	2
GO:0033273	response to vitamin	2/39	91/18866	0.015187	0.073511	0.0425371	ADA/CYP27B1	2
GO:0052547	regulation of peptidase activity	4/39	466/18866	0.015275	0.0737531	0.0426772	C3/SERPINA3/GPX1/VEGFA	4
GO:1900407	regulation of cellular response to oxidative stress	2/39	92/18866	0.0155044	0.074675	0.0432106	CD36/GPX1	2
GO:0060249	anatomical structure homeostasis	4/39	469/18866	0.0156046	0.0749714	0.0433822	SERPINA3/VEGFA/RBP4/ALB	4
GO:0002697	regulation of immune effector process	4/39	470/18866	0.0157154	0.0753176	0.0435825	C3/CD36/RBP4/HMOX1	4
GO:2000117	negative regulation of cysteine-type endopeptidase activity	2/39	93/18866	0.0158247	0.0756543	0.0437773	GPX1/VEGFA	2
GO:0010660	regulation of muscle cell apoptotic process	2/39	94/18866	0.0161478	0.0764459	0.0442354	HMOX1/IGF1	2
GO:0019319	hexose biosynthetic process	2/39	94/18866	0.0161478	0.0764459	0.0442354	RBP4/PGK1	2
GO:0051591	response to cAMP	2/39	94/18866	0.0161478	0.0764459	0.0442354	AHR/AGXT	2
GO:1904035	regulation of epithelial cell apoptotic process	2/39	94/18866	0.0161478	0.0764459	0.0442354	CCL2/HMOX1	2
GO:0007589	body fluid secretion	2/39	95/18866	0.0164737	0.0777993	0.0450185	ADA/VEGFA	2
GO:0002690	positive regulation of leukocyte chemotaxis	2/39	96/18866	0.0168025	0.0791593	0.0458055	VEGFA/CXCL8	2
GO:0050730	regulation of peptidyl-tyrosine phosphorylation	3/39	263/18866	0.0169155	0.0794988	0.0460019	CD36/VEGFA/IGF1	3
GO:0032651	regulation of interleukin-1 beta production	2/39	97/18866	0.0171341	0.0794991	0.0460021	LPL/IGF1	2
GO:0043648	dicarboxylic acid metabolic process	2/39	97/18866	0.0171341	0.0794991	0.0460021	ALDH18A1/OGDH	2
GO:0120162	positive regulation of cold-induced thermogenesis	2/39	97/18866	0.0171341	0.0794991	0.0460021	CD36/VEGFA	2
GO:1990868	response to chemokine	2/39	97/18866	0.0171341	0.0794991	0.0460021	CCL2/CXCL8	2
GO:1990869	cellular response to chemokine	2/39	97/18866	0.0171341	0.0794991	0.0460021	CCL2/CXCL8	2
GO:0042110	T cell activation	4/39	483/18866	0.0172023	0.0794991	0.0460021	CASP3/CCL2/ADA/IGF1	4
GO:0051051	negative regulation of transport	4/39	483/18866	0.0172023	0.0794991	0.0460021	CD36/ADA/APOC3/HMOX1	4
GO:0010657	muscle cell apoptotic process	2/39	98/18866	0.0174684	0.0803465	0.0464924	HMOX1/IGF1	2
GO:0045833	negative regulation of lipid metabolic process	2/39	98/18866	0.0174684	0.0803465	0.0464924	CYP27B1/APOC3	2
GO:0031348	negative regulation of defense response	3/39	269/18866	0.0179519	0.0822906	0.0476174	GPX1/ADA/IGF1	3
GO:0016049	cell growth	4/39	490/18866	0.0180384	0.0822906	0.0476174	CYP27B1/IGFBP1/VEGFA/IGF1	4
GO:0045017	glycerolipid biosynthetic process	3/39	270/18866	0.0181281	0.0822906	0.0476174	C3/PLA2G4A/LPL	3
GO:0002702	positive regulation of production of molecular mediator of immune response	2/39	100/18866	0.0181455	0.0822906	0.0476174	CD36/RBP4	2
GO:0008585	female gonad development	2/39	100/18866	0.0181455	0.0822906	0.0476174	CASP3/VEGFA	2
GO:0050848	regulation of calcium-mediated signaling	2/39	100/18866	0.0181455	0.0822906	0.0476174	ADA/IGF1	2
GO:0015908	fatty acid transport	2/39	101/18866	0.0184882	0.083261	0.0481789	PLA2G4A/CD36	2
GO:0060191	regulation of lipase activity	2/39	101/18866	0.0184882	0.083261	0.0481789	LPL/APOC3	2
GO:1902882	regulation of response to oxidative stress	2/39	101/18866	0.0184882	0.083261	0.0481789	CD36/GPX1	2
GO:0055024	regulation of cardiac muscle tissue development	2/39	102/18866	0.0188336	0.0843614	0.0488156	RBP4/IGF1	2
GO:0045927	positive regulation of growth	3/39	274/18866	0.0188423	0.0843614	0.0488156	IGFBP1/VEGFA/IGF1	3
GO:0002042	cell migration involved in sprouting angiogenesis	2/39	103/18866	0.0191817	0.0843614	0.0488156	VEGFA/HMOX1	2
GO:0030593	neutrophil chemotaxis	2/39	103/18866	0.0191817	0.0843614	0.0488156	CCL2/CXCL8	2
GO:0048661	positive regulation of smooth muscle cell proliferation	2/39	103/18866	0.0191817	0.0843614	0.0488156	HMOX1/IGF1	2
GO:0001824	blastocyst development	2/39	104/18866	0.0195326	0.0843614	0.0488156	ADA/IGF1	2
GO:0002367	cytokine production involved in immune response	2/39	104/18866	0.0195326	0.0843614	0.0488156	CD36/HMOX1	2
GO:0006637	acyl-CoA metabolic process	2/39	104/18866	0.0195326	0.0843614	0.0488156	AASS/OGDH	2
GO:0035383	thioester metabolic process	2/39	104/18866	0.0195326	0.0843614	0.0488156	AASS/OGDH	2
GO:0043279	response to alkaloid	2/39	104/18866	0.0195326	0.0843614	0.0488156	CASP3/ADA	2
GO:0043491	protein kinase B signaling	3/39	278/18866	0.0195721	0.0843614	0.0488156	CCL2/GPX1/IGF1	3
GO:0022409	positive regulation of cell-cell adhesion	3/39	279/18866	0.019757	0.0843614	0.0488156	CCL2/ADA/IGF1	3
GO:0046545	development of primary female sexual characteristics	2/39	105/18866	0.0198862	0.0843614	0.0488156	CASP3/VEGFA	2
GO:0062014	negative regulation of small molecule metabolic process	2/39	105/18866	0.0198862	0.0843614	0.0488156	CYP27B1/APOC3	2
GO:0007548	sex differentiation	3/39	280/18866	0.0199429	0.0843614	0.0488156	CASP3/VEGFA/RBP4	3
GO:2000379	positive regulation of reactive oxygen species metabolic process	2/39	106/18866	0.0202424	0.0843614	0.0488156	CD36/HBB	2
GO:0002524	hypersensitivity	1/39	10/18866	0.0204857	0.0843614	0.0488156	C3	1
GO:0002887	negative regulation of myeloid leukocyte mediated immunity	1/39	10/18866	0.0204857	0.0843614	0.0488156	HMOX1	1
GO:0006560	proline metabolic process	1/39	10/18866	0.0204857	0.0843614	0.0488156	ALDH18A1	1
GO:0009113	purine nucleobase biosynthetic process	1/39	10/18866	0.0204857	0.0843614	0.0488156	ADA	1
GO:0010269	response to selenium ion	1/39	10/18866	0.0204857	0.0843614	0.0488156	GPX1	1
GO:0010749	regulation of nitric oxide mediated signal transduction	1/39	10/18866	0.0204857	0.0843614	0.0488156	VEGFA	1
GO:0010986	positive regulation of lipoprotein particle clearance	1/39	10/18866	0.0204857	0.0843614	0.0488156	LIPG	1
GO:0019614	catechol-containing compound catabolic process	1/39	10/18866	0.0204857	0.0843614	0.0488156	MAOA	1
GO:0032025	response to cobalt ion	1/39	10/18866	0.0204857	0.0843614	0.0488156	CASP3	1
GO:0034350	regulation of glial cell apoptotic process	1/39	10/18866	0.0204857	0.0843614	0.0488156	CCL2	1
GO:0034447	very-low-density lipoprotein particle clearance	1/39	10/18866	0.0204857	0.0843614	0.0488156	APOC3	1
GO:0042424	catecholamine catabolic process	1/39	10/18866	0.0204857	0.0843614	0.0488156	MAOA	1
GO:0043084	penile erection	1/39	10/18866	0.0204857	0.0843614	0.0488156	ADA	1
GO:0046487	glyoxylate metabolic process	1/39	10/18866	0.0204857	0.0843614	0.0488156	AGXT	1
GO:0048739	cardiac muscle fiber development	1/39	10/18866	0.0204857	0.0843614	0.0488156	VEGFA	1
GO:0060068	vagina development	1/39	10/18866	0.0204857	0.0843614	0.0488156	RBP4	1
GO:0070314	G1 to G0 transition	1/39	10/18866	0.0204857	0.0843614	0.0488156	CYP27B1	1
GO:0070391	response to lipoteichoic acid	1/39	10/18866	0.0204857	0.0843614	0.0488156	CD36	1
GO:0071223	cellular response to lipoteichoic acid	1/39	10/18866	0.0204857	0.0843614	0.0488156	CD36	1
GO:0090037	positive regulation of protein kinase C signaling	1/39	10/18866	0.0204857	0.0843614	0.0488156	VEGFA	1
GO:0097278	complement-dependent cytotoxicity	1/39	10/18866	0.0204857	0.0843614	0.0488156	C3	1
GO:1901725	regulation of histone deacetylase activity	1/39	10/18866	0.0204857	0.0843614	0.0488156	VEGFA	1
GO:1903862	positive regulation of oxidative phosphorylation	1/39	10/18866	0.0204857	0.0843614	0.0488156	PGK1	1
GO:2000048	negative regulation of cell-cell adhesion mediated by cadherin	1/39	10/18866	0.0204857	0.0843614	0.0488156	VEGFA	1
GO:0034404	nucleobase-containing small molecule biosynthetic process	2/39	107/18866	0.0206014	0.0843614	0.0488156	GPX1/ADA	2
GO:0055017	cardiac muscle tissue growth	2/39	107/18866	0.0206014	0.0843614	0.0488156	RBP4/IGF1	2
GO:1903426	regulation of reactive oxygen species biosynthetic process	2/39	107/18866	0.0206014	0.0843614	0.0488156	CD36/HBB	2
GO:0071887	leukocyte apoptotic process	2/39	108/18866	0.020963	0.085342	0.0493831	CASP3/ADA	2
GO:0043542	endothelial cell migration	3/39	286/18866	0.0210785	0.085342	0.0493831	GPX1/VEGFA/HMOX1	3
GO:0021700	developmental maturation	3/39	287/18866	0.0212712	0.085342	0.0493831	C3/VEGFA/IGF1	3
GO:0043618	regulation of transcription from RNA polymerase II promoter in response to stress	2/39	109/18866	0.0213273	0.085342	0.0493831	VEGFA/HMOX1	2
GO:0072593	reactive oxygen species metabolic process	3/39	288/18866	0.0214649	0.085342	0.0493831	CD36/GPX1/HBB	3
GO:0032680	regulation of tumor necrosis factor production	2/39	110/18866	0.0216942	0.085342	0.0493831	CD36/IGF1	2
GO:1904659	glucose transmembrane transport	2/39	110/18866	0.0216942	0.085342	0.0493831	C3/IGF1	2
GO:0097193	intrinsic apoptotic signaling pathway	3/39	290/18866	0.0218551	0.085342	0.0493831	CASP3/GPX1/HMOX1	3
GO:0002526	acute inflammatory response	2/39	111/18866	0.0220638	0.085342	0.0493831	C3/SERPINA3	2
GO:0032652	regulation of interleukin-1 production	2/39	111/18866	0.0220638	0.085342	0.0493831	LPL/IGF1	2
GO:0008611	ether lipid biosynthetic process	1/39	11/18866	0.0225116	0.085342	0.0493831	PLA2G4A	1
GO:0019532	oxalate transport	1/39	11/18866	0.0225116	0.085342	0.0493831	AGXT	1
GO:0033197	response to vitamin E	1/39	11/18866	0.0225116	0.085342	0.0493831	ADA	1
GO:0033632	regulation of cell-cell adhesion mediated by integrin	1/39	11/18866	0.0225116	0.085342	0.0493831	ADA	1
GO:0034776	response to histamine	1/39	11/18866	0.0225116	0.085342	0.0493831	AOC1	1
GO:0035747	natural killer cell chemotaxis	1/39	11/18866	0.0225116	0.085342	0.0493831	CCL2	1
GO:0042135	neurotransmitter catabolic process	1/39	11/18866	0.0225116	0.085342	0.0493831	MAOA	1
GO:0043619	regulation of transcription from RNA polymerase II promoter in response to oxidative stress	1/39	11/18866	0.0225116	0.085342	0.0493831	HMOX1	1
GO:0046504	glycerol ether biosynthetic process	1/39	11/18866	0.0225116	0.085342	0.0493831	PLA2G4A	1
GO:0048875	chemical homeostasis within a tissue	1/39	11/18866	0.0225116	0.085342	0.0493831	VEGFA	1
GO:0051024	positive regulation of immunoglobulin secretion	1/39	11/18866	0.0225116	0.085342	0.0493831	RBP4	1
GO:0060281	regulation of oocyte development	1/39	11/18866	0.0225116	0.085342	0.0493831	IGF1	1
GO:0060354	negative regulation of cell adhesion molecule production	1/39	11/18866	0.0225116	0.085342	0.0493831	CXCL8	1
GO:0060947	cardiac vascular smooth muscle cell differentiation	1/39	11/18866	0.0225116	0.085342	0.0493831	VEGFA	1
GO:0070254	mucus secretion	1/39	11/18866	0.0225116	0.085342	0.0493831	ADA	1
GO:0070339	response to bacterial lipopeptide	1/39	11/18866	0.0225116	0.085342	0.0493831	CD36	1
GO:0071220	cellular response to bacterial lipoprotein	1/39	11/18866	0.0225116	0.085342	0.0493831	CD36	1
GO:0071221	cellular response to bacterial lipopeptide	1/39	11/18866	0.0225116	0.085342	0.0493831	CD36	1
GO:0071281	cellular response to iron ion	1/39	11/18866	0.0225116	0.085342	0.0493831	HMOX1	1
GO:0097384	cellular lipid biosynthetic process	1/39	11/18866	0.0225116	0.085342	0.0493831	PLA2G4A	1
GO:0098883	synapse pruning	1/39	11/18866	0.0225116	0.085342	0.0493831	C3	1
GO:0140052	cellular response to oxidised low-density lipoprotein particle stimulus	1/39	11/18866	0.0225116	0.085342	0.0493831	CD36	1
GO:0150104	transport across blood-brain barrier	1/39	11/18866	0.0225116	0.085342	0.0493831	CD36	1
GO:1904321	response to forskolin	1/39	11/18866	0.0225116	0.085342	0.0493831	AHR	1
GO:1904322	cellular response to forskolin	1/39	11/18866	0.0225116	0.085342	0.0493831	AHR	1
GO:1905879	regulation of oogenesis	1/39	11/18866	0.0225116	0.085342	0.0493831	IGF1	1
GO:2001138	regulation of phospholipid transport	1/39	11/18866	0.0225116	0.085342	0.0493831	CETP	1
GO:2001140	positive regulation of phospholipid transport	1/39	11/18866	0.0225116	0.085342	0.0493831	CETP	1
GO:0034976	response to endoplasmic reticulum stress	3/39	294/18866	0.0226474	0.0856892	0.049584	CCL2/IGFBP1/CXCL8	3
GO:0001676	long-chain fatty acid metabolic process	2/39	113/18866	0.0228108	0.0858058	0.0496514	PLA2G4A/GPX1	2
GO:0001938	positive regulation of endothelial cell proliferation	2/39	113/18866	0.0228108	0.0858058	0.0496514	VEGFA/HMOX1	2
GO:1903555	regulation of tumor necrosis factor superfamily cytokine production	2/39	113/18866	0.0228108	0.0858058	0.0496514	CD36/IGF1	2
GO:0008645	hexose transmembrane transport	2/39	114/18866	0.0231882	0.0868969	0.0502828	C3/IGF1	2
GO:0043620	regulation of DNA-templated transcription in response to stress	2/39	115/18866	0.0235682	0.0868969	0.0502828	VEGFA/HMOX1	2
GO:0060419	heart growth	2/39	115/18866	0.0235682	0.0868969	0.0502828	RBP4/IGF1	2
GO:0015749	monosaccharide transmembrane transport	2/39	116/18866	0.0239508	0.0868969	0.0502828	C3/IGF1	2
GO:0032640	tumor necrosis factor production	2/39	116/18866	0.0239508	0.0868969	0.0502828	CD36/IGF1	2
GO:0046620	regulation of organ growth	2/39	116/18866	0.0239508	0.0868969	0.0502828	RBP4/IGF1	2
GO:0046916	cellular transition metal ion homeostasis	2/39	116/18866	0.0239508	0.0868969	0.0502828	SLC31A2/HMOX1	2
GO:0014902	myotube differentiation	2/39	117/18866	0.0243359	0.0868969	0.0502828	GPX1/IGF1	2
GO:0030282	bone mineralization	2/39	117/18866	0.0243359	0.0868969	0.0502828	CYP27B1/IGF1	2
GO:0045446	endothelial cell differentiation	2/39	117/18866	0.0243359	0.0868969	0.0502828	GPX1/VEGFA	2
GO:1904019	epithelial cell apoptotic process	2/39	117/18866	0.0243359	0.0868969	0.0502828	CCL2/HMOX1	2
GO:0001821	histamine secretion	1/39	12/18866	0.0245335	0.0868969	0.0502828	ADA	1
GO:0002551	mast cell chemotaxis	1/39	12/18866	0.0245335	0.0868969	0.0502828	VEGFA	1
GO:0002863	positive regulation of inflammatory response to antigenic stimulus	1/39	12/18866	0.0245335	0.0868969	0.0502828	C3	1
GO:0006534	cysteine metabolic process	1/39	12/18866	0.0245335	0.0868969	0.0502828	AGXT	1
GO:0009071	serine family amino acid catabolic process	1/39	12/18866	0.0245335	0.0868969	0.0502828	AGXT	1
GO:0009086	methionine biosynthetic process	1/39	12/18866	0.0245335	0.0868969	0.0502828	BHMT	1
GO:0009151	purine deoxyribonucleotide metabolic process	1/39	12/18866	0.0245335	0.0868969	0.0502828	ADA	1
GO:0010232	vascular transport	1/39	12/18866	0.0245335	0.0868969	0.0502828	CD36	1
GO:0033004	negative regulation of mast cell activation	1/39	12/18866	0.0245335	0.0868969	0.0502828	HMOX1	1
GO:0033700	phospholipid efflux	1/39	12/18866	0.0245335	0.0868969	0.0502828	APOC3	1
GO:0035630	bone mineralization involved in bone maturation	1/39	12/18866	0.0245335	0.0868969	0.0502828	IGF1	1
GO:0042363	fat-soluble vitamin catabolic process	1/39	12/18866	0.0245335	0.0868969	0.0502828	CYP27B1	1
GO:0042368	vitamin D biosynthetic process	1/39	12/18866	0.0245335	0.0868969	0.0502828	CYP27B1	1
GO:0043301	negative regulation of leukocyte degranulation	1/39	12/18866	0.0245335	0.0868969	0.0502828	HMOX1	1
GO:0046185	aldehyde catabolic process	1/39	12/18866	0.0245335	0.0868969	0.0502828	AGXT	1
GO:0051657	maintenance of organelle location	1/39	12/18866	0.0245335	0.0868969	0.0502828	ALB	1
GO:0070243	regulation of thymocyte apoptotic process	1/39	12/18866	0.0245335	0.0868969	0.0502828	ADA	1
GO:0071679	commissural neuron axon guidance	1/39	12/18866	0.0245335	0.0868969	0.0502828	VEGFA	1
GO:0090209	negative regulation of triglyceride metabolic process	1/39	12/18866	0.0245335	0.0868969	0.0502828	APOC3	1
GO:0150065	regulation of deacetylase activity	1/39	12/18866	0.0245335	0.0868969	0.0502828	VEGFA	1
GO:1901503	ether biosynthetic process	1/39	12/18866	0.0245335	0.0868969	0.0502828	PLA2G4A	1
GO:0033559	unsaturated fatty acid metabolic process	2/39	118/18866	0.0247236	0.0872518	0.0504882	PLA2G4A/GPX1	2
GO:0034219	carbohydrate transmembrane transport	2/39	118/18866	0.0247236	0.0872518	0.0504882	C3/IGF1	2
GO:0048511	rhythmic process	3/39	305/18866	0.0249067	0.0877383	0.0507697	CASP3/AHR/ADA	3
GO:0071706	tumor necrosis factor superfamily cytokine production	2/39	119/18866	0.0251138	0.0881625	0.0510152	CD36/IGF1	2
GO:0002440	production of molecular mediator of immune response	3/39	306/18866	0.0251179	0.0881625	0.0510152	CD36/RBP4/HMOX1	3
GO:0030218	erythrocyte differentiation	2/39	121/18866	0.0259019	0.0888552	0.051416	CASP3/VEGFA	2
GO:0120254	olefinic compound metabolic process	2/39	121/18866	0.0259019	0.0888552	0.051416	PLA2G4A/GPX1	2
GO:0034599	cellular response to oxidative stress	3/39	310/18866	0.0259727	0.0888552	0.051416	CD36/GPX1/HMOX1	3
GO:0046034	ATP metabolic process	3/39	311/18866	0.0261888	0.0888552	0.051416	OGDH/PGK1/IGF1	3
GO:0060326	cell chemotaxis	3/39	311/18866	0.0261888	0.0888552	0.051416	CCL2/VEGFA/CXCL8	3
GO:0006690	icosanoid metabolic process	2/39	122/18866	0.0262997	0.0888552	0.051416	PLA2G4A/GPX1	2
GO:0010811	positive regulation of cell-substrate adhesion	2/39	122/18866	0.0262997	0.0888552	0.051416	CD36/VEGFA	2
GO:1990266	neutrophil migration	2/39	122/18866	0.0262997	0.0888552	0.051416	CCL2/CXCL8	2
GO:0001973	G protein-coupled adenosine receptor signaling pathway	1/39	13/18866	0.0265513	0.0888552	0.051416	ADA	1
GO:0002903	negative regulation of B cell apoptotic process	1/39	13/18866	0.0265513	0.0888552	0.051416	ADA	1
GO:0009143	nucleoside triphosphate catabolic process	1/39	13/18866	0.0265513	0.0888552	0.051416	ADA	1
GO:0009313	oligosaccharide catabolic process	1/39	13/18866	0.0265513	0.0888552	0.051416	NEU1	1
GO:0009650	UV protection	1/39	13/18866	0.0265513	0.0888552	0.051416	GPX1	1
GO:0010745	negative regulation of macrophage derived foam cell differentiation	1/39	13/18866	0.0265513	0.0888552	0.051416	CETP	1
GO:0016322	neuron remodeling	1/39	13/18866	0.0265513	0.0888552	0.051416	C3	1
GO:0019336	phenol-containing compound catabolic process	1/39	13/18866	0.0265513	0.0888552	0.051416	MAOA	1
GO:0030656	regulation of vitamin metabolic process	1/39	13/18866	0.0265513	0.0888552	0.051416	CYP27B1	1
GO:0032493	response to bacterial lipoprotein	1/39	13/18866	0.0265513	0.0888552	0.051416	CD36	1
GO:0033089	positive regulation of T cell differentiation in thymus	1/39	13/18866	0.0265513	0.0888552	0.051416	ADA	1
GO:0035588	G protein-coupled purinergic receptor signaling pathway	1/39	13/18866	0.0265513	0.0888552	0.051416	ADA	1
GO:0042308	negative regulation of protein import into nucleus	1/39	13/18866	0.0265513	0.0888552	0.051416	CD36	1
GO:0043568	positive regulation of insulin-like growth factor receptor signaling pathway	1/39	13/18866	0.0265513	0.0888552	0.051416	IGF1	1
GO:0045602	negative regulation of endothelial cell differentiation	1/39	13/18866	0.0265513	0.0888552	0.051416	VEGFA	1
GO:0072683	T cell extravasation	1/39	13/18866	0.0265513	0.0888552	0.051416	CCL2	1
GO:0097531	mast cell migration	1/39	13/18866	0.0265513	0.0888552	0.051416	VEGFA	1
GO:1904590	negative regulation of protein import	1/39	13/18866	0.0265513	0.0888552	0.051416	CD36	1
GO:2000121	regulation of removal of superoxide radicals	1/39	13/18866	0.0265513	0.0888552	0.051416	CD36	1
GO:0051101	regulation of DNA binding	2/39	124/18866	0.0271027	0.0905446	0.0523935	HMOX1/IGF1	2
GO:0001952	regulation of cell-matrix adhesion	2/39	125/18866	0.027508	0.0908928	0.0525951	CD36/VEGFA	2
GO:0008637	apoptotic mitochondrial changes	2/39	125/18866	0.027508	0.0908928	0.0525951	GPX1/IGF1	2
GO:0043500	muscle adaptation	2/39	125/18866	0.027508	0.0908928	0.0525951	HMOX1/IGF1	2
GO:0048593	camera-type eye morphogenesis	2/39	125/18866	0.027508	0.0908928	0.0525951	VEGFA/RBP4	2
GO:1903578	regulation of ATP metabolic process	2/39	125/18866	0.027508	0.0908928	0.0525951	PGK1/IGF1	2
GO:0006911	phagocytosis, engulfment	2/39	126/18866	0.0279157	0.0908928	0.0525951	C3/CD36	2
GO:0055007	cardiac muscle cell differentiation	2/39	126/18866	0.0279157	0.0908928	0.0525951	VEGFA/IGF1	2
GO:0034612	response to tumor necrosis factor	3/39	320/18866	0.028178	0.0908928	0.0525951	CASP3/CCL2/CXCL8	3
GO:0019079	viral genome replication	2/39	127/18866	0.0283258	0.0908928	0.0525951	CCL2/CXCL8	2
GO:0071621	granulocyte chemotaxis	2/39	127/18866	0.0283258	0.0908928	0.0525951	CCL2/CXCL8	2
GO:1901214	regulation of neuron death	3/39	321/18866	0.028404	0.0908928	0.0525951	CASP3/CCL2/HMOX1	3
GO:0006878	cellular copper ion homeostasis	1/39	14/18866	0.028565	0.0908928	0.0525951	SLC31A2	1
GO:0009111	vitamin catabolic process	1/39	14/18866	0.028565	0.0908928	0.0525951	CYP27B1	1
GO:0010889	regulation of sequestering of triglyceride	1/39	14/18866	0.028565	0.0908928	0.0525951	LPL	1
GO:0010896	regulation of triglyceride catabolic process	1/39	14/18866	0.028565	0.0908928	0.0525951	APOC3	1
GO:0010935	regulation of macrophage cytokine production	1/39	14/18866	0.028565	0.0908928	0.0525951	CD36	1
GO:0010989	negative regulation of low-density lipoprotein particle clearance	1/39	14/18866	0.028565	0.0908928	0.0525951	APOC3	1
GO:0032488	Cdc42 protein signal transduction	1/39	14/18866	0.028565	0.0908928	0.0525951	APOC3	1
GO:0034392	negative regulation of smooth muscle cell apoptotic process	1/39	14/18866	0.028565	0.0908928	0.0525951	IGF1	1
GO:0035112	genitalia morphogenesis	1/39	14/18866	0.028565	0.0908928	0.0525951	RBP4	1
GO:0035627	ceramide transport	1/39	14/18866	0.028565	0.0908928	0.0525951	MTTP	1
GO:0042762	regulation of sulfur metabolic process	1/39	14/18866	0.028565	0.0908928	0.0525951	BHMT	1
GO:0043173	nucleotide salvage	1/39	14/18866	0.028565	0.0908928	0.0525951	ADA	1
GO:0046007	negative regulation of activated T cell proliferation	1/39	14/18866	0.028565	0.0908928	0.0525951	CASP3	1
GO:0046462	monoacylglycerol metabolic process	1/39	14/18866	0.028565	0.0908928	0.0525951	PLA2G4A	1
GO:0050667	homocysteine metabolic process	1/39	14/18866	0.028565	0.0908928	0.0525951	BHMT	1
GO:0061051	positive regulation of cell growth involved in cardiac muscle cell development	1/39	14/18866	0.028565	0.0908928	0.0525951	IGF1	1
GO:0071236	cellular response to antibiotic	1/39	14/18866	0.028565	0.0908928	0.0525951	PLA2G4A	1
GO:1902430	negative regulation of amyloid-beta formation	1/39	14/18866	0.028565	0.0908928	0.0525951	IGF1	1
GO:1903409	reactive oxygen species biosynthetic process	2/39	128/18866	0.0287384	0.091295	0.0528278	CD36/HBB	2
GO:0070371	ERK1 and ERK2 cascade	3/39	325/18866	0.0293173	0.0918659	0.0531581	CD36/CCL2/IGF1	3
GO:0044106	cellular amine metabolic process	2/39	131/18866	0.0299907	0.0918659	0.0531581	BHMT/MAOA	2
GO:0042113	B cell activation	3/39	328/18866	0.0300126	0.0918659	0.0531581	CASP3/AHR/ADA	3
GO:0001101	response to acid chemical	2/39	132/18866	0.030413	0.0918659	0.0531581	CASP3/VEGFA	2
GO:0010595	positive regulation of endothelial cell migration	2/39	132/18866	0.030413	0.0918659	0.0531581	VEGFA/HMOX1	2
GO:0019751	polyol metabolic process	2/39	132/18866	0.030413	0.0918659	0.0531581	PLA2G4A/CYP27B1	2
GO:0000098	sulfur amino acid catabolic process	1/39	15/18866	0.0305746	0.0918659	0.0531581	AGXT	1
GO:0001829	trophectodermal cell differentiation	1/39	15/18866	0.0305746	0.0918659	0.0531581	ADA	1
GO:0002467	germinal center formation	1/39	15/18866	0.0305746	0.0918659	0.0531581	ADA	1
GO:0002864	regulation of acute inflammatory response to antigenic stimulus	1/39	15/18866	0.0305746	0.0918659	0.0531581	C3	1
GO:0006000	fructose metabolic process	1/39	15/18866	0.0305746	0.0918659	0.0531581	ALDH1A1	1
GO:0015671	oxygen transport	1/39	15/18866	0.0305746	0.0918659	0.0531581	HBB	1
GO:0018158	protein oxidation	1/39	15/18866	0.0305746	0.0918659	0.0531581	GPX1	1
GO:0019321	pentose metabolic process	1/39	15/18866	0.0305746	0.0918659	0.0531581	TKT	1
GO:0034638	phosphatidylcholine catabolic process	1/39	15/18866	0.0305746	0.0918659	0.0531581	PLA2G4A	1
GO:0035635	entry of bacterium into host cell	1/39	15/18866	0.0305746	0.0918659	0.0531581	CXCL8	1
GO:0042362	fat-soluble vitamin biosynthetic process	1/39	15/18866	0.0305746	0.0918659	0.0531581	CYP27B1	1
GO:0042754	negative regulation of circadian rhythm	1/39	15/18866	0.0305746	0.0918659	0.0531581	ADA	1
GO:0043101	purine-containing compound salvage	1/39	15/18866	0.0305746	0.0918659	0.0531581	ADA	1
GO:0046184	aldehyde biosynthetic process	1/39	15/18866	0.0305746	0.0918659	0.0531581	TKT	1
GO:0046479	glycosphingolipid catabolic process	1/39	15/18866	0.0305746	0.0918659	0.0531581	NEU1	1
GO:0048569	post-embryonic animal organ development	1/39	15/18866	0.0305746	0.0918659	0.0531581	VEGFA	1
GO:0050746	regulation of lipoprotein metabolic process	1/39	15/18866	0.0305746	0.0918659	0.0531581	LIPG	1
GO:0050862	positive regulation of T cell receptor signaling pathway	1/39	15/18866	0.0305746	0.0918659	0.0531581	ADA	1
GO:0051608	histamine transport	1/39	15/18866	0.0305746	0.0918659	0.0531581	ADA	1
GO:0060347	heart trabecula formation	1/39	15/18866	0.0305746	0.0918659	0.0531581	RBP4	1
GO:0060841	venous blood vessel development	1/39	15/18866	0.0305746	0.0918659	0.0531581	VEGFA	1
GO:0072567	chemokine (C-X-C motif) ligand 2 production	1/39	15/18866	0.0305746	0.0918659	0.0531581	LPL	1
GO:0090594	inflammatory response to wounding	1/39	15/18866	0.0305746	0.0918659	0.0531581	HMOX1	1
GO:1900225	regulation of NLRP3 inflammasome complex assembly	1/39	15/18866	0.0305746	0.0918659	0.0531581	CD36	1
GO:1901550	regulation of endothelial cell development	1/39	15/18866	0.0305746	0.0918659	0.0531581	VEGFA	1
GO:1903140	regulation of establishment of endothelial barrier	1/39	15/18866	0.0305746	0.0918659	0.0531581	VEGFA	1
GO:2000341	regulation of chemokine (C-X-C motif) ligand 2 production	1/39	15/18866	0.0305746	0.0918659	0.0531581	LPL	1
GO:2000402	negative regulation of lymphocyte migration	1/39	15/18866	0.0305746	0.0918659	0.0531581	CCL2	1
GO:2001028	positive regulation of endothelial cell chemotaxis	1/39	15/18866	0.0305746	0.0918659	0.0531581	VEGFA	1
GO:0046683	response to organophosphorus	2/39	134/18866	0.0312646	0.0937937	0.0542736	AHR/AGXT	2
GO:0003158	endothelium development	2/39	135/18866	0.0316939	0.0946429	0.054765	GPX1/VEGFA	2
GO:0048565	digestive tract development	2/39	135/18866	0.0316939	0.0946429	0.054765	ADA/CXCL8	2
GO:0099024	plasma membrane invagination	2/39	135/18866	0.0316939	0.0946429	0.054765	C3/CD36	2
GO:0050671	positive regulation of lymphocyte proliferation	2/39	136/18866	0.0321256	0.094668	0.0547796	ADA/IGF1	2
GO:0032946	positive regulation of mononuclear cell proliferation	2/39	137/18866	0.0325597	0.094668	0.0547796	ADA/IGF1	2
GO:0006098	pentose-phosphate shunt	1/39	16/18866	0.0325802	0.094668	0.0547796	TKT	1
GO:0006103	2-oxoglutarate metabolic process	1/39	16/18866	0.0325802	0.094668	0.0547796	OGDH	1
GO:0006544	glycine metabolic process	1/39	16/18866	0.0325802	0.094668	0.0547796	AGXT	1
GO:0006555	methionine metabolic process	1/39	16/18866	0.0325802	0.094668	0.0547796	BHMT	1
GO:0010934	macrophage cytokine production	1/39	16/18866	0.0325802	0.094668	0.0547796	CD36	1
GO:0019372	lipoxygenase pathway	1/39	16/18866	0.0325802	0.094668	0.0547796	GPX1	1
GO:0034374	low-density lipoprotein particle remodeling	1/39	16/18866	0.0325802	0.094668	0.0547796	CETP	1
GO:0043116	negative regulation of vascular permeability	1/39	16/18866	0.0325802	0.094668	0.0547796	VEGFA	1
GO:0045725	positive regulation of glycogen biosynthetic process	1/39	16/18866	0.0325802	0.094668	0.0547796	IGF1	1
GO:0048521	negative regulation of behavior	1/39	16/18866	0.0325802	0.094668	0.0547796	ADA	1
GO:0051770	positive regulation of nitric-oxide synthase biosynthetic process	1/39	16/18866	0.0325802	0.094668	0.0547796	CCL2	1
GO:0061450	trophoblast cell migration	1/39	16/18866	0.0325802	0.094668	0.0547796	VEGFA	1
GO:0070886	positive regulation of calcineurin-NFAT signaling cascade	1/39	16/18866	0.0325802	0.094668	0.0547796	IGF1	1
GO:0106058	positive regulation of calcineurin-mediated signaling	1/39	16/18866	0.0325802	0.094668	0.0547796	IGF1	1
GO:1900451	positive regulation of glutamate receptor signaling pathway	1/39	16/18866	0.0325802	0.094668	0.0547796	CCL2	1
GO:1901163	regulation of trophoblast cell migration	1/39	16/18866	0.0325802	0.094668	0.0547796	VEGFA	1
GO:0033865	nucleoside bisphosphate metabolic process	2/39	138/18866	0.032996	0.0951639	0.0550665	AASS/OGDH	2
GO:0033875	ribonucleoside bisphosphate metabolic process	2/39	138/18866	0.032996	0.0951639	0.0550665	AASS/OGDH	2
GO:0034032	purine nucleoside bisphosphate metabolic process	2/39	138/18866	0.032996	0.0951639	0.0550665	AASS/OGDH	2
GO:0055076	transition metal ion homeostasis	2/39	138/18866	0.032996	0.0951639	0.0550665	SLC31A2/HMOX1	2
GO:0072329	monocarboxylic acid catabolic process	2/39	138/18866	0.032996	0.0951639	0.0550665	ALDH3A2/AGXT	2
GO:0009411	response to UV	2/39	140/18866	0.0338757	0.0961651	0.0556459	CASP3/GPX1	2
GO:0001889	liver development	2/39	141/18866	0.034319	0.0961651	0.0556459	ADA/HMOX1	2
GO:0000097	sulfur amino acid biosynthetic process	1/39	17/18866	0.0345818	0.0961651	0.0556459	BHMT	1
GO:0006577	amino-acid betaine metabolic process	1/39	17/18866	0.0345818	0.0961651	0.0556459	BHMT	1
GO:0006957	complement activation, alternative pathway	1/39	17/18866	0.0345818	0.0961651	0.0556459	C3	1
GO:0009084	glutamine family amino acid biosynthetic process	1/39	17/18866	0.0345818	0.0961651	0.0556459	ALDH18A1	1
GO:0019377	glycolipid catabolic process	1/39	17/18866	0.0345818	0.0961651	0.0556459	NEU1	1
GO:0030299	intestinal cholesterol absorption	1/39	17/18866	0.0345818	0.0961651	0.0556459	CD36	1
GO:0030540	female genitalia development	1/39	17/18866	0.0345818	0.0961651	0.0556459	RBP4	1
GO:0030730	sequestering of triglyceride	1/39	17/18866	0.0345818	0.0961651	0.0556459	LPL	1
GO:0030889	negative regulation of B cell proliferation	1/39	17/18866	0.0345818	0.0961651	0.0556459	CASP3	1
GO:0031065	positive regulation of histone deacetylation	1/39	17/18866	0.0345818	0.0961651	0.0556459	VEGFA	1
GO:0033599	regulation of mammary gland epithelial cell proliferation	1/39	17/18866	0.0345818	0.0961651	0.0556459	GPX1	1
GO:0033631	cell-cell adhesion mediated by integrin	1/39	17/18866	0.0345818	0.0961651	0.0556459	ADA	1
GO:0042953	lipoprotein transport	1/39	17/18866	0.0345818	0.0961651	0.0556459	CD36	1
GO:0043117	positive regulation of vascular permeability	1/39	17/18866	0.0345818	0.0961651	0.0556459	VEGFA	1
GO:0044539	long-chain fatty acid import into cell	1/39	17/18866	0.0345818	0.0961651	0.0556459	CD36	1
GO:0044546	NLRP3 inflammasome complex assembly	1/39	17/18866	0.0345818	0.0961651	0.0556459	CD36	1
GO:0055070	copper ion homeostasis	1/39	17/18866	0.0345818	0.0961651	0.0556459	SLC31A2	1
GO:0070242	thymocyte apoptotic process	1/39	17/18866	0.0345818	0.0961651	0.0556459	ADA	1
GO:0070293	renal absorption	1/39	17/18866	0.0345818	0.0961651	0.0556459	HBB	1
GO:0070875	positive regulation of glycogen metabolic process	1/39	17/18866	0.0345818	0.0961651	0.0556459	IGF1	1
GO:0140354	lipid import into cell	1/39	17/18866	0.0345818	0.0961651	0.0556459	CD36	1
GO:1902931	negative regulation of alcohol biosynthetic process	1/39	17/18866	0.0345818	0.0961651	0.0556459	CYP27B1	1
GO:1902992	negative regulation of amyloid precursor protein catabolic process	1/39	17/18866	0.0345818	0.0961651	0.0556459	IGF1	1
GO:0002687	positive regulation of leukocyte migration	2/39	142/18866	0.0347645	0.0963971	0.0557801	VEGFA/CXCL8	2
GO:0030879	mammary gland development	2/39	142/18866	0.0347645	0.0963971	0.0557801	GPX1/VEGFA	2
GO:0010324	membrane invagination	2/39	143/18866	0.0352124	0.0972223	0.0562576	C3/CD36	2
GO:0035296	regulation of tube diameter	2/39	143/18866	0.0352124	0.0972223	0.0562576	GPX1/HMOX1	2
GO:0097746	regulation of blood vessel diameter	2/39	143/18866	0.0352124	0.0972223	0.0562576	GPX1/HMOX1	2
GO:0030336	negative regulation of cell migration	3/39	350/18866	0.0353779	0.0974022	0.0563617	CCL2/ADA/HMOX1	3
GO:0046942	carboxylic acid transport	3/39	350/18866	0.0353779	0.0974022	0.0563617	PLA2G4A/CD36/AGXT	3
GO:0010212	response to ionizing radiation	2/39	144/18866	0.0356625	0.0975281	0.0564345	CASP3/GPX1	2
GO:0035150	regulation of tube size	2/39	144/18866	0.0356625	0.0975281	0.0564345	GPX1/HMOX1	2
GO:0050921	positive regulation of chemotaxis	2/39	144/18866	0.0356625	0.0975281	0.0564345	VEGFA/CXCL8	2
GO:0061008	hepaticobiliary system development	2/39	144/18866	0.0356625	0.0975281	0.0564345	ADA/HMOX1	2
GO:0015849	organic acid transport	3/39	353/18866	0.0361458	0.0975281	0.0564345	PLA2G4A/CD36/AGXT	3
GO:0048638	regulation of developmental growth	3/39	353/18866	0.0361458	0.0975281	0.0564345	VEGFA/RBP4/IGF1	3
GO:0044344	cellular response to fibroblast growth factor stimulus	2/39	146/18866	0.0365695	0.0975281	0.0564345	CCL2/CXCL8	2
GO:0006740	NADPH regeneration	1/39	18/18866	0.0365793	0.0975281	0.0564345	TKT	1
GO:0006825	copper ion transport	1/39	18/18866	0.0365793	0.0975281	0.0564345	SLC31A2	1
GO:0009070	serine family amino acid biosynthetic process	1/39	18/18866	0.0365793	0.0975281	0.0564345	AGXT	1
GO:0009200	deoxyribonucleoside triphosphate metabolic process	1/39	18/18866	0.0365793	0.0975281	0.0564345	ADA	1
GO:0032048	cardiolipin metabolic process	1/39	18/18866	0.0365793	0.0975281	0.0564345	PLA2G4A	1
GO:0036148	phosphatidylglycerol acyl-chain remodeling	1/39	18/18866	0.0365793	0.0975281	0.0564345	PLA2G4A	1
GO:0036149	phosphatidylinositol acyl-chain remodeling	1/39	18/18866	0.0365793	0.0975281	0.0564345	PLA2G4A	1
GO:0044872	lipoprotein localization	1/39	18/18866	0.0365793	0.0975281	0.0564345	CD36	1
GO:0045187	regulation of circadian sleep/wake cycle, sleep	1/39	18/18866	0.0365793	0.0975281	0.0564345	ADA	1
GO:0046112	nucleobase biosynthetic process	1/39	18/18866	0.0365793	0.0975281	0.0564345	ADA	1
GO:0051023	regulation of immunoglobulin secretion	1/39	18/18866	0.0365793	0.0975281	0.0564345	RBP4	1
GO:0060192	negative regulation of lipase activity	1/39	18/18866	0.0365793	0.0975281	0.0564345	APOC3	1
GO:0060977	coronary vasculature morphogenesis	1/39	18/18866	0.0365793	0.0975281	0.0564345	VEGFA	1
GO:0090036	regulation of protein kinase C signaling	1/39	18/18866	0.0365793	0.0975281	0.0564345	VEGFA	1
GO:0090190	positive regulation of branching involved in ureteric bud morphogenesis	1/39	18/18866	0.0365793	0.0975281	0.0564345	VEGFA	1
GO:1990000	amyloid fibril formation	1/39	18/18866	0.0365793	0.0975281	0.0564345	CD36	1
GO:0051384	response to glucocorticoid	2/39	147/18866	0.0370263	0.0984493	0.0569676	CASP3/AGXT	2
GO:0055123	digestive system development	2/39	147/18866	0.0370263	0.0984493	0.0569676	ADA/CXCL8	2
GO:0051251	positive regulation of lymphocyte activation	3/39	357/18866	0.0371831	0.098731	0.0571306	CCL2/ADA/IGF1	3
GO:1903670	regulation of sprouting angiogenesis	2/39	148/18866	0.0374853	0.0992969	0.057458	VEGFA/HMOX1	2
GO:0014074	response to purine-containing compound	2/39	149/18866	0.0379466	0.0992969	0.057458	AHR/AGXT	2
GO:0043524	negative regulation of neuron apoptotic process	2/39	149/18866	0.0379466	0.0992969	0.057458	CCL2/HMOX1	2
GO:0070997	neuron death	3/39	360/18866	0.0379711	0.0992969	0.057458	CASP3/CCL2/HMOX1	3
GO:0035148	tube formation	2/39	150/18866	0.03841	0.0992969	0.057458	CASP3/VEGFA	2
GO:0070665	positive regulation of leukocyte proliferation	2/39	150/18866	0.03841	0.0992969	0.057458	ADA/IGF1	2
GO:0097530	granulocyte migration	2/39	150/18866	0.03841	0.0992969	0.057458	CCL2/CXCL8	2
GO:0002862	negative regulation of inflammatory response to antigenic stimulus	1/39	19/18866	0.0385728	0.0992969	0.057458	GPX1	1
GO:0002922	positive regulation of humoral immune response	1/39	19/18866	0.0385728	0.0992969	0.057458	C3	1
GO:0010985	negative regulation of lipoprotein particle clearance	1/39	19/18866	0.0385728	0.0992969	0.057458	APOC3	1
GO:0045091	regulation of single stranded viral RNA replication via double stranded DNA intermediate	1/39	19/18866	0.0385728	0.0992969	0.057458	CXCL8	1
GO:0046485	ether lipid metabolic process	1/39	19/18866	0.0385728	0.0992969	0.057458	PLA2G4A	1
GO:0048245	eosinophil chemotaxis	1/39	19/18866	0.0385728	0.0992969	0.057458	CCL2	1
GO:0060749	mammary gland alveolus development	1/39	19/18866	0.0385728	0.0992969	0.057458	VEGFA	1
GO:0061081	positive regulation of myeloid leukocyte cytokine production involved in immune response	1/39	19/18866	0.0385728	0.0992969	0.057458	CD36	1
GO:0061377	mammary gland lobule development	1/39	19/18866	0.0385728	0.0992969	0.057458	VEGFA	1
GO:0070233	negative regulation of T cell apoptotic process	1/39	19/18866	0.0385728	0.0992969	0.057458	ADA	1
GO:0098856	intestinal lipid absorption	1/39	19/18866	0.0385728	0.0992969	0.057458	CD36	1
GO:0150079	negative regulation of neuroinflammatory response	1/39	19/18866	0.0385728	0.0992969	0.057458	IGF1	1
GO:0150146	cell junction disassembly	1/39	19/18866	0.0385728	0.0992969	0.057458	C3	1
GO:1902176	negative regulation of oxidative stress-induced intrinsic apoptotic signaling pathway	1/39	19/18866	0.0385728	0.0992969	0.057458	GPX1	1
GO:1905288	vascular associated smooth muscle cell apoptotic process	1/39	19/18866	0.0385728	0.0992969	0.057458	IGF1	1
GO:1905459	regulation of vascular associated smooth muscle cell apoptotic process	1/39	19/18866	0.0385728	0.0992969	0.057458	IGF1	1
GO:0008643	carbohydrate transport	2/39	151/18866	0.0388757	0.0998118	0.057756	C3/IGF1	2
GO:0061041	regulation of wound healing	2/39	151/18866	0.0388757	0.0998118	0.057756	PLA2G4A/CD36	2
GO:0010631	epithelial cell migration	3/39	365/18866	0.0393037	0.100295	0.0580355	GPX1/VEGFA/HMOX1	3
GO:2000146	negative regulation of cell motility	3/39	365/18866	0.0393037	0.100295	0.0580355	CCL2/ADA/HMOX1	3
GO:0007605	sensory perception of sound	2/39	152/18866	0.0393435	0.100295	0.0580355	CASP3/GPX1	2
GO:0010038	response to metal ion	3/39	366/18866	0.0395731	0.100295	0.0580355	CASP3/AOC1/HMOX1	3
GO:0016202	regulation of striated muscle tissue development	2/39	153/18866	0.0398135	0.100295	0.0580355	RBP4/IGF1	2
GO:0071774	response to fibroblast growth factor	2/39	153/18866	0.0398135	0.100295	0.0580355	CCL2/CXCL8	2
GO:0090132	epithelium migration	3/39	368/18866	0.0401147	0.100295	0.0580355	GPX1/VEGFA/HMOX1	3
GO:0001832	blastocyst growth	1/39	20/18866	0.0405623	0.100295	0.0580355	IGF1	1
GO:0002689	negative regulation of leukocyte chemotaxis	1/39	20/18866	0.0405623	0.100295	0.0580355	CCL2	1
GO:0002827	positive regulation of T-helper 1 type immune response	1/39	20/18866	0.0405623	0.100295	0.0580355	PLA2G4A	1
GO:0002902	regulation of B cell apoptotic process	1/39	20/18866	0.0405623	0.100295	0.0580355	ADA	1
GO:0006144	purine nucleobase metabolic process	1/39	20/18866	0.0405623	0.100295	0.0580355	ADA	1
GO:0007620	copulation	1/39	20/18866	0.0405623	0.100295	0.0580355	ADA	1
GO:0009168	purine ribonucleoside monophosphate biosynthetic process	1/39	20/18866	0.0405623	0.100295	0.0580355	ADA	1
GO:0009264	deoxyribonucleotide catabolic process	1/39	20/18866	0.0405623	0.100295	0.0580355	ADA	1
GO:0010988	regulation of low-density lipoprotein particle clearance	1/39	20/18866	0.0405623	0.100295	0.0580355	APOC3	1
GO:0015669	gas transport	1/39	20/18866	0.0405623	0.100295	0.0580355	HBB	1
GO:0031290	retinal ganglion cell axon guidance	1/39	20/18866	0.0405623	0.100295	0.0580355	VEGFA	1
GO:0032769	negative regulation of monooxygenase activity	1/39	20/18866	0.0405623	0.100295	0.0580355	CYP27B1	1
GO:0032793	positive regulation of CREB transcription factor activity	1/39	20/18866	0.0405623	0.100295	0.0580355	VEGFA	1
GO:0036303	lymph vessel morphogenesis	1/39	20/18866	0.0405623	0.100295	0.0580355	VEGFA	1
GO:0039692	single stranded viral RNA replication via double stranded DNA intermediate	1/39	20/18866	0.0405623	0.100295	0.0580355	CXCL8	1
GO:0043931	ossification involved in bone maturation	1/39	20/18866	0.0405623	0.100295	0.0580355	IGF1	1
GO:0045618	positive regulation of keratinocyte differentiation	1/39	20/18866	0.0405623	0.100295	0.0580355	CYP27B1	1
GO:0051767	nitric-oxide synthase biosynthetic process	1/39	20/18866	0.0405623	0.100295	0.0580355	CCL2	1
GO:0051769	regulation of nitric-oxide synthase biosynthetic process	1/39	20/18866	0.0405623	0.100295	0.0580355	CCL2	1
GO:0060353	regulation of cell adhesion molecule production	1/39	20/18866	0.0405623	0.100295	0.0580355	CXCL8	1
GO:0071243	cellular response to arsenic-containing substance	1/39	20/18866	0.0405623	0.100295	0.0580355	HMOX1	1
GO:1902004	positive regulation of amyloid-beta formation	1/39	20/18866	0.0405623	0.100295	0.0580355	CASP3	1
GO:0002460	adaptive immune response based on somatic recombination of immune receptors built from immunoglobulin superfamily domains	3/39	370/18866	0.0406601	0.100409	0.0581014	C3/PLA2G4A/ADA	3
GO:0001890	placenta development	2/39	156/18866	0.0412364	0.10127	0.0585997	ADA/CYP27B1	2
GO:0008360	regulation of cell shape	2/39	156/18866	0.0412364	0.10127	0.0585997	CCL2/VEGFA	2
GO:0048592	eye morphogenesis	2/39	156/18866	0.0412364	0.10127	0.0585997	VEGFA/RBP4	2
GO:1901861	regulation of muscle tissue development	2/39	156/18866	0.0412364	0.10127	0.0585997	RBP4/IGF1	2
GO:0048634	regulation of muscle organ development	2/39	157/18866	0.0417149	0.10127	0.0585997	RBP4/IGF1	2
GO:0018108	peptidyl-tyrosine phosphorylation	3/39	374/18866	0.0417623	0.10127	0.0585997	CD36/VEGFA/IGF1	3
GO:0090130	tissue migration	3/39	374/18866	0.0417623	0.10127	0.0585997	GPX1/VEGFA/HMOX1	3
GO:0030168	platelet activation	2/39	158/18866	0.0421956	0.10127	0.0585997	PLA2G4A/HBB	2
GO:0035051	cardiocyte differentiation	2/39	158/18866	0.0421956	0.10127	0.0585997	VEGFA/IGF1	2
GO:0050729	positive regulation of inflammatory response	2/39	158/18866	0.0421956	0.10127	0.0585997	C3/LPL	2
GO:0006662	glycerol ether metabolic process	1/39	21/18866	0.0425478	0.10127	0.0585997	PLA2G4A	1
GO:0009110	vitamin biosynthetic process	1/39	21/18866	0.0425478	0.10127	0.0585997	CYP27B1	1
GO:0019370	leukotriene biosynthetic process	1/39	21/18866	0.0425478	0.10127	0.0585997	PLA2G4A	1
GO:0030220	platelet formation	1/39	21/18866	0.0425478	0.10127	0.0585997	CASP3	1
GO:0036150	phosphatidylserine acyl-chain remodeling	1/39	21/18866	0.0425478	0.10127	0.0585997	PLA2G4A	1
GO:0042402	cellular biogenic amine catabolic process	1/39	21/18866	0.0425478	0.10127	0.0585997	BHMT	1
GO:0044241	lipid digestion	1/39	21/18866	0.0425478	0.10127	0.0585997	CD36	1
GO:0045717	negative regulation of fatty acid biosynthetic process	1/39	21/18866	0.0425478	0.10127	0.0585997	APOC3	1
GO:0046386	deoxyribose phosphate catabolic process	1/39	21/18866	0.0425478	0.10127	0.0585997	ADA	1
GO:0046514	ceramide catabolic process	1/39	21/18866	0.0425478	0.10127	0.0585997	NEU1	1
GO:0046823	negative regulation of nucleocytoplasmic transport	1/39	21/18866	0.0425478	0.10127	0.0585997	CD36	1
GO:0048305	immunoglobulin secretion	1/39	21/18866	0.0425478	0.10127	0.0585997	RBP4	1
GO:0060065	uterus development	1/39	21/18866	0.0425478	0.10127	0.0585997	RBP4	1
GO:0061042	vascular wound healing	1/39	21/18866	0.0425478	0.10127	0.0585997	VEGFA	1
GO:0061213	positive regulation of mesonephros development	1/39	21/18866	0.0425478	0.10127	0.0585997	VEGFA	1
GO:0090280	positive regulation of calcium ion import	1/39	21/18866	0.0425478	0.10127	0.0585997	CCL2	1
GO:0090312	positive regulation of protein deacetylation	1/39	21/18866	0.0425478	0.10127	0.0585997	VEGFA	1
GO:2000047	regulation of cell-cell adhesion mediated by cadherin	1/39	21/18866	0.0425478	0.10127	0.0585997	VEGFA	1
GO:0006959	humoral immune response	3/39	377/18866	0.0425989	0.10127	0.0585997	C3/CCL2/CXCL8	3
GO:0018212	peptidyl-tyrosine modification	3/39	377/18866	0.0425989	0.10127	0.0585997	CD36/VEGFA/IGF1	3
GO:0032675	regulation of interleukin-6 production	2/39	159/18866	0.0426784	0.10127	0.0585997	CD36/LPL	2
GO:0050777	negative regulation of immune response	2/39	159/18866	0.0426784	0.10127	0.0585997	GPX1/HMOX1	2
GO:0006909	phagocytosis	3/39	382/18866	0.0440121	0.103374	0.0598173	C3/CD36/CCL2	3
GO:0043467	regulation of generation of precursor metabolites and energy	2/39	162/18866	0.0441392	0.103374	0.0598173	PGK1/IGF1	2
GO:1902652	secondary alcohol metabolic process	2/39	162/18866	0.0441392	0.103374	0.0598173	CYP27B1/CETP	2
GO:0001701	in utero embryonic development	3/39	383/18866	0.0442976	0.103374	0.0598173	ADA/VEGFA/IGF1	3
GO:0001573	ganglioside metabolic process	1/39	22/18866	0.0445292	0.103374	0.0598173	NEU1	1
GO:0002313	mature B cell differentiation involved in immune response	1/39	22/18866	0.0445292	0.103374	0.0598173	ADA	1
GO:0006071	glycerol metabolic process	1/39	22/18866	0.0445292	0.103374	0.0598173	PLA2G4A	1
GO:0009127	purine nucleoside monophosphate biosynthetic process	1/39	22/18866	0.0445292	0.103374	0.0598173	ADA	1
GO:0010560	positive regulation of glycoprotein biosynthetic process	1/39	22/18866	0.0445292	0.103374	0.0598173	IGF1	1
GO:0036344	platelet morphogenesis	1/39	22/18866	0.0445292	0.103374	0.0598173	CASP3	1
GO:0042359	vitamin D metabolic process	1/39	22/18866	0.0445292	0.103374	0.0598173	CYP27B1	1
GO:0042454	ribonucleoside catabolic process	1/39	22/18866	0.0445292	0.103374	0.0598173	ADA	1
GO:0042749	regulation of circadian sleep/wake cycle	1/39	22/18866	0.0445292	0.103374	0.0598173	ADA	1
GO:0050802	circadian sleep/wake cycle, sleep	1/39	22/18866	0.0445292	0.103374	0.0598173	ADA	1
GO:0060352	cell adhesion molecule production	1/39	22/18866	0.0445292	0.103374	0.0598173	CXCL8	1
GO:0090189	regulation of branching involved in ureteric bud morphogenesis	1/39	22/18866	0.0445292	0.103374	0.0598173	VEGFA	1
GO:0006665	sphingolipid metabolic process	2/39	163/18866	0.0446303	0.103374	0.0598173	NEU1/ALDH3A2	2
GO:0009267	cellular response to starvation	2/39	163/18866	0.0446303	0.103374	0.0598173	AOC1/ALB	2
GO:0031214	biomineral tissue development	2/39	163/18866	0.0446303	0.103374	0.0598173	CYP27B1/IGF1	2
GO:0110148	biomineralization	2/39	163/18866	0.0446303	0.103374	0.0598173	CYP27B1/IGF1	2
GO:0007259	receptor signaling pathway via JAK-STAT	2/39	164/18866	0.0451234	0.104143	0.0602625	CCL2/IGF1	2
GO:0031960	response to corticosteroid	2/39	164/18866	0.0451234	0.104143	0.0602625	CASP3/AGXT	2
GO:0043535	regulation of blood vessel endothelial cell migration	2/39	164/18866	0.0451234	0.104143	0.0602625	VEGFA/HMOX1	2
GO:0150063	visual system development	3/39	388/18866	0.045739	0.105209	0.0608792	C3/VEGFA/RBP4	3
GO:0009408	response to heat	2/39	166/18866	0.0461158	0.105209	0.0608792	HMOX1/IGF1	2
GO:0002052	positive regulation of neuroblast proliferation	1/39	23/18866	0.0465067	0.105209	0.0608792	VEGFA	1
GO:0007413	axonal fasciculation	1/39	23/18866	0.0465067	0.105209	0.0608792	CASP3	1
GO:0009310	amine catabolic process	1/39	23/18866	0.0465067	0.105209	0.0608792	BHMT	1
GO:0010866	regulation of triglyceride biosynthetic process	1/39	23/18866	0.0465067	0.105209	0.0608792	C3	1
GO:0031639	plasminogen activation	1/39	23/18866	0.0465067	0.105209	0.0608792	PGK1	1
GO:0035162	embryonic hemopoiesis	1/39	23/18866	0.0465067	0.105209	0.0608792	VEGFA	1
GO:0042451	purine nucleoside biosynthetic process	1/39	23/18866	0.0465067	0.105209	0.0608792	ADA	1
GO:0042455	ribonucleoside biosynthetic process	1/39	23/18866	0.0465067	0.105209	0.0608792	ADA	1
GO:0046129	purine ribonucleoside biosynthetic process	1/39	23/18866	0.0465067	0.105209	0.0608792	ADA	1
GO:0060044	negative regulation of cardiac muscle cell proliferation	1/39	23/18866	0.0465067	0.105209	0.0608792	RBP4	1
GO:0070977	bone maturation	1/39	23/18866	0.0465067	0.105209	0.0608792	IGF1	1
GO:0071305	cellular response to vitamin D	1/39	23/18866	0.0465067	0.105209	0.0608792	CYP27B1	1
GO:0072677	eosinophil migration	1/39	23/18866	0.0465067	0.105209	0.0608792	CCL2	1
GO:0106030	neuron projection fasciculation	1/39	23/18866	0.0465067	0.105209	0.0608792	CASP3	1
GO:1901522	positive regulation of transcription from RNA polymerase II promoter involved in cellular response to chemical stimulus	1/39	23/18866	0.0465067	0.105209	0.0608792	VEGFA	1
GO:0042129	regulation of T cell proliferation	2/39	167/18866	0.0466151	0.105332	0.0609501	CASP3/IGF1	2
GO:0048880	sensory system development	3/39	394/18866	0.0474996	0.107205	0.0620343	C3/VEGFA/RBP4	3
GO:0032635	interleukin-6 production	2/39	170/18866	0.0481249	0.108285	0.0626592	CD36/LPL	2
GO:0040013	negative regulation of locomotion	3/39	397/18866	0.0483924	0.108285	0.0626592	CCL2/ADA/HMOX1	3
GO:0002438	acute inflammatory response to antigenic stimulus	1/39	24/18866	0.0484802	0.108285	0.0626592	C3	1
GO:0002719	negative regulation of cytokine production involved in immune response	1/39	24/18866	0.0484802	0.108285	0.0626592	HMOX1	1
GO:0036003	positive regulation of transcription from RNA polymerase II promoter in response to stress	1/39	24/18866	0.0484802	0.108285	0.0626592	VEGFA	1
GO:0045821	positive regulation of glycolytic process	1/39	24/18866	0.0484802	0.108285	0.0626592	IGF1	1
GO:0050995	negative regulation of lipid catabolic process	1/39	24/18866	0.0484802	0.108285	0.0626592	APOC3	1
GO:1902993	positive regulation of amyloid precursor protein catabolic process	1/39	24/18866	0.0484802	0.108285	0.0626592	CASP3	1
GO:1903306	negative regulation of regulated secretory pathway	1/39	24/18866	0.0484802	0.108285	0.0626592	HMOX1	1
GO:0030856	regulation of epithelial cell differentiation	2/39	171/18866	0.0486321	0.1085	0.0627834	CYP27B1/VEGFA	2
GO:0050714	positive regulation of protein secretion	2/39	172/18866	0.0491413	0.10951	0.0633679	RBP4/IGF1	2
GO:0051271	negative regulation of cellular component movement	3/39	400/18866	0.0492936	0.109723	0.0634914	CCL2/ADA/HMOX1	3
GO:0048660	regulation of smooth muscle cell proliferation	2/39	173/18866	0.0496525	0.110026	0.0636662	HMOX1/IGF1	2
GO:0050954	sensory perception of mechanical stimulus	2/39	173/18866	0.0496525	0.110026	0.0636662	CASP3/GPX1	2

## Sheet: CC
Supplementary Table S4-2: The results of Gene Ontology (GO) enrichment analysis for Cellular Components (CC).
ID	Description	GeneRatio	BgRatio	pvalue	p.adjust	qvalue	geneID	Count
GO:0060205	cytoplasmic vesicle lumen	9/39	326/19559	1.2139e-08	5.69551e-07	3.83967e-07	C3/SERPINA3/F5/ADA/NEU1/VEGFA/AOC1/IGF1/ALB	9
GO:0031983	vesicle lumen	9/39	328/19559	1.27989e-08	5.69551e-07	3.83967e-07	C3/SERPINA3/F5/ADA/NEU1/VEGFA/AOC1/IGF1/ALB	9
GO:0031091	platelet alpha granule	6/39	91/19559	2.4747e-08	7.3416e-07	4.94939e-07	SERPINA3/CD36/F5/VEGFA/IGF1/ALB	6
GO:0034774	secretory granule lumen	8/39	322/19559	1.95209e-07	3.7945e-06	2.55809e-06	C3/SERPINA3/F5/NEU1/VEGFA/AOC1/IGF1/ALB	8
GO:0031093	platelet alpha granule lumen	5/39	67/19559	2.13174e-07	3.7945e-06	2.55809e-06	SERPINA3/F5/VEGFA/IGF1/ALB	5
GO:0034358	plasma lipoprotein particle	3/39	36/19559	5.00024e-05	0.000635744	0.000428592	LPL/CETP/APOC3	3
GO:1990777	lipoprotein particle	3/39	36/19559	5.00024e-05	0.000635744	0.000428592	LPL/CETP/APOC3	3
GO:0032994	protein-lipid complex	3/39	39/19559	6.37374e-05	0.000709078	0.00047803	LPL/CETP/APOC3	3
GO:0005777	peroxisome	4/39	137/19559	0.000156647	0.00139416	0.00093988	TKT/AOC1/ALDH3A2/AGXT	4
GO:0042579	microbody	4/39	137/19559	0.000156647	0.00139416	0.00093988	TKT/AOC1/ALDH3A2/AGXT	4
GO:0072562	blood microparticle	4/39	148/19559	0.000210715	0.00170488	0.00114936	C3/SERPINA3/HBB/ALB	4
GO:0042627	chylomicron	2/39	13/19559	0.00029802	0.00221032	0.0014901	LPL/APOC3	2
GO:0005788	endoplasmic reticulum lumen	5/39	308/19559	0.000347925	0.00238195	0.00160581	C3/F5/IGFBP1/MTTP/ALB	5
GO:0034361	very-low-density lipoprotein particle	2/39	20/19559	0.000719573	0.00426947	0.00287829	LPL/APOC3	2
GO:0034385	triglyceride-rich plasma lipoprotein particle	2/39	20/19559	0.000719573	0.00426947	0.00287829	LPL/APOC3	2
GO:0034364	high-density lipoprotein particle	2/39	27/19559	0.00131765	0.00732945	0.0049412	CETP/APOC3	2
GO:0042581	specific granule	3/39	160/19559	0.0039563	0.0192511	0.0129783	CD36/NEU1/AOC1	3
GO:0045121	membrane raft	4/39	329/19559	0.00406575	0.0192511	0.0129783	CASP3/CD36/PGK1/HMOX1	4
GO:0098857	membrane microdomain	4/39	330/19559	0.00410979	0.0192511	0.0129783	CASP3/CD36/PGK1/HMOX1	4
GO:0098589	membrane region	4/39	343/19559	0.00471206	0.020851	0.0140568	CASP3/CD36/PGK1/HMOX1	4
GO:0005775	vacuolar lumen	3/39	173/19559	0.00491989	0.020851	0.0140568	C3/SERPINA3/NEU1	3
GO:0035580	specific granule lumen	2/39	62/19559	0.00679359	0.0274832	0.018528	NEU1/AOC1	2
GO:0035578	azurophil granule lumen	2/39	91/19559	0.0141876	0.0527977	0.035594	C3/SERPINA3	2
GO:0005759	mitochondrial matrix	4/39	473/19559	0.0142376	0.0527977	0.035594	GPX1/AASS/OGDH/AGXT	4
GO:0045240	dihydrolipoyl dehydrogenase complex	1/39	10/19559	0.0197662	0.0703677	0.0474389	OGDH	1
GO:0031838	haptoglobin-hemoglobin complex	1/39	11/19559	0.0217218	0.0743553	0.0501271	HBB	1
GO:0005833	hemoglobin complex	1/39	12/19559	0.0236735	0.0780349	0.0526078	HBB	1
GO:0045239	tricarboxylic acid cycle enzyme complex	1/39	14/19559	0.0275656	0.0876194	0.0590692	OGDH	1
GO:0031092	platelet alpha granule membrane	1/39	17/19559	0.0333755	0.102428	0.0690528	CD36	1
GO:0005766	primary lysosome	2/39	155/19559	0.0381876	0.10889	0.0734091	C3/SERPINA3	2
GO:0042582	azurophil granule	2/39	155/19559	0.0381876	0.10889	0.0734091	C3/SERPINA3	2
GO:0071682	endocytic vesicle lumen	1/39	20/19559	0.0391515	0.10889	0.0734091	HBB	1

## Sheet: MF
Supplementary Table S4-3: The results of Gene Ontology (GO) enrichment analysis for Molecular Functions (MF).
ID	Description	GeneRatio	BgRatio	pvalue	p.adjust	qvalue	geneID	Count
GO:0016903	oxidoreductase activity, acting on the aldehyde or oxo group of donors	4/39	43/18352	2.0242e-06	0.000423058	0.000230119	ALDH18A1/ALDH1A1/OGDH/ALDH3A2	4
GO:0019842	vitamin binding	5/39	144/18352	1.2885e-05	0.00122392	0.000665741	TKT/OGDH/RBP4/AGXT/ALB	5
GO:1901681	sulfur compound binding	6/39	262/18352	1.75682e-05	0.00122392	0.000665741	TKT/LPL/LIPG/VEGFA/OGDH/AOC1	6
GO:0016620	oxidoreductase activity, acting on the aldehyde or oxo group of donors, NAD or NADP as acceptor	3/39	35/18352	5.5403e-05	0.00289481	0.00157461	ALDH18A1/ALDH1A1/ALDH3A2	3
GO:0004620	phospholipase activity	4/39	105/18352	7.13321e-05	0.00298168	0.00162187	PLA2G4A/LPL/LIPG/HMOX1	4
GO:0016298	lipase activity	4/39	130/18352	0.000163165	0.00511803	0.00278392	PLA2G4A/LPL/LIPG/HMOX1	4
GO:0005319	lipid transporter activity	4/39	134/18352	0.000183331	0.00511803	0.00278392	CD36/CETP/RBP4/MTTP	4
GO:0052740	1-acyl-2-lysophosphatidylserine acylhydrolase activity	2/39	10/18352	0.000195905	0.00511803	0.00278392	LPL/LIPG	2
GO:0052739	phosphatidylserine 1-acylhydrolase activity	2/39	11/18352	0.000239118	0.00544458	0.00296154	LPL/LIPG	2
GO:0005507	copper ion binding	3/39	60/18352	0.000279225	0.00544458	0.00296154	F5/AOC1/ALB	3
GO:0008970	phospholipase A1 activity	2/39	12/18352	0.000286557	0.00544458	0.00296154	LPL/LIPG	2
GO:0008201	heparin binding	4/39	169/18352	0.000443927	0.00722054	0.00392757	LPL/LIPG/VEGFA/AOC1	4
GO:0004029	aldehyde dehydrogenase (NAD+) activity	2/39	15/18352	0.000454052	0.00722054	0.00392757	ALDH1A1/ALDH3A2	2
GO:0004030	aldehyde dehydrogenase [NAD(P)+] activity	2/39	16/18352	0.00051822	0.00722054	0.00392757	ALDH1A1/ALDH3A2	2
GO:0016641	oxidoreductase activity, acting on the CH-NH2 group of donors, oxygen as acceptor	2/39	16/18352	0.00051822	0.00722054	0.00392757	AOC1/MAOA	2
GO:0016209	antioxidant activity	3/39	86/18352	0.000803818	0.00947608	0.00515445	GPX1/HBB/ALB	3
GO:0043178	alcohol binding	3/39	86/18352	0.000803818	0.00947608	0.00515445	CETP/RBP4/APOC3	3
GO:0016638	oxidoreductase activity, acting on the CH-NH2 group of donors	2/39	20/18352	0.000816121	0.00947608	0.00515445	AOC1/MAOA	2
GO:0005539	glycosaminoglycan binding	4/39	232/18352	0.00144659	0.0159125	0.00865549	LPL/LIPG/VEGFA/AOC1	4
GO:0004806	triglyceride lipase activity	2/39	29/18352	0.001723	0.0180053	0.00979387	LPL/LIPG	2
GO:0071813	lipoprotein particle binding	2/39	34/18352	0.00236489	0.0224665	0.0122205	CD36/LPL	2
GO:0071814	protein-lipid complex binding	2/39	34/18352	0.00236489	0.0224665	0.0122205	CD36/LPL	2
GO:0005126	cytokine receptor binding	4/39	271/18352	0.00254787	0.0230654	0.0125463	CASP3/CCL2/VEGFA/CXCL8	4
GO:0019825	oxygen binding	2/39	36/18352	0.00264865	0.0230654	0.0125463	HBB/ALB	2
GO:0020037	heme binding	3/39	138/18352	0.00311926	0.026077	0.0141844	CYP27B1/HMOX1/HBB	3
GO:0052689	carboxylic ester hydrolase activity	3/39	143/18352	0.00344814	0.0277177	0.0150769	PLA2G4A/LPL/LIPG	3
GO:0120013	lipid transfer activity	2/39	42/18352	0.00359087	0.027796	0.0151194	CETP/MTTP	2
GO:0046906	tetrapyrrole binding	3/39	148/18352	0.00379754	0.0283459	0.0154186	CYP27B1/HMOX1/HBB	3
GO:0016709	oxidoreductase activity, acting on paired donors, with incorporation or reduction of molecular oxygen, NAD(P)H as one donor, and incorporation of one atom of oxygen	2/39	45/18352	0.00411233	0.0296371	0.0161209	FMO3/CYP27B1	2
GO:0005548	phospholipid transporter activity	2/39	48/18352	0.0046668	0.0309592	0.01684	CETP/MTTP	2
GO:0008009	chemokine activity	2/39	49/18352	0.00485889	0.0309592	0.01684	CCL2/CXCL8	2
GO:0015485	cholesterol binding	2/39	49/18352	0.00485889	0.0309592	0.01684	CETP/APOC3	2
GO:0016705	oxidoreductase activity, acting on paired donors, with incorporation or reduction of molecular oxygen	3/39	162/18352	0.00488829	0.0309592	0.01684	FMO3/CYP27B1/HMOX1	3
GO:0004601	peroxidase activity	2/39	52/18352	0.00545672	0.0335428	0.0182454	GPX1/HBB	2
GO:0030170	pyridoxal phosphate binding	2/39	55/18352	0.00608658	0.035336	0.0192208	AGXT/ALB	2
GO:0070279	vitamin B6 binding	2/39	55/18352	0.00608658	0.035336	0.0192208	AGXT/ALB	2
GO:0016684	oxidoreductase activity, acting on peroxide as acceptor	2/39	56/18352	0.00630358	0.0356067	0.019368	GPX1/HBB	2
GO:0032934	sterol binding	2/39	59/18352	0.00697552	0.0383654	0.0208686	CETP/APOC3	2
GO:0004857	enzyme inhibitor activity	4/39	383/18352	0.00863396	0.0462692	0.0251678	C3/SERPINA3/CASP3/APOC3	4
GO:0042379	chemokine receptor binding	2/39	70/18352	0.00970218	0.0506939	0.0275746	CCL2/CXCL8	2
GO:0043177	organic acid binding	3/39	224/18352	0.0118686	0.0605008	0.032909	AGXT/HBB/ALB	3
GO:0005125	cytokine activity	3/39	235/18352	0.0134957	0.0671569	0.0365296	CCL2/VEGFA/CXCL8	3
GO:0048018	receptor ligand activity	4/39	487/18352	0.019354	0.0856574	0.0465928	CCL2/VEGFA/IGF1/CXCL8	4
GO:0004497	monooxygenase activity	2/39	101/18352	0.0194684	0.0856574	0.0465928	FMO3/CYP27B1	2
GO:0030546	signaling receptor activator activity	4/39	492/18352	0.0200123	0.0856574	0.0465928	CCL2/VEGFA/IGF1/CXCL8	4
GO:0008144	drug binding	2/39	104/18352	0.020566	0.0856574	0.0465928	AOC1/ALB	2
GO:0001094	TFIID-class transcription factor complex binding	1/39	10/18352	0.0210541	0.0856574	0.0465928	AHR	1
GO:0018455	alcohol dehydrogenase [NAD(P)+] activity	1/39	10/18352	0.0210541	0.0856574	0.0465928	ADH1B	1
GO:0031720	haptoglobin binding	1/39	10/18352	0.0210541	0.0856574	0.0465928	HBB	1
GO:0097199	cysteine-type endopeptidase activity involved in apoptotic signaling pathway	1/39	10/18352	0.0210541	0.0856574	0.0465928	CASP3	1
GO:0102545	phosphatidyl phospholipase B activity	1/39	10/18352	0.0210541	0.0856574	0.0465928	PLA2G4A	1
GO:0005496	steroid binding	2/39	106/18352	0.0213119	0.0856574	0.0465928	CETP/APOC3	2
GO:0005527	macrolide binding	1/39	11/18352	0.0231356	0.0878246	0.0477717	ALB	1
GO:0015643	toxic substance binding	1/39	11/18352	0.0231356	0.0878246	0.0477717	ALB	1
GO:0001664	G protein-coupled receptor binding	3/39	293/18352	0.0241101	0.0878246	0.0477717	C3/CCL2/CXCL8	3
GO:0004000	adenosine deaminase activity	1/39	12/18352	0.0252128	0.0878246	0.0477717	ADA	1
GO:0004861	cyclin-dependent protein serine/threonine kinase inhibitor activity	1/39	12/18352	0.0252128	0.0878246	0.0477717	CASP3	1
GO:0016004	phospholipase activator activity	1/39	12/18352	0.0252128	0.0878246	0.0477717	CASP3	1
GO:0016668	oxidoreductase activity, acting on a sulfur group of donors, NAD(P) as acceptor	1/39	12/18352	0.0252128	0.0878246	0.0477717	PGK1	1
GO:0035325	Toll-like receptor binding	1/39	12/18352	0.0252128	0.0878246	0.0477717	CD36	1
GO:0005041	low-density lipoprotein particle receptor activity	1/39	13/18352	0.0272857	0.0916875	0.0498728	CD36	1
GO:0031994	insulin-like growth factor I binding	1/39	13/18352	0.0272857	0.0916875	0.0498728	IGFBP1	1
GO:0005172	vascular endothelial growth factor receptor binding	1/39	14/18352	0.0293543	0.0916875	0.0498728	VEGFA	1
GO:0005344	oxygen carrier activity	1/39	14/18352	0.0293543	0.0916875	0.0498728	HBB	1
GO:0046624	sphingolipid transporter activity	1/39	14/18352	0.0293543	0.0916875	0.0498728	MTTP	1
GO:0060229	lipase activator activity	1/39	14/18352	0.0293543	0.0916875	0.0498728	CASP3	1
GO:0016614	oxidoreductase activity, acting on CH-OH group of donors	2/39	130/18352	0.0311066	0.0916875	0.0498728	ADH1B/ALDH3A2	2
GO:0005161	platelet-derived growth factor receptor binding	1/39	15/18352	0.0314186	0.0916875	0.0498728	VEGFA	1
GO:0097153	cysteine-type endopeptidase activity involved in apoptotic process	1/39	15/18352	0.0314186	0.0916875	0.0498728	CASP3	1
GO:0005159	insulin-like growth factor receptor binding	1/39	16/18352	0.0334786	0.0916875	0.0498728	IGF1	1
GO:0008035	high-density lipoprotein particle binding	1/39	16/18352	0.0334786	0.0916875	0.0498728	CD36	1
GO:0019841	retinol binding	1/39	16/18352	0.0334786	0.0916875	0.0498728	RBP4	1
GO:0030228	lipoprotein particle receptor activity	1/39	16/18352	0.0334786	0.0916875	0.0498728	CD36	1
GO:0043395	heparan sulfate proteoglycan binding	1/39	16/18352	0.0334786	0.0916875	0.0498728	LPL	1
GO:0047498	calcium-dependent phospholipase A2 activity	1/39	16/18352	0.0334786	0.0916875	0.0498728	PLA2G4A	1
GO:0097001	ceramide binding	1/39	16/18352	0.0334786	0.0916875	0.0498728	PLA2G4A	1
GO:0019838	growth factor binding	2/39	136/18352	0.0337868	0.0916875	0.0498728	CD36/IGFBP1	2
GO:0005324	long-chain fatty acid transporter activity	1/39	17/18352	0.0355344	0.0916875	0.0498728	CD36	1
GO:0016918	retinal binding	1/39	17/18352	0.0355344	0.0916875	0.0498728	RBP4	1
GO:0030169	low-density lipoprotein particle binding	1/39	17/18352	0.0355344	0.0916875	0.0498728	CD36	1
GO:0034185	apolipoprotein binding	1/39	17/18352	0.0355344	0.0916875	0.0498728	LPL	1
GO:0016646	oxidoreductase activity, acting on the CH-NH group of donors, NAD or NADP as acceptor	1/39	18/18352	0.0375859	0.092417	0.0502696	AASS	1
GO:0045236	CXCR chemokine receptor binding	1/39	18/18352	0.0375859	0.092417	0.0502696	CXCL8	1
GO:0048038	quinone binding	1/39	18/18352	0.0375859	0.092417	0.0502696	AOC1	1
GO:0055102	lipase inhibitor activity	1/39	18/18352	0.0375859	0.092417	0.0502696	APOC3	1
GO:0001091	RNA polymerase II general transcription initiation factor binding	1/39	19/18352	0.0396331	0.0952106	0.0517892	AHR	1
GO:0010314	phosphatidylinositol-5-phosphate binding	1/39	19/18352	0.0396331	0.0952106	0.0517892	PLA2G4A	1
GO:0004745	retinol dehydrogenase activity	1/39	20/18352	0.0416761	0.0967812	0.0526435	ADH1B	1
GO:0005123	death receptor binding	1/39	20/18352	0.0416761	0.0967812	0.0526435	CASP3	1
GO:0120020	cholesterol transfer activity	1/39	20/18352	0.0416761	0.0967812	0.0526435	CETP	1
GO:0004602	glutathione peroxidase activity	1/39	21/18352	0.0437149	0.0971958	0.0528691	GPX1	1
GO:0008483	transaminase activity	1/39	21/18352	0.0437149	0.0971958	0.0528691	AGXT	1
GO:0043495	protein-membrane adaptor activity	1/39	21/18352	0.0437149	0.0971958	0.0528691	LPL	1
GO:0120015	sterol transfer activity	1/39	21/18352	0.0437149	0.0971958	0.0528691	CETP	1
GO:0120014	phospholipid transfer activity	1/39	22/18352	0.0457494	0.0998596	0.054318	MTTP	1
GO:0008083	growth factor activity	2/39	162/18352	0.0463792	0.0998596	0.054318	VEGFA/IGF1	2
GO:0005158	insulin receptor binding	1/39	23/18352	0.0477797	0.0998596	0.054318	IGF1	1
GO:0016769	transferase activity, transferring nitrogenous groups	1/39	23/18352	0.0477797	0.0998596	0.054318	AGXT	1
GO:0038187	pattern recognition receptor activity	1/39	23/18352	0.0477797	0.0998596	0.054318	CD36	1
GO:0050431	transforming growth factor beta binding	1/39	23/18352	0.0477797	0.0998596	0.054318	CD36	1
GO:0004622	lysophospholipase activity	1/39	24/18352	0.0498058	0.103064	0.0560608	PLA2G4A	1
