# Supplementary material for: Copper metabolism-related biomarkers and therapeutic targets for diabetic nephropathy
Source: PeerJ. 2025 Dec 19;13:e20468. doi: 10.7717/peerj.20468 (PMC12721120; doi:10.7717/peerj.20468)
Supplement: Supplemental Information 7 [file peerj-13-20468-s007.xlsx]

## Sheet: Sheet 1
Supplementary Table S5: The results of Kyoto Encyclopedia of Genes and Genomes (KEGG) enrichment analysis.
ID	Description	GeneRatio	BgRatio	pvalue	p.adjust	qvalue	geneID	Count
hsa04979	Cholesterol metabolism	5/35	51/8846	1.48468e-06	0.000259819	0.000203167	CD36/LPL/LIPG/CETP/APOC3	5
hsa00330	Arginine and proline metabolism	4/35	50/8846	4.15653e-05	0.00242464	0.00189596	ALDH18A1/AOC1/ALDH3A2/MAOA	4
hsa05144	Malaria	4/35	50/8846	4.15653e-05	0.00242464	0.00189596	CD36/CCL2/HBB/CXCL8	4
hsa00340	Histidine metabolism	3/35	22/8846	8.30006e-05	0.00363128	0.00283949	AOC1/ALDH3A2/MAOA	3
hsa04936	Alcoholic liver disease	5/35	144/8846	0.000233555	0.00817442	0.00639203	C3/CASP3/ADH1B/ALDH3A2/CXCL8	5
hsa00260	Glycine, serine and threonine metabolism	3/35	41/8846	0.000545697	0.0139722	0.0109257	AGXT/BHMT/MAOA	3
hsa00380	Tryptophan metabolism	3/35	42/8846	0.000586084	0.0139722	0.0109257	AOC1/ALDH3A2/MAOA	3
hsa04933	AGE-RAGE signaling pathway in diabetic complications	4/35	101/8846	0.000638731	0.0139722	0.0109257	CASP3/CCL2/VEGFA/CXCL8	4
hsa04066	HIF-1 signaling pathway	4/35	109/8846	0.000851029	0.0165478	0.0129396	VEGFA/PGK1/HMOX1/IGF1	4
hsa01200	Carbon metabolism	4/35	116/8846	0.00107407	0.0187962	0.0146978	TKT/OGDH/AGXT/PGK1	4
hsa05134	Legionellosis	3/35	56/8846	0.00136257	0.0216772	0.0169506	C3/CASP3/CXCL8	3
hsa00561	Glycerolipid metabolism	3/35	65/8846	0.00209548	0.0305591	0.0238958	LPL/LIPG/ALDH3A2	3
hsa00010	Glycolysis / Gluconeogenesis	3/35	67/8846	0.00228579	0.0307702	0.0240609	ADH1B/ALDH3A2/PGK1	3
hsa00982	Drug metabolism - cytochrome P450	3/35	73/8846	0.00291999	0.0358077	0.028	FMO3/ADH1B/MAOA	3
hsa01230	Biosynthesis of amino acids	3/35	75/8846	0.00315311	0.0358077	0.028	TKT/ALDH18A1/PGK1	3
hsa03320	PPAR signaling pathway	3/35	76/8846	0.00327384	0.0358077	0.028	CD36/LPL/APOC3	3
hsa05133	Pertussis	3/35	78/8846	0.00352376	0.036274	0.0283646	C3/CASP3/CXCL8	3
hsa05323	Rheumatoid arthritis	3/35	94/8846	0.00594669	0.0564061	0.044107	CCL2/VEGFA/CXCL8	3
hsa04657	IL-17 signaling pathway	3/35	95/8846	0.00612409	0.0564061	0.044107	CASP3/CCL2/CXCL8	3
hsa05167	Kaposi sarcoma-associated herpesvirus infection	4/35	196/8846	0.00715202	0.0609156	0.0476333	C3/CASP3/VEGFA/CXCL8	4
hsa01210	2-Oxocarboxylic acid metabolism	2/35	33/8846	0.00743566	0.0609156	0.0476333	OGDH/AGXT	2
hsa05142	Chagas disease	3/35	103/8846	0.00765796	0.0609156	0.0476333	C3/CCL2/CXCL8	3
hsa00350	Tyrosine metabolism	2/35	36/8846	0.00880654	0.0670063	0.0523959	ADH1B/MAOA	2
hsa05417	Lipid and atherosclerosis	4/35	216/8846	0.0100055	0.0724637	0.0566633	CASP3/CD36/CCL2/CXCL8	4
hsa04726	Serotonergic synapse	3/35	115/8846	0.010352	0.0724637	0.0566633	PLA2G4A/CASP3/MAOA	3
hsa05219	Bladder cancer	2/35	41/8846	0.0113218	0.0748662	0.058542	VEGFA/CXCL8	2
hsa05163	Human cytomegalovirus infection	4/35	226/8846	0.011676	0.0748662	0.058542	CASP3/CCL2/VEGFA/CXCL8	4
hsa00071	Fatty acid degradation	2/35	43/8846	0.0124064	0.0748662	0.058542	ADH1B/ALDH3A2	2
hsa04975	Fat digestion and absorption	2/35	43/8846	0.0124064	0.0748662	0.058542	CD36/MTTP	2
hsa00620	Pyruvate metabolism	2/35	47/8846	0.0147062	0.085786	0.0670808	ADH1B/ALDH3A2	2
hsa04913	Ovarian steroidogenesis	2/35	51/8846	0.0171753	0.0969574	0.0758163	PLA2G4A/IGF1	2
hsa05418	Fluid shear stress and atherosclerosis	3/35	141/8846	0.0178816	0.09779	0.0764674	CCL2/VEGFA/HMOX1	3
hsa04370	VEGF signaling pathway	2/35	60/8846	0.0233213	0.120036	0.0938629	PLA2G4A/VEGFA	2
hsa04730	Long-term depression	2/35	60/8846	0.0233213	0.120036	0.0938629	PLA2G4A/IGF1	2
hsa00310	Lysine degradation	2/35	63/8846	0.0255436	0.127718	0.0998697	AASS/ALDH3A2	2
hsa00830	Retinol metabolism	2/35	68/8846	0.029431	0.138125	0.108007	ADH1B/ALDH1A1	2
hsa04010	MAPK signaling pathway	4/35	300/8846	0.029706	0.138125	0.108007	PLA2G4A/CASP3/VEGFA/IGF1	4
hsa05164	Influenza A	3/35	172/8846	0.0299928	0.138125	0.108007	CASP3/CCL2/CXCL8	3
hsa05120	Epithelial cell signaling in Helicobacter pylori infection	2/35	71/8846	0.0318702	0.143007	0.111825	CASP3/CXCL8	2
hsa05152	Tuberculosis	3/35	180/8846	0.033676	0.146844	0.114825	C3/CASP3/CYP27B1	3
hsa04115	p53 signaling pathway	2/35	75/8846	0.0352425	0.146844	0.114825	CASP3/IGF1	2
hsa04918	Thyroid hormone synthesis	2/35	75/8846	0.0352425	0.146844	0.114825	GPX1/ALB	2
hsa01521	EGFR tyrosine kinase inhibitor resistance	2/35	80/8846	0.0396441	0.161342	0.126162	VEGFA/IGF1	2
hsa05205	Proteoglycans in cancer	3/35	204/8846	0.0460791	0.183148	0.143214	CASP3/VEGFA/IGF1	3
hsa04610	Complement and coagulation cascades	2/35	88/8846	0.0470953	0.183148	0.143214	C3/F5	2
