# Supplementary material for: Copper metabolism-related biomarkers and therapeutic targets for diabetic nephropathy
Source: PeerJ. 2025 Dec 19;13:e20468. doi: 10.7717/peerj.20468 (PMC12721120; doi:10.7717/peerj.20468)
Supplement: Supplemental Information 8 [file peerj-13-20468-s008.xlsx]

## Sheet: CD36
Group	Target	Batch	Ct_CD36	Ct_GAPDH	∆Ct	2^(-∆Ct)	Mean NG	HG/NG	Mean (HG/NG)
NG	CD36	1	31.96	15.73	16.23	1.30102e-05	1.53769e-05	0.846088	0.810399
NG	CD36		31.98	15.61	16.37	1.1807e-05		0.767841
NG	CD36		32.04	15.76	16.28	1.2567e-05		0.817267
HG	CD36		30.81	15.31	15.5	2.15792e-05		1.40335	1.43049
HG	CD36		30.78	15.26	15.52	2.12821e-05		1.38403
HG	CD36		30.83	15.43	15.4	2.3128e-05		1.50408
NG	CD36	2	31.26	15.67	15.59	2.02741e-05		1.31848	1.28292
NG	CD36		31.26	15.73	15.53	2.11351e-05		1.37447
NG	CD36		31.52	15.74	15.78	1.77724e-05		1.15579
HG	CD36		30.97	15.75	15.22	2.62013e-05		1.70395	1.81808
HG	CD36		30.73	15.74	14.99	3.07298e-05		1.99845
HG	CD36		31.08	15.9	15.18	2.6938e-05		1.75185
NG	CD36	3	31.6	15.6	16	1.52588e-05		0.992322	0.906685
NG	CD36		31.8	15.6	16.2	1.32835e-05		0.863866
NG	CD36		31.8	15.6	16.2	1.32835e-05		0.863866
HG	CD36		30.8	15.6	15.2	2.65671e-05		1.72773	1.4845
HG	CD36		31.1	15.7	15.4	2.3128e-05		1.50408
HG	CD36		31.2	15.5	15.7	1.87858e-05		1.22169

## Sheet: CCL2
Group	Target	Batch	Ct_CCL2	Ct_GAPDH	∆Ct	2^(-∆Ct)	Mean NG	HG/NG	Mean (HG/NG)
NG	CCL2	1	33.06	15.85	17.21	6.5959e-06	8.30044e-06	0.794644	0.878373
NG	CCL2		32.79	15.86	16.93	8.0087e-06		0.964853
NG	CCL2		32.98	15.91	17.07	7.26805e-06		0.875623
HG	CCL2		31.24	15.62	15.62	1.98569e-05		2.39227	2.01871
HG	CCL2		31.69	15.56	16.13	1.3944e-05		1.67991
HG	CCL2		31.34	15.45	15.89	1.64677e-05		1.98396
NG	CCL2	2	33.68	16.48	17.2	6.64177e-06		0.800171	0.80575
NG	CCL2		33.68	16.49	17.19	6.68797e-06		0.805737
NG	CCL2		33.66	16.48	17.18	6.73449e-06		0.811341
HG	CCL2		31.52	15.75	15.77	1.7896e-05		2.15604	1.82002
HG	CCL2		31.98	15.69	16.29	1.24802e-05		1.50356
HG	CCL2		31.63	15.6	16.03	1.49448e-05		1.80048
NG	CCL2	3	32.07	15.65	16.42	1.14048e-05		1.374	1.31588
NG	CCL2		32.28	15.73	16.55	1.04221e-05		1.2556
NG	CCL2		32.12	15.64	16.48	1.09402e-05		1.31803
HG	CCL2		31.51	15.85	15.66	1.93139e-05		2.32685	2.07356
HG	CCL2		31.81	15.8	16.01	1.51534e-05		1.82561
HG	CCL2		31.57	15.74	15.83	1.7167e-05		2.06821

## Sheet: CASP3
Group	Target	Batch	Ct_CASP3	Ct_GAPDH	∆Ct	2^(-∆Ct)	Mean NG	HG/NG	Mean (HG/NG)
NG	CASP3	1	24.9	16.05	8.85	0.00216713	0.00211522	1.02454	0.978937
NG	CASP3		24.89	15.91	8.98	0.00198039		0.936257
NG	CASP3		24.88	15.96	8.92	0.00206449		0.976016
HG	CASP3		24.29	16.5	7.79	0.00451831		2.1361	2.06416
HG	CASP3		24.31	16.42	7.89	0.00421574		1.99305
HG	CASP3		24.29	16.45	7.84	0.0043644		2.06333
NG	CASP3	2	24.47	15.88	8.59	0.00259509		1.22686	1.36272
NG	CASP3		24.18	15.88	8.3	0.00317286		1.50001
NG	CASP3		24.25	15.81	8.44	0.00287943		1.36129
HG	CASP3		23.92	15.87	8.05	0.00377319		1.78383	1.79626
HG	CASP3		23.91	15.88	8.03	0.00382586		1.80873
HG	CASP3		23.89	15.85	8.04	0.00379943		1.79623
NG	CASP3	3	25.13	15.66	9.47	0.00141009		0.666638	0.658339
NG	CASP3		25.14	15.73	9.41	0.00146997		0.694948
NG	CASP3		25.24	15.65	9.59	0.00129754		0.613432
HG	CASP3		24.04	16.07	7.97	0.00398833		1.88554	1.79748
HG	CASP3		24.01	15.91	8.1	0.00364466		1.72306
HG	CASP3		23.9	15.85	8.05	0.00377319		1.78383

## Sheet: LPL
Group	Target	Batch	Ct_LPL	Ct_GAPDH	∆Ct	2^(-∆Ct)	Mean NG	HG/NG	Mean (HG/NG)
NG	LPL	1	32.61	16.48	16.13	1.3944e-05	1.44889e-05	0.962389	1.05866
NG	LPL		32.46	16.46	16	1.52588e-05		1.05314
NG	LPL		32.35	16.49	15.86	1.68137e-05		1.16046
HG	LPL		32.41	15.32	17.09	7.16799e-06		0.494723	0.523467
HG	LPL		32.28	15.35	16.93	8.0087e-06		0.552747
HG	LPL		32.35	15.34	17.01	7.57669e-06		0.522931
NG	LPL	2	32.61	16.48	16.13	1.3944e-05		0.962389	1.05866
NG	LPL		32.35	16.49	15.86	1.68137e-05		1.16046
NG	LPL		32.46	16.46	16	1.52588e-05		1.05314
HG	LPL		32.28	15.32	16.96	7.84389e-06		0.541372	0.546419
HG	LPL		32.28	15.35	16.93	8.0087e-06		0.552747
HG	LPL		32.29	15.34	16.95	7.89844e-06		0.545137
NG	LPL	3	31.7	15.6	16.1	1.4237e-05		0.982611	0.882679
NG	LPL		32.13	15.6	16.53	1.05675e-05		0.729354
NG	LPL		31.67	15.5	16.17	1.35627e-05		0.936072
HG	LPL		32.1	15.6	16.5	1.07896e-05		0.74468	0.652441
HG	LPL		32.6	15.7	16.9	8.17698e-06		0.564362
HG	LPL		32.4	15.7	16.7	9.39289e-06		0.648281

## Sheet: AOPC3
Group	Target	Batch	Ct_APOC3	Ct_GAPDH	∆Ct	2^(-∆Ct)	Mean NG	HG/NG	Mean (HG/NG)
NG	APOC3	1	27.13	16.05	11.08	0.000461942	0.000583305	0.79194	0.812485
NG	APOC3		26.92	15.91	11.01	0.000484908		0.831312
NG	APOC3		27.02	15.98	11.04	0.000474929		0.814204
HG	APOC3		30.89	16.5	14.39	4.65777e-05		0.0798515	0.0815411
HG	APOC3		30.75	16.42	14.33	4.85557e-05		0.0832424
HG	APOC3		30.81	16.45	14.36	4.75564e-05		0.0815293
NG	APOC3	2	25.96	15.7	10.26	0.000815516		1.3981	1.53853
NG	APOC3		25.9	15.6	10.3	0.000793215		1.35986
NG	APOC3		25.65	15.8	9.85	0.00108356		1.85763
HG	APOC3		29.03	15.5	13.53	8.45404e-05		0.144933	0.121713
HG	APOC3		29.53	15.5	14.03	5.97791e-05		0.102483
HG	APOC3		29.43	15.6	13.83	6.86681e-05		0.117723
NG	APOC3	3	29.18	17.92	11.26	0.000407758		0.699048	0.648985
NG	APOC3		29.58	18.1	11.48	0.000350087		0.600178
NG	APOC3		29.23	17.86	11.37	0.000377823		0.647729
HG	APOC3		32.62	18.8	13.82	6.91457e-05		0.118541	0.126336
HG	APOC3		32.35	18.71	13.64	7.83341e-05		0.134294
HG	APOC3		32.47	18.74	13.73	7.35967e-05		0.126172

## Sheet: CETP
Group	Target	Batch	Ct_CETP	Ct_GAPDH	∆Ct	2^(-∆Ct)	Mean NG	HG/NG	Mean (HG/NG)
NG	CETP	1	21.4	15.6	5.8	0.0179484	0.0221425	0.810585	0.755773
NG	CETP		21.6	15.6	6	0.015625		0.705656
NG	CETP		21.45	15.54	5.91	0.0166308		0.751079
HG	CETP		21.4	15.5	5.9	0.0167465		0.756303	0.78194
HG	CETP		21.6	15.5	6.1	0.0145786		0.6584
HG	CETP		21.2	15.6	5.6	0.0206173		0.931118
NG	CETP	2	21.42	15.8	5.62	0.0203335		0.918299	0.81235
NG	CETP		21.47	15.7	5.77	0.0183255		0.827617
NG	CETP		21.63	15.6	6.03	0.0153034		0.691133
HG	CETP		21.39	15.5	5.89	0.0168629		0.761563	0.809899
HG	CETP		21.45	15.5	5.95	0.016176		0.73054
HG	CETP		21.19	15.6	5.59	0.0207607		0.937594
NG	CETP	3	22.98	17.86	5.12	0.0287559		1.29867	1.43188
NG	CETP		22.77	17.92	4.85	0.034674		1.56595
NG	CETP		22.79	17.81	4.98	0.0316862		1.43101
HG	CETP		22.71	17.02	5.69	0.0193704		0.874807	0.874807
HG	CETP		22.71	17.02	5.69	0.0193704		0.874807
HG	CETP		22.73	17.04	5.69	0.0193704		0.874807
