# Supplementary material for: Copper metabolism-related biomarkers and therapeutic targets for diabetic nephropathy
Source: PeerJ. 2025 Dec 19;13:e20468. doi: 10.7717/peerj.20468 (PMC12721120; doi:10.7717/peerj.20468)
Supplement: Supplemental Information 9 [file peerj-13-20468-s009.xlsx]

## Sheet: Sheet1
ITEM TO CHECK	IMPORTANCE	CHECKLIST
EXPERIMENTAL DESIGN
Definition of experimental and control groups	E	line 162-164
Number within each group	E	line 176
Assay carried out by core lab or investigator's lab?	D
Acknowledgement of authors' contributions	D
SAMPLE
Description	E	line 160-161
Volume/mass of sample processed	D
Microdissection or macrodissection	D
Processing procedure	D
If frozen - how and how quickly?	D
If fixed - with what, how quickly?	D
Sample storage conditions and duration (especially for FFPE samples)	D
NUCLEIC ACID EXTRACTION
Procedure and/or instrumentation	E	line 168-169
Name of kit and details of any modifications	E	line 168-169
Source of additional reagents used	D
Details of DNase or RNAse treatment	D
Contamination assessment (DNA or RNA)	D
Nucleic acid quantification	E	line 170-171
Instrument and method	E	line 170-171
Purity (A260/A280)	D
Yield	D
RNA integrity method/instrument	D
RIN/RQI or Cq of 3' and 5' transcripts	D
Electrophoresis traces	D
Inhibition testing (Cq dilutions, spike or other)	D
REVERSE TRANSCRIPTION
Complete reaction conditions	E	line 171
Amount of RNA and reaction volume	E	line 171-173
Priming oligonucleotide (if using GSP) and concentration	D
Reverse transcriptase and concentration	D
Temperature and time	E	line 172-173
Manufacturer of reagents and catalogue numbers	D
Cqs with and without RT	D*
Storage conditions of cDNA	E	line 173
qPCR TARGET INFORMATION
If multiplex, efficiency and LOD of each assay.	D
Sequence accession number	E	Table 2
Location of amplicon	D
Amplicon length	D
In silico specificity screen (BLAST, etc)	D
Pseudogenes, retropseudogenes or other homologs?	D
Sequence alignment	D
Secondary structure analysis of amplicon	D
Location of each primer by exon or intron (if applicable)	D
What splice variants are targeted?	D
qPCR OLIGONUCLEOTIDES
Primer sequences	E	Table 2
RTPrimerDB Identification Number	D
Probe sequences	D**
Location and identity of any modifications	D
Manufacturer of oligonucleotides	D
Purification method	D
qPCR PROTOCOL
Complete reaction conditions	E	line 172-173
Reaction volume and amount of cDNA/DNA	E	line 172-173
Primer, (probe), Mg++ and dNTP concentrations	E	line 172-173
Polymerase identity and concentration	E	line 172-173
Buffer/kit identity and manufacturer	E	line 172-173
Exact chemical constitution of the buffer	D
Additives (SYBR Green I, DMSO, etc.)	E	line 173
Manufacturer of plates/tubes and catalog number	D
Complete thermocycling parameters	E	line 175-177
Reaction setup (manual/robotic)	D
Manufacturer of qPCR instrument	E	line 174
qPCR VALIDATION
Evidence of optimisation (from gradients)	D
Specificity (gel, sequence, melt, or digest)	E	line 175-177
For SYBR Green I, Cq of the NTC	E	line 173
Standard curves with slope and y-intercept	D
PCR efficiency calculated from slope	D
Confidence interval for PCR efficiency or standard error	D
r2 of standard curve	D
Linear dynamic range	D
Cq variation at lower limit	D
Confidence intervals throughout range	D
Evidence for limit of detection	D
If multiplex, efficiency and LOD of each assay.	D
DATA ANALYSIS
qPCR analysis program (source, version)	E	line 173-178
Cq method determination	E	line 175
Outlier identification and disposition	D
Results of NTCs	D
Justification of number and choice of reference genes	E	line 173-174
Description of normalisation method	E	line 173-175
Number and concordance of biological replicates	E	line 176-178
Number and stage (RT or qPCR) of technical replicates	E	line 176-178
Repeatability (intra-assay variation)	D
Reproducibility (inter-assay variation, %CV)	D
Power analysis	D
Statistical methods for result significance	E	line 194-195
Software (source, version)	E	line 193-194
Cq or raw data submission using RDML	D
Table 1. MIQE checklist for authors, reviewers and editors. All essential information (E) must be submitted with the manuscript. Desirable
information (D) should be submitted if available. If using primers obtained from RTPrimerDB, information on qPCR target, oligonucleotides,
protocols and validation is available from that source.
*: Assessing the absence of DNA using a no RT assay is essential when first extracting RNA. Once the sample has been validated as
RDNA-free, inclusion of a no-RT control is desirable, but no longer essential.
**: Disclosure of the probe sequence is highly desirable and strongly encouraged. However, since not all commercial pre-designed assay
vendors provide this information, it cannot be an essential requirement. Use of such assays is advised against.
