# Supplementary material for: Copper metabolism-related biomarkers and therapeutic targets for diabetic nephropathy
Source: PeerJ. 2025 Dec 19;13:e20468. doi: 10.7717/peerj.20468 (PMC12721120; doi:10.7717/peerj.20468)
Supplement: Supplemental Information 10 [file peerj-13-20468-s010.r]

##Download data
rm(list = ls())
library(GEOquery)
gse_number = "GSE30122"
eSet <- getGEO(gse_number, 
               destdir = '.', 
               getGPL = F)
class(eSet)
length(eSet)
eSet = eSet[[1]]
exp <- exprs(eSet)
exp[1:4,1:4]
range(exp)
#exp = log2(exp+1)
boxplot(exp)
pd <- pData(eSet)
p = identical(rownames(pd),colnames(exp));p
if(!p) exp = exp[,match(rownames(pd),colnames(exp))]
gpl_number <- eSet@annotation
save(gse_number,pd,exp,gpl_number,file = "step1output.Rdata")

# Group and ids
rm(list = ls())  
load(file = "step1output.Rdata")
library(stringr)
# 1.Group
Group=ifelse(str_detect(pd$source_name_ch1,"control"),
             "control",
             "DN")

Group = factor(Group,
               levels = c("control","DN"))
Group

#2.Acquisition of probe annotations
find_anno(gpl_number)
ids <- AnnoProbe::idmap('GPL571')
save(exp,Group,ids,gse_number,file = "step2output.Rdata")

##differential analysis
rm(list = ls()) 
load(file = "step2output.Rdata")
library(limma)
design=model.matrix(~Group)
fit=lmFit(exp,design)
fit=eBayes(fit)
deg=topTable(fit,coef=2,number = Inf)

library(dplyr)
deg <- mutate(deg,probe_id=rownames(deg))
head(deg)
ids = ids[!duplicated(ids$symbol),]
deg <- inner_join(deg,ids,by="probe_id")
head(deg)
nrow(deg)

logFC_t=0.5
P.Value_t = 0.05
k1 = (deg$P.Value < P.Value_t)&(deg$logFC < -logFC_t)
k2 = (deg$P.Value < P.Value_t)&(deg$logFC > logFC_t)
deg <- mutate(deg,change = ifelse(k1,"down",ifelse(k2,"up","stable")))
table(deg$change)
library(clusterProfiler)
library(org.Hs.eg.db)
s2e <- bitr(deg$symbol, 
            fromType = "SYMBOL",
            toType = "ENTREZID",
            OrgDb = org.Hs.eg.db)
dim(deg)
deg <- inner_join(deg,s2e,by=c("symbol"="SYMBOL"))
dim(deg)
length(unique(deg$symbol))

deg  = deg[!duplicated(deg$symbol),]
save(Group,deg,logFC_t,P.Value_t,gse_number,file = "step4output.Rdata")
write.csv(deg,file="GSE30122_deg.csv")

DE_CMGs=read.csv("DE_CMGs.csv")
DE_CMGs_deg <- merge(DE_CMGs, deg, by = "symbol")
write.csv(DE_CMGs_deg,"DE_CMGs_deg.csv")

rm(list = ls()) 
load(file = "step1output.Rdata")
load(file = "step4output.Rdata")
#1.volcano plot
library(dplyr)
library(ggplot2)
dat  = deg[!duplicated(deg$symbol),]

p <- ggplot(data = dat, 
            aes(x = logFC, 
                y = -log10(P.Value))) +
  geom_point(alpha=0.4, size=3.5, 
             aes(color=change)) +
  ylab("-log10(Pvalue)")+
  scale_color_manual(values=c("blue", "grey","red"))+
  geom_vline(xintercept=c(-logFC_t,logFC_t),lty=4,col="black",lwd=0.8) +
  geom_hline(yintercept = -log10(P.Value_t),lty=4,col="black",lwd=0.8) +
  theme_bw()
p

load(file = 'step2output.Rdata')
exp = exp[dat$probe_id,]
rownames(exp) = dat$symbol
if(F){
  cg = dat$symbol[dat$change !="stable"]
  length(cg)
}else{
  x=dat$logFC[dat$change !="stable"] 
  names(x)=dat$symbol[dat$change !="stable"] 
  cg=names(c(head(sort(x),10),tail(sort(x),10)))
  length(cg)
}
n=exp[cg,]
dim(n)
write.csv(n,file="n.csv")
n=read.csv("n-1.csv")
rownames(n)=n[ ,1]
n=n[ ,-1]

Group=c(rep("DN",times=19),rep("Control",times=50))
#heatmap
library(pheatmap)
annotation_col=data.frame(group=Group)
rownames(annotation_col)=colnames(n) 
heatmap_plot <- pheatmap(n,show_colnames =F,
                         scale = "row",
                         cluster_cols = F, 
                         border_color=F,
                         annotation_col=annotation_col,
                         breaks = seq(-3,3,length.out = 100)
) 
heatmap_plot
ggsave(heatmap_plot,filename = paste0(gse_number,"_heatmap.png"))

rm(list = ls())  
load(file = 'step4output.Rdata')
library(clusterProfiler)
library(ggthemes)
library(org.Hs.eg.db)
library(dplyr)
library(ggplot2)
library(stringr)
library(enrichplot)

# 1.GO enrichment
gene_up = deg$ENTREZID[deg$change == 'up'] 
gene_down = deg$ENTREZID[deg$change == 'down'] 
gene_diff = c(gene_up,gene_down)

d<-c("C3","SERPINA3","PLA2G4A","CASP3","CD36","CCL2","FMO3","TKT",
"AHR","ALDH18A1","ADH1B","GPX1","ADA","NEU1","LIPG","ALDH1A1",
"OGDH","PGK1","HMOX1","HBB","CXCL8","LPL","F5","AASS","SLC31A2",
"CYP27B1","IGFBP1","VEGFA","CETP","AOC1","ALDH3A2","RBP4","AGXT",
"BHMT","APOC3","MTTP","MAOA","IGF1","ALB")
intersection_gene=deg$ENTREZID[deg$symbol %in% d ] 

install.packages('GOplot')
library(GOplot)

inter_ego <- enrichGO(gene = intersection_gene,
                OrgDb= org.Hs.eg.db,
                ont = "ALL",
                readable = TRUE)
dotplot(inter_ego)
barplot(inter_ego)
dotplot(inter_ego, split = "ONTOLOGY", font.size = 10, 
        showCategory = 5) + 
  facet_grid(ONTOLOGY ~ ., space = "free_y",scales = "free_y") + 
  scale_y_discrete(labels = function(x) str_wrap(x, width = 45))
